# Supplementary material for: Paired growth of cultivated and halophytic wild rice under salt stress induces bacterial endophytes and gene expression responses
Source: Front Plant Sci. 2023 Sep 6;14:1244743. doi: 10.3389/fpls.2023.1244743 (PMC10516563; doi:10.3389/fpls.2023.1244743)
Supplement: Supplementary file 2 [file Table_2.xlsx]

## Sheet: Sheet1
Sample	Valid reads	Mapped reads	Unique Mapped reads	Multi Mapped reads
Coarctata_CP	78885726	45891202(58.17%)	13821742(17.52%)	32069460(40.65%)
Coarctata_CUn	74914562	45750637(61.07%)	14019127(18.71%)	31731510(42.36%)
Coarctata_SP	79810914	52678556(66.00%)	12501216(15.66%)	40177340(50.34%)
Coarctata_SUn	78006768	46983346(60.23%)	14923594(19.13%)	32059752(41.10%)
Sativa_CP	78615114	71753873(91.27%)	38001061(48.34%)	33752812(42.93%)
Sativa_CUn	73747382	66382261(90.01%)	33939012(46.02%)	32443249(43.99%)
Sativa_SP	76192574	62358464(81.84%)	35762060(46.94%)	26596404(34.91%)
Sativa_SUn	80548614	73946197(91.80%)	44352385(55.06%)	29593812(36.74%)
Sample	Raw Data		Valid Data		Valid Ratio(reads)	Q20%	Q30%	GC content%
Sativa_CUn	83689176	12.55G	73747382	11.06G	88.12	99.98	98.01	46.5
Coarctata_CUn	83078604	12.46G	74914562	11.24G	90.17	99.99	98.19	48
Sativa_SP	87793164	13.17G	76192574	11.43G	86.79	99.91	89.8	58.5
Coarctata_SUn	87271136	13.09G	78006768	11.70G	89.38	99.98	98.13	49
Sativa_CP	87699842	13.15G	78615114	11.79G	89.64	99.97	96.17	50
Coarctata_CP	86358540	12.95G	78885726	11.83G	91.35	99.98	98.08	49
Coarctata_SP	85957116	12.89G	79810914	11.97G	92.85	99.99	98.06	50.5
Sativa_SUn	88093142	13.21G	80548614	12.08G	91.44	99.97	96.39	50
