# Supplementary material for: Paired growth of cultivated and halophytic wild rice under salt stress induces bacterial endophytes and gene expression responses
Source: Front Plant Sci. 2023 Sep 6;14:1244743. doi: 10.3389/fpls.2023.1244743 (PMC10516563; doi:10.3389/fpls.2023.1244743)
Supplement: Supplementary file 3 [file Table_3.xlsx]

## Sheet: Sativa_SPVSSativa_SUn
GO_ID	GO_Term	GO_function	GO_class	pvalue	Gene_ID	Gene_name	Description	FPKM.Sativa_SP	FPKM.Sativa_SUn	fc	log2(fc)	regulation
GO:0071555	cell wall organization	biological_process	6	1.60616e-08	4325349	LOC4325349	leucine-rich repeat extensin-like protein 3 [Oryza sativa Japonica Group]	1.50375	3.75457	0.400513	-1.32008	down	38	cell wall organization
GO:0071555	cell wall organization	biological_process	6	1.60616e-08	4339283	LOC4339283	probable xyloglucan glycosyltransferase 7 [Oryza sativa Japonica Group]	1.0171	2.41921	0.420424	-1.25008	down		plasma membrane
GO:0071555	cell wall organization	biological_process	6	1.60616e-08	4339708	LOC4339708	polygalacturonase At1g48100 [Oryza sativa Japonica Group]	0.557469	4.25921	0.130886	-2.93362	down		beta-glucosidase activity
GO:0071555	cell wall organization	biological_process	6	1.60616e-08	4345284	LOC4345284	probable galacturonosyltransferase 4 [Oryza sativa Japonica Group]	2.12688	5.15093	0.412911	-1.2761	down		chitinase activity
GO:0071555	cell wall organization	biological_process	6	1.60616e-08	4345658	LOC4345658	hypothetical protein OsI_29346 [Oryza sativa Indica Group];probable glucomannan 4-beta-mannosyltransferase 11 isoform X1 [Oryza sativa Japonica Group]	0.736107	3.11156	0.236572	-2.07965	down		cellulose synthase activity
GO:0071555	cell wall organization	biological_process	6	1.60616e-08	4347118	LOC4347118	probable xyloglucan glycosyltransferase 2 [Oryza sativa Japonica Group]	0.457516	1.97264	0.231931	-2.10823	down		lipid transport
GO:0071555	cell wall organization	biological_process	6	1.60616e-08	4347165	LOC4347165	probable polygalacturonase isoform X1 [Oryza sativa Japonica Group];probable polygalacturonase isoform X2 [Oryza sativa Japonica Group]	1.89665	5.36357	0.353618	-1.49974	down		extracellular region
GO:0071555	cell wall organization	biological_process	6	1.60616e-08	4348449	LOC4348449	probable galacturonosyltransferase 3 isoform X2 [Oryza sativa Japonica Group];probable galacturonosyltransferase 3 isoform X1 [Oryza sativa Japonica Group];probable galacturonosyltransferase 3 isoform X3 [Oryza sativa Japonica Group]	1.27127	3.05898	0.415585	-1.26678	down		plant-type primary cell wall biogenesis
GO:0071555	cell wall organization	biological_process	6	1.60616e-08	9267214	LOC9267214	uncharacterized protein LOC9267214 [Oryza sativa Japonica Group]	0.648721	2.07607	0.312475	-1.67819	down		cellulose biosynthetic process
GO:0071555	cell wall organization	biological_process	6	1.60616e-08	MSTRG.10782	LOC4344719	probable mixed-linked glucan synthase 6 [Oryza sativa Japonica Group]	7.22291	23.5396	0.306841	-1.70444	down		glycosyl compound metabolic process
GO:0071555	cell wall organization	biological_process	6	1.60616e-08	MSTRG.10914	LOC4345019	xyloglucan endotransglycosylase/hydrolase protein 8 [Oryza sativa Japonica Group]	27.3525	129.176	0.211746	-2.23959	down		anchored component of plasma membrane
GO:0071555	cell wall organization	biological_process	6	1.60616e-08	MSTRG.12515	LOC4348359	cellulose synthase-like protein H1 isoform X1 [Oryza sativa Japonica Group];cellulose synthase-like protein H1 isoform X2 [Oryza sativa Japonica Group]	5.44075	12.4099	0.438421	-1.18961	down		hydrolase activity, hydrolyzing O-glycosyl compounds
GO:0071555	cell wall organization	biological_process	6	1.60616e-08	MSTRG.12953	LOC4349281	xyloglucan endotransglucosylase/hydrolase protein 31 [Oryza sativa Japonica Group]	0.546651	2.1942	0.249135	-2.005	down		glycolytic process
GO:0071555	cell wall organization	biological_process	6	1.60616e-08	MSTRG.13157	LOC9267894	nonspecific lipid-transfer protein 3, partial [Oryza sativa]	35.3283	236.027	0.149679	-2.74006	down		systemic acquired resistance
GO:0071555	cell wall organization	biological_process	6	1.60616e-08	MSTRG.13724	LOC4351055	probable polygalacturonase [Oryza sativa Japonica Group]	1.50154	5.43492	0.276277	-1.85581	down		integral component of plasma membrane
GO:0071555	cell wall organization	biological_process	6	1.60616e-08	MSTRG.13845	LOC4351317	nonspecific lipid-transfer protein 3, partial [Oryza sativa]	4.40526	28.5284	0.154417	-2.6951	down		acetyl-CoA biosynthetic process from pyruvate
GO:0071555	cell wall organization	biological_process	6	1.60616e-08	MSTRG.1828	LOC4324841	UDP-glucuronate:xylan alpha-glucuronosyltransferase 1 [Oryza sativa Japonica Group]	5.74441	13.1869	0.435614	-1.19888	down		chitin binding
GO:0071555	cell wall organization	biological_process	6	1.60616e-08	MSTRG.1984	LOC4327242	probable glucuronosyltransferase Os01g0926600 [Oryza sativa Japonica Group]	2.23413	7.0395	0.317371	-1.65576	down		protein serine/threonine kinase activity
GO:0071555	cell wall organization	biological_process	6	1.60616e-08	MSTRG.3399	LOC4330402	probable xyloglucan endotransglucosylase/hydrolase protein 30 [Oryza sativa Japonica Group]	4.41564	15.0669	0.293069	-1.77069	down		cortical microtubule organization
GO:0071555	cell wall organization	biological_process	6	1.60616e-08	MSTRG.3461	LOC4330501	galactan beta-1,4-galactosyltransferase GALS1 [Oryza sativa Japonica Group]	9.67139	36.2165	0.267043	-1.90485	down		cellulose synthase (UDP-forming) activity
GO:0071555	cell wall organization	biological_process	6	1.60616e-08	MSTRG.3577	LOC4330708	probable glucomannan 4-beta-mannosyltransferase 6 [Oryza sativa Japonica Group]	2.96199	8.74274	0.338795	-1.56152	down		lipid binding
GO:0071555	cell wall organization	biological_process	6	1.60616e-08	MSTRG.4762	LOC4332724	endoglucanase 9 [Oryza sativa Japonica Group]	3.54938	9.96312	0.356252	-1.48903	down		L-phenylalanine catabolic process
GO:0071555	cell wall organization	biological_process	6	1.60616e-08	MSTRG.4902	LOC4332966	probable glucomannan 4-beta-mannosyltransferase 5 isoform X1 [Oryza sativa Japonica Group];probable glucomannan 4-beta-mannosyltransferase 5 isoform X2 [Oryza sativa Japonica Group]	1.97289	6.02948	0.327208	-1.61172	down		chitin catabolic process
GO:0071555	cell wall organization	biological_process	6	1.60616e-08	MSTRG.5422	LOC4334029	endoglucanase 10 [Oryza sativa Japonica Group]	7.14015	19.3585	0.368837	-1.43894	down		mitochondrial respiratory chain complex IV assembly
GO:0071555	cell wall organization	biological_process	6	1.60616e-08	MSTRG.5594	LOC4334258	probable xyloglucan glycosyltransferase 9 isoform X1 [Oryza sativa Japonica Group]	1.90592	6.23337	0.305761	-1.70952	down		protein localization to cilium
GO:0071555	cell wall organization	biological_process	6	1.60616e-08	MSTRG.5680	LOC4334413	leucine-rich repeat extensin-like protein 6 [Oryza sativa Japonica Group]	2.74178	6.48629	0.422704	-1.24228	down		plant-type vacuole membrane
GO:0071555	cell wall organization	biological_process	6	1.60616e-08	MSTRG.5744	LOC4334515	probable cellulose synthase A catalytic subunit 2 [UDP-forming] [Oryza sativa Japonica Group]	2.91917	9.00454	0.324189	-1.62509	down		response to wounding
GO:0071555	cell wall organization	biological_process	6	1.60616e-08	MSTRG.5871	LOC4334710	probable cellulose synthase A catalytic subunit 5 [UDP-forming] [Oryza sativa Japonica Group]	3.9592	9.68309	0.408877	-1.29026	down		anaerobic respiration
GO:0071555	cell wall organization	biological_process	6	1.60616e-08	MSTRG.5946	LOC4334827	probable xyloglucan endotransglucosylase/hydrolase protein 30 [Oryza sativa Japonica Group]	2.88411	9.33056	0.309103	-1.69384	down		cilium
GO:0071555	cell wall organization	biological_process	6	1.60616e-08	MSTRG.7524	LOC4337958	probable cellulose synthase A catalytic subunit 1 [UDP-forming] [Oryza sativa Japonica Group]	5.02174	14.2473	0.352469	-1.50443	down		plant-type cell wall
GO:0071555	cell wall organization	biological_process	6	1.60616e-08	MSTRG.8230	LOC4339483	probable polygalacturonase At1g80170 [Oryza sativa Japonica Group]	0.781227	2.64983	0.294822	-1.76208	down		protein phosphorylation
GO:0071555	cell wall organization	biological_process	6	1.60616e-08	MSTRG.8231	LOC4339484	probable polygalacturonase At1g80170 [Oryza sativa Japonica Group]	0.863979	2.22783	0.387812	-1.36657	down		endosome
GO:0071555	cell wall organization	biological_process	6	1.60616e-08	MSTRG.8430	LOC4339812	UDP-glucose 4-epimerase 1 [Oryza sativa Japonica Group]	43.6768	112.696	0.387562	-1.3675	down		defense response to fungus
GO:0071555	cell wall organization	biological_process	6	1.60616e-08	MSTRG.9020	LOC4340940	probable xyloglucan endotransglucosylase/hydrolase protein 26 [Oryza sativa Japonica Group]	1.0239	10.8209	0.0946222	-3.40168	down		response to karrikin
GO:0071555	cell wall organization	biological_process	6	1.60616e-08	MSTRG.9464	LOC4341944	probable xyloglucan endotransglucosylase/hydrolase protein 25 [Oryza sativa Japonica Group]	25.3793	118.688	0.213832	-2.22545	down		polygalacturonase activity
GO:0071555	cell wall organization	biological_process	6	1.60616e-08	MSTRG.9855	LOC4342699	probable cellulose synthase A catalytic subunit 8 [UDP-forming] [Oryza sativa Japonica Group]	4.89152	11.7462	0.416434	-1.26384	down		trans-Golgi network
GO:0071555	cell wall organization	biological_process	6	1.60616e-08	MSTRG.9902	LOC4342850	probable cellulose synthase A catalytic subunit 6 [UDP-forming] [Oryza sativa Japonica Group]	2.30137	5.66791	0.406036	-1.30032	down		regulation of stomatal movement
GO:0071555	cell wall organization	biological_process	6	1.60616e-08	MSTRG.9975	LOC4343049	probable cellulose synthase A catalytic subunit 3 [UDP-forming] [Oryza sativa Japonica Group]	6.09793	15.0159	0.406098	-1.3001	down		glucose transmembrane transporter activity
GO:0005886	plasma membrane	cellular_component	4	7.52592e-08	107276770	LOC107276770	hypothetical protein OsI_23178 [Oryza sativa Indica Group]	1.96849	4.95701	0.397112	-1.33238	down
GO:0005886	plasma membrane	cellular_component	4	7.52592e-08	107276849	LOC107276849	cysteine-rich receptor-like protein kinase 15 [Oryza sativa Japonica Group]	0.643232	1.88875	0.34056	-1.55402	down
GO:0005886	plasma membrane	cellular_component	4	7.52592e-08	112939306	LOC112939306	hypothetical polyprotein [Oryza sativa Japonica Group]	0.474807	1.27226	0.373198	-1.42198	down
GO:0005886	plasma membrane	cellular_component	4	7.52592e-08	112939838	LOC112939838	probable L-type lectin-domain containing receptor kinase S.5 [Oryza sativa Japonica Group]	0.588025	1.44184	0.407829	-1.29396	down
GO:0005886	plasma membrane	cellular_component	4	7.52592e-08	4323994	LOC4323994	receptor protein kinase-like protein ZAR1 [Oryza sativa Japonica Group]	0.297331	1.04664	0.284081	-1.81562	down
GO:0005886	plasma membrane	cellular_component	4	7.52592e-08	4324856	LOC4324856	ras-related protein Rab2BV [Oryza sativa Japonica Group]	1.44413	5.00651	0.28845	-1.7936	down
GO:0005886	plasma membrane	cellular_component	4	7.52592e-08	4324956	LOC4324956	integrin-linked protein kinase 1 isoform X1 [Oryza sativa Japonica Group];integrin-linked protein kinase 1 isoform X2 [Oryza sativa Japonica Group]	2.62239	6.85069	0.382792	-1.38537	down
GO:0005886	plasma membrane	cellular_component	4	7.52592e-08	4324999	LOC4324999	amino acid permease 4 [Oryza sativa Japonica Group]	0.704786	2.57654	0.273539	-1.87018	down
GO:0005886	plasma membrane	cellular_component	4	7.52592e-08	4325528	LOC4325528	WAT1-related protein At5g64700 [Oryza sativa Japonica Group]	0.536777	1.85448	0.28945	-1.78862	down
GO:0005886	plasma membrane	cellular_component	4	7.52592e-08	4326710	LOC4326710	G-type lectin S-receptor-like serine/threonine-protein kinase At2g19130 [Oryza sativa Japonica Group]	0.448093	1.17445	0.381534	-1.39012	down
GO:0005886	plasma membrane	cellular_component	4	7.52592e-08	4326711	LOC4326711	G-type lectin S-receptor-like serine/threonine-protein kinase At2g19130 [Oryza sativa Japonica Group]	0.672098	1.80887	0.371557	-1.42834	down
GO:0005886	plasma membrane	cellular_component	4	7.52592e-08	4326883	LOC4326883	putative pectate lyase 21 [Oryza sativa Japonica Group]	0.988504	2.6921	0.367187	-1.44541	down
GO:0005886	plasma membrane	cellular_component	4	7.52592e-08	4327207	LOC4327207	probable glutamate carboxypeptidase LAMP1 [Oryza sativa Japonica Group]	0.965886	2.23451	0.432259	-1.21003	down
GO:0005886	plasma membrane	cellular_component	4	7.52592e-08	4327270	LOC4327270	Os01g0318202, partial [Oryza sativa Japonica Group]	0.509849	3.58444	0.14224	-2.8136	down
GO:0005886	plasma membrane	cellular_component	4	7.52592e-08	4328477	LOC4328477	protein STRUBBELIG-RECEPTOR FAMILY 3 isoform X1 [Oryza sativa Japonica Group];protein STRUBBELIG-RECEPTOR FAMILY 3 isoform X2 [Oryza sativa Japonica Group];protein STRUBBELIG-RECEPTOR FAMILY 3 isoform X3 [Oryza sativa Japonica Group]	1.85519	4.65837	0.398248	-1.32826	down
GO:0005886	plasma membrane	cellular_component	4	7.52592e-08	4328629	LOC4328629	ADP-ribosylation factor GTPase-activating protein AGD12 [Oryza sativa Japonica Group]	0.968825	2.75551	0.351595	-1.50801	down
GO:0005886	plasma membrane	cellular_component	4	7.52592e-08	4329529	LOC4329529	PAN domain-containing protein At5g03700 [Oryza sativa Japonica Group]	0.620256	1.67469	0.37037	-1.43296	down
GO:0005886	plasma membrane	cellular_component	4	7.52592e-08	4330161	LOC4330161	YS1-like metal-nicotianamine transporter [Oryza sativa Japonica Group];metal-nicotianamine transporter YSL2 isoform X1 [Oryza sativa Japonica Group]	0.776059	1.94897	0.398189	-1.32848	down
GO:0005886	plasma membrane	cellular_component	4	7.52592e-08	4330348	LOC4330348	PH, RCC1 and FYVE domains-containing protein 1 [Oryza sativa Japonica Group]	0.444721	1.24054	0.358489	-1.48	down
GO:0005886	plasma membrane	cellular_component	4	7.52592e-08	4330351	LOC4330351	calcium-dependent protein kinase 5 [Oryza sativa Japonica Group]	0.825174	2.2106	0.373281	-1.42167	down
GO:0005886	plasma membrane	cellular_component	4	7.52592e-08	4331044	LOC4331044	pyrophosphate-energized vacuolar membrane proton pump [Oryza sativa Japonica Group]	0.316489	0.966762	0.32737	-1.61101	down
GO:0005886	plasma membrane	cellular_component	4	7.52592e-08	4331165	LOC4331165	protein LYK5 [Oryza sativa Japonica Group]	0.572064	1.9502	0.293336	-1.76938	down
GO:0005886	plasma membrane	cellular_component	4	7.52592e-08	4331192	LOC4331192	U-box domain-containing protein 33 isoform X1 [Oryza sativa Japonica Group]	0.357438	1.71027	0.208995	-2.25846	down
GO:0005886	plasma membrane	cellular_component	4	7.52592e-08	4331583	LOC4331583	E3 ubiquitin-protein ligase WAV3 [Oryza sativa Japonica Group]	0.610653	2.54486	0.239956	-2.05916	down
GO:0005886	plasma membrane	cellular_component	4	7.52592e-08	4331702	LOC4331702	hypothetical protein OsJ_09500 [Oryza sativa Japonica Group];Os03g0161100 [Oryza sativa Japonica Group]	0.57216	1.3559	0.421978	-1.24476	down
GO:0005886	plasma membrane	cellular_component	4	7.52592e-08	4331921	LOC4331921	hypothetical protein OsJ_35899 [Oryza sativa Japonica Group];protein NRT1/ PTR FAMILY 8.3 [Oryza sativa Japonica Group]	0.277865	0.738522	0.376245	-1.41026	down
GO:0005886	plasma membrane	cellular_component	4	7.52592e-08	4332440	LOC4332440	uncharacterized protein LOC4332440 isoform X2 [Oryza sativa Japonica Group];uncharacterized protein LOC4332440 isoform X1 [Oryza sativa Japonica Group]	0.718878	1.67559	0.429031	-1.22085	down
GO:0005886	plasma membrane	cellular_component	4	7.52592e-08	4332562	LOC4332562	uncharacterized protein LOC4332562 [Oryza sativa Japonica Group]	0.44523	1.43478	0.310312	-1.68821	down
GO:0005886	plasma membrane	cellular_component	4	7.52592e-08	4332655	LOC4332655	ABC transporter I family member 20 isoform X1 [Oryza sativa Japonica Group];ABC transporter I family member 20 isoform X2 [Oryza sativa Japonica Group]	1.14933	2.72826	0.421269	-1.24719	down
GO:0005886	plasma membrane	cellular_component	4	7.52592e-08	4332740	LOC4332740	probable inactive receptor kinase At5g58300 [Oryza sativa Japonica Group]	0.443351	1.36878	0.323901	-1.62638	down
GO:0005886	plasma membrane	cellular_component	4	7.52592e-08	4333112	LOC4333112	PI-PLC X domain-containing protein At5g67130 isoform X4 [Oryza sativa Japonica Group];PI-PLC X domain-containing protein At5g67130 isoform X3 [Oryza sativa Japonica Group];PI-PLC X domain-containing protein At5g67130 isoform X1 [Oryza sativa Japonica Group];PI-PLC X domain-containing protein At5g67130 isoform X2 [Oryza sativa Japonica Group]	0.48957	1.45603	0.336236	-1.57245	down
GO:0005886	plasma membrane	cellular_component	4	7.52592e-08	4333407	LOC4333407	glycerophosphodiester phosphodiesterase GDPD6 [Oryza sativa Japonica Group]	1.10959	2.6445	0.419584	-1.25297	down
GO:0005886	plasma membrane	cellular_component	4	7.52592e-08	4333783	LOC4333783	HIPL1 protein [Oryza sativa Japonica Group]	0.33757	1.12445	0.300208	-1.73596	down
GO:0005886	plasma membrane	cellular_component	4	7.52592e-08	4333853	LOC4333853	phosphatidylinositol 4-phosphate 5-kinase 1 [Oryza sativa Japonica Group]	0.784463	2.31385	0.339029	-1.56052	down
GO:0005886	plasma membrane	cellular_component	4	7.52592e-08	4334666	LOC4334666	uncharacterized protein LOC4334666 [Oryza sativa Japonica Group]	1.95353	5.40243	0.361603	-1.46752	down
GO:0005886	plasma membrane	cellular_component	4	7.52592e-08	4334815	LOC4334815	non-specific phospholipase C4 [Oryza sativa Japonica Group]	0.617694	1.98616	0.310999	-1.68502	down
GO:0005886	plasma membrane	cellular_component	4	7.52592e-08	4334989	LOC4334989	putative wall-associated receptor kinase-like 16 [Oryza sativa Japonica Group]	0.879247	0.339029	2.59343	1.37486	up
GO:0005886	plasma membrane	cellular_component	4	7.52592e-08	4335176	LOC4335176	ABC transporter C family member 14 isoform X2 [Oryza sativa Japonica Group];ABC transporter C family member 14 isoform X1 [Oryza sativa Japonica Group]	1.63948	0.493088	3.32493	1.73332	up
GO:0005886	plasma membrane	cellular_component	4	7.52592e-08	4335826	LOC4335826	Os04g0419900, partial [Oryza sativa Japonica Group]	0.801925	2.74674	0.291955	-1.77618	down
GO:0005886	plasma membrane	cellular_component	4	7.52592e-08	4335831	LOC4335831	G-type lectin S-receptor-like serine/threonine-protein kinase At2g19130 [Oryza sativa Japonica Group]	0.401959	1.00486	0.400016	-1.32187	down
GO:0005886	plasma membrane	cellular_component	4	7.52592e-08	4335932	LOC4335932	protein NRT1/ PTR FAMILY 4.4 [Oryza sativa Japonica Group]	1.93788	4.57876	0.423233	-1.24047	down
GO:0005886	plasma membrane	cellular_component	4	7.52592e-08	4336863	LOC4336863	wall-associated receptor kinase 5 [Oryza sativa Japonica Group]	1.5437	4.12415	0.374308	-1.4177	down
GO:0005886	plasma membrane	cellular_component	4	7.52592e-08	4337016	LOC4337016	OSJNBa0058K23.7 [Oryza sativa Japonica Group]	0.422626	3.65858	0.115516	-3.11383	down
GO:0005886	plasma membrane	cellular_component	4	7.52592e-08	4337119	LOC4337119	G-type lectin S-receptor-like serine/threonine-protein kinase B120 isoform X1 [Oryza sativa Japonica Group];G-type lectin S-receptor-like serine/threonine-protein kinase B120 isoform X2 [Oryza sativa Japonica Group]	1.37949	0.306138	4.50612	2.17189	up
GO:0005886	plasma membrane	cellular_component	4	7.52592e-08	4338079	LOC4338079	shaggy-related protein kinase GSK2 [Oryza sativa Japonica Group]	0.441133	1.34903	0.327001	-1.61263	down
GO:0005886	plasma membrane	cellular_component	4	7.52592e-08	4338232	LOC4338232	probable LRR receptor-like serine/threonine-protein kinase At1g56140 isoform X1 [Oryza sativa Japonica Group];probable LRR receptor-like serine/threonine-protein kinase At1g56140 isoform X2 [Oryza sativa Japonica Group]	0.297418	0.762336	0.39014	-1.35793	down
GO:0005886	plasma membrane	cellular_component	4	7.52592e-08	4339237	LOC4339237	receptor-like serine/threonine-protein kinase SD1-8 isoform X1 [Oryza sativa Japonica Group];receptor-like serine/threonine-protein kinase SD1-8 isoform X2 [Oryza sativa Japonica Group]	0.436795	1.25268	0.348688	-1.51999	down
GO:0005886	plasma membrane	cellular_component	4	7.52592e-08	4339444	LOC4339444	protein IQ-DOMAIN 31 [Oryza sativa Japonica Group]	0.423923	1.14381	0.370625	-1.43197	down
GO:0005886	plasma membrane	cellular_component	4	7.52592e-08	4339879	LOC4339879	WAT1-related protein At3g30340 [Oryza sativa Japonica Group]	1.44036	0.633988	2.27191	1.18391	up
GO:0005886	plasma membrane	cellular_component	4	7.52592e-08	4339897	LOC4339897	bark storage protein A isoform X1 [Oryza sativa Japonica Group];bark storage protein A isoform X2 [Oryza sativa Japonica Group]	0.535122	1.40006	0.382214	-1.38755	down
GO:0005886	plasma membrane	cellular_component	4	7.52592e-08	4340257	LOC4340257	syntaxin-132 [Oryza sativa Japonica Group]	3.44598	1.23755	2.7845	1.47742	up
GO:0005886	plasma membrane	cellular_component	4	7.52592e-08	4341458	LOC4341458	putative receptor protein kinase ZmPK1 [Oryza sativa Japonica Group]	1.22098	2.8162	0.433557	-1.20571	down
GO:0005886	plasma membrane	cellular_component	4	7.52592e-08	4342166	LOC4342166	Os07g0100800, partial [Oryza sativa Japonica Group];probable proline transporter 2 isoform X4 [Oryza sativa Japonica Group];probable proline transporter 2 isoform X2 [Oryza sativa Japonica Group]	1.75152	0.811207	2.15915	1.11046	up
GO:0005886	plasma membrane	cellular_component	4	7.52592e-08	4342322	LOC4342322	uncharacterized protein LOC4342322 [Oryza sativa Japonica Group]	0.423204	1.42145	0.297727	-1.74794	down
GO:0005886	plasma membrane	cellular_component	4	7.52592e-08	4343425	LOC4343425	WAT1-related protein At5g64700 [Oryza sativa Japonica Group]	1.76305	4.53451	0.388807	-1.36288	down
GO:0005886	plasma membrane	cellular_component	4	7.52592e-08	4343466	LOC4343466	cysteine-rich receptor-like protein kinase 10 [Oryza sativa Japonica Group]	0.480569	1.25776	0.382084	-1.38804	down
GO:0005886	plasma membrane	cellular_component	4	7.52592e-08	4343479	LOC4343479	cysteine-rich receptor-like protein kinase 6 [Oryza sativa Japonica Group]	1.37022	3.64356	0.376065	-1.41095	down
GO:0005886	plasma membrane	cellular_component	4	7.52592e-08	4343481	LOC4343481	putative receptor-like protein kinase At4g00960 [Oryza sativa Japonica Group]	0.33824	2.416	0.14	-2.8365	down
GO:0005886	plasma membrane	cellular_component	4	7.52592e-08	4343483	LOC4343483	cysteine-rich receptor-like protein kinase 6 isoform X1 [Oryza sativa Japonica Group];cysteine-rich receptor-like protein kinase 6 isoform X2 [Oryza sativa Japonica Group]	0.757052	2.80226	0.270157	-1.88813	down
GO:0005886	plasma membrane	cellular_component	4	7.52592e-08	4343624	LOC4343624	protein STRUBBELIG-RECEPTOR FAMILY 3 isoform X2 [Oryza sativa Japonica Group];protein STRUBBELIG-RECEPTOR FAMILY 3 isoform X1 [Oryza sativa Japonica Group]	0.217577	1.11491	0.195152	-2.35733	down
GO:0005886	plasma membrane	cellular_component	4	7.52592e-08	4343892	LOC4343892	hypothetical protein OsI_26857 [Oryza sativa Indica Group]	4.19667	9.73578	0.431056	-1.21405	down
GO:0005886	plasma membrane	cellular_component	4	7.52592e-08	4343970	LOC4343970	probable inactive receptor kinase At5g10020 [Oryza sativa Japonica Group]	1.28871	3.57469	0.36051	-1.47189	down
GO:0005886	plasma membrane	cellular_component	4	7.52592e-08	4345707	LOC4345707	receptor-like protein kinase [Oryza sativa Japonica Group]	0.792851	2.20091	0.360238	-1.47298	down
GO:0005886	plasma membrane	cellular_component	4	7.52592e-08	4346800	LOC4346800	probable LRR receptor-like serine/threonine-protein kinase At1g07650 isoform X4 [Oryza sativa Japonica Group];probable LRR receptor-like serine/threonine-protein kinase At1g07650 isoform X2 [Oryza sativa Japonica Group];probable LRR receptor-like serine/threonine-protein kinase At1g07650 isoform X1 [Oryza sativa Japonica Group];probable LRR receptor-like serine/threonine-protein kinase At1g07650 …	1.94499	4.59095	0.423658	-1.23903	down
GO:0005886	plasma membrane	cellular_component	4	7.52592e-08	4347071	LOC4347071	CBL-interacting protein kinase 16 [Oryza sativa Japonica Group]	1.88684	5.06402	0.372597	-1.42431	down
GO:0005886	plasma membrane	cellular_component	4	7.52592e-08	4347249	LOC4347249	G-type lectin S-receptor-like serine/threonine-protein kinase At5g35370 [Oryza sativa Japonica Group]	0.54787	2.26384	0.24201	-2.04686	down
GO:0005886	plasma membrane	cellular_component	4	7.52592e-08	4348792	LOC4348792	plant intracellular Ras-group-related LRR protein 8 [Oryza sativa Japonica Group]	1.05897	3.14274	0.336957	-1.56936	down
GO:0005886	plasma membrane	cellular_component	4	7.52592e-08	4351038	LOC4351038	disease resistance protein PIK6-NP-like [Oryza sativa Japonica Group]	1.89238	0.786621	2.40571	1.26646	up
GO:0005886	plasma membrane	cellular_component	4	7.52592e-08	4351162	LOC4351162	probable LRR receptor-like serine/threonine-protein kinase At3g47570 [Oryza sativa Japonica Group]	0.332937	0.879904	0.378379	-1.4021	down
GO:0005886	plasma membrane	cellular_component	4	7.52592e-08	4351410	LOC4351410	putative receptor protein kinase ZmPK1 [Oryza sativa Japonica Group]	0.242314	0.803166	0.301699	-1.72882	down
GO:0005886	plasma membrane	cellular_component	4	7.52592e-08	4352439	LOC4352439	respiratory burst oxidase homolog protein B [Oryza sativa Japonica Group]	0.826036	11.5624	0.0714417	-3.80709	down
GO:0005886	plasma membrane	cellular_component	4	7.52592e-08	4352768	LOC4352768	cold-responsive protein kinase 1 [Oryza sativa Japonica Group]	1.10577	3.68647	0.299954	-1.73719	down
GO:0005886	plasma membrane	cellular_component	4	7.52592e-08	9266030	LOC9266030	uncharacterized protein LOC9266030 isoform X1 [Oryza sativa Japonica Group];uncharacterized protein LOC9266030 isoform X4 [Oryza sativa Japonica Group];uncharacterized protein LOC9266030 isoform X2 [Oryza sativa Japonica Group]	0.908265	2.44286	0.371805	-1.42738	down
GO:0005886	plasma membrane	cellular_component	4	7.52592e-08	9266608	LOC9266608	G-type lectin S-receptor-like serine/threonine-protein kinase LECRK2 [Oryza sativa Japonica Group]	1.21312	0.263147	4.61003	2.20478	up
GO:0005886	plasma membrane	cellular_component	4	7.52592e-08	9267214	LOC9267214	uncharacterized protein LOC9267214 [Oryza sativa Japonica Group]	0.648721	2.07607	0.312475	-1.67819	down
GO:0005886	plasma membrane	cellular_component	4	7.52592e-08	9267582	LOC9267582	probable L-type lectin-domain containing receptor kinase S.5 isoform X1 [Oryza sativa Japonica Group];probable L-type lectin-domain containing receptor kinase S.5 isoform X2 [Oryza sativa Japonica Group]	0.352125	0.979721	0.359413	-1.47628	down
GO:0005886	plasma membrane	cellular_component	4	7.52592e-08	9267718	LOC9267718	probable LRR receptor-like serine/threonine-protein kinase At1g53440 [Oryza sativa Japonica Group]	2.79413	6.65684	0.419739	-1.25244	down
GO:0005886	plasma membrane	cellular_component	4	7.52592e-08	9268179	LOC9268179	LOW QUALITY PROTEIN: putative receptor-like protein kinase At3g47110 [Oryza sativa Japonica Group]	0.196592	0.528003	0.372331	-1.42534	down
GO:0005886	plasma membrane	cellular_component	4	7.52592e-08	9268628	LOC9268628	L-type lectin-domain containing receptor kinase IV.1 [Oryza sativa Japonica Group]	0.779462	0.316573	2.46219	1.29994	up
GO:0005886	plasma membrane	cellular_component	4	7.52592e-08	9268652	LOC9268652	serine/threonine-protein kinase-like protein CCR4 [Oryza sativa Japonica Group]	0.595791	1.43635	0.414795	-1.26953	down
GO:0005886	plasma membrane	cellular_component	4	7.52592e-08	9268730	LOC9268730	G-type lectin S-receptor-like serine/threonine-protein kinase At2g19130 [Oryza sativa Japonica Group]	1.12809	2.64153	0.42706	-1.22749	down
GO:0005886	plasma membrane	cellular_component	4	7.52592e-08	9269053	LOC9269053	LOW QUALITY PROTEIN: protein S-acyltransferase 11-like [Oryza sativa Japonica Group]	0.806882	2.06975	0.389845	-1.35903	down
GO:0005886	plasma membrane	cellular_component	4	7.52592e-08	9269735	LOC9269735	uncharacterized protein LOC9269735 [Oryza sativa Japonica Group]	2.80945	7.01676	0.400391	-1.32052	down
GO:0005886	plasma membrane	cellular_component	4	7.52592e-08	9270216	LOC9270216	uncharacterized protein LOC9270216 [Oryza sativa Japonica Group]	0.858664	2.6165	0.328172	-1.60747	down
GO:0005886	plasma membrane	cellular_component	4	7.52592e-08	9270939	LOC9270939	hypothetical protein OsI_19505 [Oryza sativa Indica Group]	1.87939	4.62256	0.40657	-1.29842	down
GO:0005886	plasma membrane	cellular_component	4	7.52592e-08	9271462	LOC9271462	Leucine Rich Repeat family protein, expressed [Oryza sativa Japonica Group];putative receptor-like protein kinase At3g47110 isoform X2 [Oryza sativa Japonica Group];receptor kinase-like protein Xa21 isoform X4 [Oryza sativa Japonica Group]	0.903902	3.22756	0.280057	-1.83621	down
GO:0005886	plasma membrane	cellular_component	4	7.52592e-08	9271713	LOC9271713	G-type lectin S-receptor-like serine/threonine-protein kinase SD2-5 [Oryza sativa Japonica Group]	1.35419	0.362329	3.73745	1.90205	up
GO:0005886	plasma membrane	cellular_component	4	7.52592e-08	9272270	LOC9272270	receptor-like serine/threonine-protein kinase SD1-8 isoform X2 [Oryza sativa Japonica Group];receptor-like serine/threonine-protein kinase SD1-8 isoform X1 [Oryza sativa Japonica Group]	1.07811	5.54152	0.194551	-2.36178	down
GO:0005886	plasma membrane	cellular_component	4	7.52592e-08	MSTRG.10008	LOC4343179	uncharacterized protein LOC4343179 [Oryza sativa Japonica Group]	4.66727	10.5716	0.441493	-1.17954	down
GO:0005886	plasma membrane	cellular_component	4	7.52592e-08	MSTRG.10112	LOC4343412	ABC transporter G family member 43 isoform X1 [Oryza sativa Japonica Group];ABC transporter G family member 43 isoform X2 [Oryza sativa Japonica Group]	9.4202	2.48501	3.79081	1.92251	up
GO:0005886	plasma membrane	cellular_component	4	7.52592e-08	MSTRG.10139	LOC4343485	cysteine-rich receptor-like protein kinase 6 [Oryza sativa Japonica Group]	0.715062	2.72849	0.262073	-1.93196	down
GO:0005886	plasma membrane	cellular_component	4	7.52592e-08	MSTRG.10142	LOC4343491	putative receptor-like protein kinase At4g00960 [Oryza sativa Japonica Group]	0.760238	2.11902	0.358769	-1.47887	down
GO:0005886	plasma membrane	cellular_component	4	7.52592e-08	MSTRG.10149	LOC4343506	cysteine-rich receptor-like protein kinase 6 [Oryza sativa Japonica Group]	1.3774	3.52102	0.391193	-1.35405	down
GO:0005886	plasma membrane	cellular_component	4	7.52592e-08	MSTRG.10162	LOC4343520	formin-like protein 11 [Oryza sativa Japonica Group]	0.183994	0.616027	0.298678	-1.74333	down
GO:0005886	plasma membrane	cellular_component	4	7.52592e-08	MSTRG.10178	LOC4343550	universal stress protein PHOS32 [Oryza sativa Japonica Group]	6.8985	16.4495	0.419375	-1.25369	down
GO:0005886	plasma membrane	cellular_component	4	7.52592e-08	MSTRG.10187	LOC4343573	equilibrative nucleotide transporter 3 [Oryza sativa Japonica Group]	5.38601	14.8708	0.362186	-1.4652	down
GO:0005886	plasma membrane	cellular_component	4	7.52592e-08	MSTRG.10299	LOC112936031	Os07g0595750, partial [Oryza sativa Japonica Group];proline-, glutamic acid- and leucine-rich protein 1-like [Oryza sativa Japonica Group]	38.1115	15.7085	2.42617	1.27868	up
GO:0005886	plasma membrane	cellular_component	4	7.52592e-08	MSTRG.10305	LOC4343798	probable LRR receptor-like serine/threonine-protein kinase At1g74360 [Oryza sativa Japonica Group]	3.67759	8.33875	0.441024	-1.18107	down
GO:0005886	plasma membrane	cellular_component	4	7.52592e-08	MSTRG.1034	LOC4326677	S-type anion channel SLAH2 isoform X1 [Oryza sativa Japonica Group]	14.628	36.1802	0.40431	-1.30647	down
GO:0005886	plasma membrane	cellular_component	4	7.52592e-08	MSTRG.10501	LOC112939758	Os07g0661450, partial [Oryza sativa Japonica Group]	12.4125	5.80139	2.13958	1.09733	up
GO:0005886	plasma membrane	cellular_component	4	7.52592e-08	MSTRG.10519	LOC4344217	Os07g0666900, partial [Oryza sativa Japonica Group]	6.93804	26.5872	0.260954	-1.93813	down
GO:0005886	plasma membrane	cellular_component	4	7.52592e-08	MSTRG.10523	LOC4344222	probable serine/threonine-protein kinase At1g54610 [Oryza sativa Japonica Group]	3.90467	9.33606	0.418235	-1.25761	down
GO:0005886	plasma membrane	cellular_component	4	7.52592e-08	MSTRG.10700	LOC4344567	lysine histidine transporter 1 [Oryza sativa Japonica Group]	19.8504	67.5812	0.293727	-1.76745	down
GO:0005886	plasma membrane	cellular_component	4	7.52592e-08	MSTRG.10773	LOC4344701	probable E3 ubiquitin-protein ligase ATL45 [Oryza sativa Japonica Group]	1.0202	3.57193	0.285616	-1.80785	down
GO:0005886	plasma membrane	cellular_component	4	7.52592e-08	MSTRG.10782	LOC4344719	probable mixed-linked glucan synthase 6 [Oryza sativa Japonica Group]	7.22291	23.5396	0.306841	-1.70444	down
GO:0005886	plasma membrane	cellular_component	4	7.52592e-08	MSTRG.1082	LOC4326587	CASP-like protein 4U1 [Oryza sativa Japonica Group]	5.86572	14.7401	0.397943	-1.32937	down
GO:0005886	plasma membrane	cellular_component	4	7.52592e-08	MSTRG.10874	LOC9271323	probable LRR receptor-like serine/threonine-protein kinase At1g56130 isoform X2 [Oryza sativa Japonica Group];probable LRR receptor-like serine/threonine-protein kinase At1g56130 isoform X1 [Oryza sativa Japonica Group]	1.8212	5.36304	0.339583	-1.55816	down
GO:0005886	plasma membrane	cellular_component	4	7.52592e-08	MSTRG.10900	LOC4344969	chloroplast envelope membrane protein [Oryza sativa Japonica Group]	1.08825	2.74908	0.395858	-1.33694	down
GO:0005886	plasma membrane	cellular_component	4	7.52592e-08	MSTRG.10979	LOC4345150	putative receptor-like protein kinase At1g80870 [Oryza sativa Japonica Group]	0.532685	1.79911	0.296082	-1.75593	down
GO:0005886	plasma membrane	cellular_component	4	7.52592e-08	MSTRG.11038	LOC4345261	fasciclin-like arabinogalactan protein 1 [Oryza sativa Japonica Group]	6.15463	19.1145	0.321987	-1.63493	down
GO:0005886	plasma membrane	cellular_component	4	7.52592e-08	MSTRG.11050	LOC4345294	LRR receptor-like serine/threonine-protein kinase EFR isoform X1 [Oryza sativa Japonica Group];putative protein kinase Xa21 [Oryza sativa Japonica Group]	0.690207	5.0788	0.1359	-2.87938	down
GO:0005886	plasma membrane	cellular_component	4	7.52592e-08	MSTRG.11053	LOC9272132	LEAF RUST 10 DISEASE-RESISTANCE LOCUS RECEPTOR-LIKE PROTEIN KINASE-like 2.1 isoform X1 [Oryza sativa Japonica Group];LEAF RUST 10 DISEASE-RESISTANCE LOCUS RECEPTOR-LIKE PROTEIN KINASE-like 2.1 isoform X2 [Oryza sativa Japonica Group]	5.15307	12.8141	0.402141	-1.31423	down
GO:0005886	plasma membrane	cellular_component	4	7.52592e-08	MSTRG.11078	LOC4345385	pirin-like protein isoform X2 [Oryza sativa Japonica Group];pirin-like protein isoform X1 [Oryza sativa Japonica Group]	4.08479	11.5982	0.352191	-1.50557	down
GO:0005886	plasma membrane	cellular_component	4	7.52592e-08	MSTRG.11086	LOC4345414	putative serine/threonine-protein kinase-like protein CCR3 [Oryza sativa Japonica Group]	5.67035	13.0965	0.432968	-1.20767	down
GO:0005886	plasma membrane	cellular_component	4	7.52592e-08	MSTRG.11365	LOC4346022	uncharacterized protein LOC4346022 [Oryza sativa Japonica Group]	2.98648	6.68448	0.446778	-1.16237	down
GO:0005886	plasma membrane	cellular_component	4	7.52592e-08	MSTRG.11403	LOC4346088	ras-related protein RABA5c [Oryza sativa Japonica Group]	1.39629	3.6002	0.387838	-1.36647	down
GO:0005886	plasma membrane	cellular_component	4	7.52592e-08	MSTRG.11617	LOC4346436	ABC transporter G family member 11 isoform X1 [Oryza sativa Japonica Group]	1.25979	3.39165	0.371439	-1.4288	down
GO:0005886	plasma membrane	cellular_component	4	7.52592e-08	MSTRG.1163	LOC4326333	putative receptor protein kinase ZmPK1 [Oryza sativa Japonica Group]	1.49668	5.38188	0.278096	-1.84635	down
GO:0005886	plasma membrane	cellular_component	4	7.52592e-08	MSTRG.11762	LOC9269190	ABC transporter G family member 53 [Oryza sativa Japonica Group]	10.6825	30.5825	0.3493	-1.51746	down
GO:0005886	plasma membrane	cellular_component	4	7.52592e-08	MSTRG.11926	LOC4347112	WAT1-related protein At4g28040 isoform X2 [Oryza sativa Japonica Group];WAT1-related protein At4g28040 isoform X1 [Oryza sativa Japonica Group]	3.16715	8.49194	0.37296	-1.42291	down
GO:0005886	plasma membrane	cellular_component	4	7.52592e-08	MSTRG.11945	LOC4347158	respiratory burst oxidase homolog protein E [Oryza sativa Japonica Group]	1.66571	3.99214	0.417247	-1.26103	down
GO:0005886	plasma membrane	cellular_component	4	7.52592e-08	MSTRG.11970	LOC9266421	hypothetical protein OsJ_29581 [Oryza sativa Japonica Group];uncharacterized protein LOC9266421 isoform X2 [Oryza sativa Japonica Group];uncharacterized protein LOC9266421 isoform X3 [Oryza sativa Japonica Group];uncharacterized protein LOC9266421 isoform X1 [Oryza sativa Japonica Group]	4.91688	11.709	0.419921	-1.25181	down
GO:0005886	plasma membrane	cellular_component	4	7.52592e-08	MSTRG.12021	LOC4347344	ABC transporter G family member 11 [Oryza sativa Japonica Group]	1.7429	8.46923	0.205791	-2.28075	down
GO:0005886	plasma membrane	cellular_component	4	7.52592e-08	MSTRG.12134	LOC4347554	Os09g0513000, partial [Oryza sativa Japonica Group]	7.4397	18.662	0.398655	-1.32679	down
GO:0005886	plasma membrane	cellular_component	4	7.52592e-08	MSTRG.12136	LOC4347559	PTI1-like tyrosine-protein kinase 3 isoform X2 [Oryza sativa Japonica Group];PTI1-like tyrosine-protein kinase 3 isoform X1 [Oryza sativa Japonica Group]	5.59804	13.8161	0.405183	-1.30336	down
GO:0005886	plasma membrane	cellular_component	4	7.52592e-08	MSTRG.12251	LOC4347745	phospholipase D delta [Oryza sativa Japonica Group]	4.72339	11.5419	0.409239	-1.28898	down
GO:0005886	plasma membrane	cellular_component	4	7.52592e-08	MSTRG.12349	LOC4347924	ABC transporter F family member 1 [Oryza sativa Japonica Group]	9.00025	21.1414	0.425718	-1.23203	down
GO:0005886	plasma membrane	cellular_component	4	7.52592e-08	MSTRG.12357	LOC4347937	probable pyridoxal 5'-phosphate synthase subunit PDX1.2 [Oryza sativa Japonica Group]	16.8911	6.13159	2.75477	1.46193	up
GO:0005886	plasma membrane	cellular_component	4	7.52592e-08	MSTRG.12452	LOC4348206	Calcium binding EGF domain containing protein, expressed [Oryza sativa Japonica Group];wall-associated receptor kinase 1 isoform X2 [Oryza sativa Japonica Group]	1.03982	3.12511	0.332732	-1.58757	down
GO:0005886	plasma membrane	cellular_component	4	7.52592e-08	MSTRG.12515	LOC4348359	cellulose synthase-like protein H1 isoform X1 [Oryza sativa Japonica Group];cellulose synthase-like protein H1 isoform X2 [Oryza sativa Japonica Group]	5.44075	12.4099	0.438421	-1.18961	down
GO:0005886	plasma membrane	cellular_component	4	7.52592e-08	MSTRG.12519	LOC4348363	CASP-like protein 5A2 [Oryza sativa Japonica Group]	4.30968	10.1688	0.423814	-1.2385	down
GO:0005886	plasma membrane	cellular_component	4	7.52592e-08	MSTRG.1255	LOC4326931	bifunctional nuclease 1 [Oryza sativa Japonica Group];phosphatidylinositol/phosphatidylcholine transfer protein SFH6 isoform X1 [Oryza sativa Japonica Group];phosphatidylinositol/phosphatidylcholine transfer protein SFH6 isoform X2 [Oryza sativa Japonica Group]	0.80321	2.03822	0.394075	-1.34346	down
GO:0005886	plasma membrane	cellular_component	4	7.52592e-08	MSTRG.12702	LOC4348855	MDIS1-interacting receptor like kinase 2 [Oryza sativa Japonica Group]	2.64752	7.94042	0.333424	-1.58457	down
GO:0005886	plasma membrane	cellular_component	4	7.52592e-08	MSTRG.1282	LOC4327824	receptor-like serine/threonine-protein kinase ALE2 isoform X3 [Oryza sativa Japonica Group];receptor-like serine/threonine-protein kinase ALE2 isoform X5 [Oryza sativa Japonica Group];receptor-like serine/threonine-protein kinase ALE2 isoform X8 [Oryza sativa Japonica Group];receptor-like serine/threonine-protein kinase ALE2 isoform X2 [Oryza sativa Japonica Group];receptor-like serine/threonine-…	5.06561	11.3981	0.444425	-1.16999	down
GO:0005886	plasma membrane	cellular_component	4	7.52592e-08	MSTRG.12909	LOC107275259	probable receptor-like protein kinase At5g24010 [Oryza sativa Japonica Group]	5.30256	13.9865	0.37912	-1.39927	down
GO:0005886	plasma membrane	cellular_component	4	7.52592e-08	MSTRG.12913	LOC4349235	uncharacterized protein LOC4349235 isoform X1 [Oryza sativa Japonica Group];hypothetical protein OsI_34469 [Oryza sativa Indica Group]	7.66219	3.2795	2.33639	1.22428	up
GO:0005886	plasma membrane	cellular_component	4	7.52592e-08	MSTRG.12953	LOC4349281	xyloglucan endotransglucosylase/hydrolase protein 31 [Oryza sativa Japonica Group]	0.546651	2.1942	0.249135	-2.005	down
GO:0005886	plasma membrane	cellular_component	4	7.52592e-08	MSTRG.12976	LOC4349339	protein NRT1/ PTR FAMILY 6.3 [Oryza sativa Japonica Group]	3.28272	7.57323	0.433464	-1.20602	down
GO:0005886	plasma membrane	cellular_component	4	7.52592e-08	MSTRG.13149	LOC4349590	uncharacterized protein LOC4349590 isoform X2 [Oryza sativa Japonica Group];uncharacterized protein LOC4349590 isoform X7 [Oryza sativa Japonica Group];uncharacterized protein LOC4349590 isoform X3 [Oryza sativa Japonica Group];uncharacterized protein LOC4349590 isoform X1 [Oryza sativa Japonica Group];uncharacterized protein LOC4349590 isoform X8 [Oryza sativa Japonica Group];uncharacterized pro…	1.12485	2.63226	0.427335	-1.22656	down
GO:0005886	plasma membrane	cellular_component	4	7.52592e-08	MSTRG.13157	LOC9267894	nonspecific lipid-transfer protein 3, partial [Oryza sativa]	35.3283	236.027	0.149679	-2.74006	down
GO:0005886	plasma membrane	cellular_component	4	7.52592e-08	MSTRG.13200	LOC4349689	D-mannose binding lectin family protein, expressed [Oryza sativa Japonica Group]	1.01181	2.82755	0.35784	-1.48261	down
GO:0005886	plasma membrane	cellular_component	4	7.52592e-08	MSTRG.1330	LOC4324725	CASP-like protein 3A1 [Oryza sativa Japonica Group]	1.11686	3.3917	0.329291	-1.60257	down
GO:0005886	plasma membrane	cellular_component	4	7.52592e-08	MSTRG.13589	LOC107278041	respiratory burst oxidase homolog protein B [Oryza sativa Japonica Group]	19.0985	52.3844	0.364585	-1.45567	down
GO:0005886	plasma membrane	cellular_component	4	7.52592e-08	MSTRG.13593	LOC4350668	putative UPF0481 protein At3g02645 [Oryza sativa Japonica Group]	0.57421	1.88279	0.304978	-1.71322	down
GO:0005886	plasma membrane	cellular_component	4	7.52592e-08	MSTRG.13845	LOC4351317	nonspecific lipid-transfer protein 3, partial [Oryza sativa]	4.40526	28.5284	0.154417	-2.6951	down
GO:0005886	plasma membrane	cellular_component	4	7.52592e-08	MSTRG.14040	LOC4351717	amino acid permease 6 [Oryza sativa Japonica Group]	1.93052	0.519732	3.71446	1.89315	up
GO:0005886	plasma membrane	cellular_component	4	7.52592e-08	MSTRG.14202	LOC4352063	ABC transporter G family member 11 [Oryza sativa Japonica Group]	2.13784	4.94838	0.432028	-1.2108	down
GO:0005886	plasma membrane	cellular_component	4	7.52592e-08	MSTRG.14284	LOC4352285	Os12g0502800, partial [Oryza sativa Japonica Group];ureide permease 2 isoform X1 [Oryza sativa Japonica Group];ureide permease 2 isoform X7 [Oryza sativa Japonica Group]	5.35003	12.0917	0.442455	-1.1764	down
GO:0005886	plasma membrane	cellular_component	4	7.52592e-08	MSTRG.14285	LOC4352286	ureide permease 2 [Oryza sativa Japonica Group]	4.22046	9.64954	0.437374	-1.19306	down
GO:0005886	plasma membrane	cellular_component	4	7.52592e-08	MSTRG.14468	LOC4352699	protein DA1-related 1 [Oryza sativa Japonica Group]	2.88177	7.56889	0.380738	-1.39313	down
GO:0005886	plasma membrane	cellular_component	4	7.52592e-08	MSTRG.14472	LOC4352705	hypothetical protein OsI_38983 [Oryza sativa Indica Group]	0.440224	1.30168	0.338197	-1.56406	down
GO:0005886	plasma membrane	cellular_component	4	7.52592e-08	MSTRG.14527	LOC4352855	thaumatin-like protein [Oryza sativa Japonica Group]	5.92252	2.85723	2.07282	1.05159	up
GO:0005886	plasma membrane	cellular_component	4	7.52592e-08	MSTRG.14528	LOC4352856	hypothetical protein OsI_26248 [Oryza sativa Indica Group]	3.21828	8.74773	0.367898	-1.44262	down
GO:0005886	plasma membrane	cellular_component	4	7.52592e-08	MSTRG.1454	LOC4325600	receptor-like protein kinase FERONIA [Oryza sativa Japonica Group]	6.42078	14.9535	0.429384	-1.21966	down
GO:0005886	plasma membrane	cellular_component	4	7.52592e-08	MSTRG.14551	LOC4352901	nodulin family protein, putative, expressed [Oryza sativa Japonica Group]	1.0576	3.36889	0.31393	-1.67149	down
GO:0005886	plasma membrane	cellular_component	4	7.52592e-08	MSTRG.14562	LOC4352918	HIPL1 protein [Oryza sativa Japonica Group]	0.534249	3.08332	0.17327	-2.5289	down
GO:0005886	plasma membrane	cellular_component	4	7.52592e-08	MSTRG.1465	LOC4324709	beta-glucuronosyltransferase GlcAT14A [Oryza sativa Japonica Group]	0.359661	1.52633	0.235638	-2.08535	down
GO:0005886	plasma membrane	cellular_component	4	7.52592e-08	MSTRG.1558	LOC4327550	tubulin beta-4 chain [Oryza sativa Japonica Group]	4.52662	10.9107	0.414879	-1.26924	down
GO:0005886	plasma membrane	cellular_component	4	7.52592e-08	MSTRG.1712	LOC4324804	heme-binding-like protein At3g10130, chloroplastic [Oryza sativa Japonica Group]	6.24257	3.02783	2.06173	1.04386	up
GO:0005886	plasma membrane	cellular_component	4	7.52592e-08	MSTRG.1785	LOC107276737	G-type lectin S-receptor-like serine/threonine-protein kinase At2g19130 [Oryza sativa Japonica Group]	0.609081	0.286828	2.12351	1.08645	up
GO:0005886	plasma membrane	cellular_component	4	7.52592e-08	MSTRG.1824	LOC4325094	amino acid permease 5 isoform X2 [Oryza sativa Japonica Group];amino acid permease 3 isoform X3 [Oryza sativa Japonica Group];amino acid permease 4 isoform X1 [Oryza sativa Japonica Group]	2.34037	7.75923	0.301623	-1.72918	down
GO:0005886	plasma membrane	cellular_component	4	7.52592e-08	MSTRG.1848	LOC4324882	protein WVD2-like 7 [Oryza sativa Japonica Group]	1.07792	6.31267	0.170756	-2.55	down
GO:0005886	plasma membrane	cellular_component	4	7.52592e-08	MSTRG.1861	LOC4324909	G-type lectin S-receptor-like serine/threonine-protein kinase At2g19130 [Oryza sativa Japonica Group]	1.28858	3.60009	0.35793	-1.48225	down
GO:0005886	plasma membrane	cellular_component	4	7.52592e-08	MSTRG.1880	LOC4325107	formin-like protein 1 [Oryza sativa Japonica Group]	0.320825	0.856758	0.374464	-1.4171	down
GO:0005886	plasma membrane	cellular_component	4	7.52592e-08	MSTRG.1951	LOC4324368	probable auxin efflux carrier component 5a isoform X1 [Oryza sativa Japonica Group]	4.24903	1.7005	2.49869	1.32117	up
GO:0005886	plasma membrane	cellular_component	4	7.52592e-08	MSTRG.2016	LOC4326523	receptor-like cytoplasmic kinase 185 [Oryza sativa Japonica Group]	5.28328	13.0014	0.406363	-1.29916	down
GO:0005886	plasma membrane	cellular_component	4	7.52592e-08	MSTRG.2085	LOC4325391	MACPF domain-containing protein At4g24290 [Oryza sativa Japonica Group]	7.82346	17.6983	0.442045	-1.17774	down
GO:0005886	plasma membrane	cellular_component	4	7.52592e-08	MSTRG.219	LOC4324499	receptor kinase-like protein Xa21 [Oryza sativa Japonica Group]	0.468117	1.27471	0.367233	-1.44523	down
GO:0005886	plasma membrane	cellular_component	4	7.52592e-08	MSTRG.2250	LOC4328109	serine/threonine-protein kinase STY46 [Oryza sativa Japonica Group]	2.32361	7.3469	0.316271	-1.66077	down
GO:0005886	plasma membrane	cellular_component	4	7.52592e-08	MSTRG.236	LOC4324060	Os01g0159200, partial [Oryza sativa Japonica Group]	1.0632	3.1286	0.339832	-1.55711	down
GO:0005886	plasma membrane	cellular_component	4	7.52592e-08	MSTRG.2391	LOC4328368	Os02g0158701, partial [Oryza sativa Japonica Group];protein PECTIC ARABINOGALACTAN SYNTHESIS-RELATED [Oryza sativa Japonica Group]	8.90447	3.2257	2.76047	1.46492	up
GO:0005886	plasma membrane	cellular_component	4	7.52592e-08	MSTRG.2393	LOC112936036	Os02g0159850, partial [Oryza sativa Japonica Group];protein SCO1 homolog 1, mitochondrial-like isoform X1 [Oryza sativa Japonica Group];protein SCO1 homolog 1, mitochondrial-like isoform X2 [Oryza sativa Japonica Group]	19.2827	5.91436	3.26031	1.70501	up
GO:0005886	plasma membrane	cellular_component	4	7.52592e-08	MSTRG.244	LOC4324407	Os01g0162500, partial [Oryza sativa Japonica Group];uncharacterized protein LOC107278768 [Oryza sativa Japonica Group];hypothetical protein OsJ_00480 [Oryza sativa Japonica Group]	1.07911	5.07407	0.212671	-2.23331	down
GO:0005886	plasma membrane	cellular_component	4	7.52592e-08	MSTRG.2481	LOC4328505	probable protein phosphatase 2C 11 isoform X1 [Oryza sativa Japonica Group];probable protein phosphatase 2C 11 isoform X2 [Oryza sativa Japonica Group]	1.3037	3.97051	0.328344	-1.60672	down
GO:0005886	plasma membrane	cellular_component	4	7.52592e-08	MSTRG.2530	LOC112938037	Os02g0193933, partial [Oryza sativa Japonica Group]	14.4869	5.82586	2.48665	1.3142	up
GO:0005886	plasma membrane	cellular_component	4	7.52592e-08	MSTRG.2573	LOC4328687	ABC transporter G family member 39 [Oryza sativa Japonica Group]	1.24611	3.23056	0.385726	-1.37435	down
GO:0005886	plasma membrane	cellular_component	4	7.52592e-08	MSTRG.2574	LOC9268335	hypothetical protein OsI_06321 [Oryza sativa Indica Group]	0.389409	0.992959	0.39217	-1.35045	down
GO:0005886	plasma membrane	cellular_component	4	7.52592e-08	MSTRG.2659	LOC4328848	serine/threonine-protein kinase EDR1 isoform X1 [Oryza sativa Japonica Group];serine/threonine-protein kinase EDR1 isoform X3 [Oryza sativa Japonica Group];probable serine/threonine-protein kinase DDB_G0267514 isoform X2 [Oryza sativa Japonica Group]	1.78955	4.14421	0.431819	-1.2115	down
GO:0005886	plasma membrane	cellular_component	4	7.52592e-08	MSTRG.2697	LOC4328960	uncharacterized protein LOC4328960 [Oryza sativa Japonica Group]	1.1065	3.39371	0.326043	-1.61687	down
GO:0005886	plasma membrane	cellular_component	4	7.52592e-08	MSTRG.2709	LOC9268112	receptor-like protein EIX2 [Oryza sativa Japonica Group]	1.98605	6.57815	0.301916	-1.72778	down
GO:0005886	plasma membrane	cellular_component	4	7.52592e-08	MSTRG.2857	LOC4329347	probable protein phosphatase 2C 14 [Oryza sativa Japonica Group]	2.65238	8.21214	0.322983	-1.63047	down
GO:0005886	plasma membrane	cellular_component	4	7.52592e-08	MSTRG.286	LOC4327122	ABC transporter C family member 3 [Oryza sativa Japonica Group]	15.5401	6.45488	2.40749	1.26753	up
GO:0005886	plasma membrane	cellular_component	4	7.52592e-08	MSTRG.3074	LOC4329817	glycerophosphodiester phosphodiesterase GDPDL3 [Oryza sativa Japonica Group]	3.14984	10.8554	0.290162	-1.78507	down
GO:0005886	plasma membrane	cellular_component	4	7.52592e-08	MSTRG.3149	LOC4329937	integrin-linked protein kinase 1 [Oryza sativa Japonica Group]	1.50587	3.57786	0.420885	-1.2485	down
GO:0005886	plasma membrane	cellular_component	4	7.52592e-08	MSTRG.3182	LOC4329991	CLIP-associated protein [Oryza sativa Japonica Group]	0.481885	1.96284	0.245503	-2.02618	down
GO:0005886	plasma membrane	cellular_component	4	7.52592e-08	MSTRG.3210	LOC4330031	phosphoenolpyruvate carboxylase kinase 2 [Oryza sativa Japonica Group]	3.96598	11.1814	0.354694	-1.49535	down
GO:0005886	plasma membrane	cellular_component	4	7.52592e-08	MSTRG.3453	LOC4330477	protein KINESIN LIGHT CHAIN-RELATED 2 [Oryza sativa Japonica Group]	1.46838	4.83857	0.303474	-1.72035	down
GO:0005886	plasma membrane	cellular_component	4	7.52592e-08	MSTRG.3472	LOC4330525	protein NRT1/ PTR FAMILY 7.3 isoform X1 [Oryza sativa Japonica Group]	2.41703	12.6746	0.190699	-2.39063	down
GO:0005886	plasma membrane	cellular_component	4	7.52592e-08	MSTRG.3476	LOC4330531	uncharacterized protein LOC4330531 [Oryza sativa Japonica Group]	1.74199	4.74977	0.366753	-1.44712	down
GO:0005886	plasma membrane	cellular_component	4	7.52592e-08	MSTRG.3524	LOC4330614	potassium transporter 25 isoform X1 [Oryza sativa Japonica Group];potassium transporter 25 isoform X2 [Oryza sativa Japonica Group]	6.58744	15.1391	0.435127	-1.20049	down
GO:0005886	plasma membrane	cellular_component	4	7.52592e-08	MSTRG.3758	LOC4331047	putative clathrin assembly protein At5g35200 [Oryza sativa Japonica Group]	1.79779	4.39034	0.409488	-1.28811	down
GO:0005886	plasma membrane	cellular_component	4	7.52592e-08	MSTRG.3825	LOC4331138	CLIP-associated protein isoform X3 [Oryza sativa Japonica Group];CLIP-associated protein isoform X1 [Oryza sativa Japonica Group];CLIP-associated protein isoform X4 [Oryza sativa Japonica Group];CLIP-associated protein isoform X2 [Oryza sativa Japonica Group]	0.553929	6.4469	0.0859218	-3.54083	down
GO:0005886	plasma membrane	cellular_component	4	7.52592e-08	MSTRG.3842	LOC4331163	serine/threonine-protein kinase PCRK1 [Oryza sativa Japonica Group]	2.08226	5.00155	0.416322	-1.26423	down
GO:0005886	plasma membrane	cellular_component	4	7.52592e-08	MSTRG.3950	LOC4331306	uncharacterized protein LOC4331306 [Oryza sativa Japonica Group]	3.92034	9.82719	0.398928	-1.3258	down
GO:0005886	plasma membrane	cellular_component	4	7.52592e-08	MSTRG.4011	LOC9266310	Os03g0120600, partial [Oryza sativa Japonica Group]	11.0069	53.1779	0.206982	-2.27242	down
GO:0005886	plasma membrane	cellular_component	4	7.52592e-08	MSTRG.4032	LOC4331464	probable serine/threonine-protein kinase At1g01540 [Oryza sativa Japonica Group]	8.94208	29.9876	0.298193	-1.74568	down
GO:0005886	plasma membrane	cellular_component	4	7.52592e-08	MSTRG.4039	LOC4331484	fasciclin-like arabinogalactan protein 10 [Oryza sativa Japonica Group]	1.14895	4.00412	0.286942	-1.80117	down
GO:0005886	plasma membrane	cellular_component	4	7.52592e-08	MSTRG.403	LOC4325256	uncharacterized protein LOC4325256 [Oryza sativa Japonica Group]	13.2052	29.5581	0.446754	-1.16245	down
GO:0005886	plasma membrane	cellular_component	4	7.52592e-08	MSTRG.4044	LOC4331490	calcium-dependent protein kinase 7 [Oryza sativa Japonica Group]	5.28076	12.2362	0.43157	-1.21233	down
GO:0005886	plasma membrane	cellular_component	4	7.52592e-08	MSTRG.4048	LOC4331493	MLO protein homolog 1-like isoform X1 [Oryza sativa Japonica Group]	9.30758	24.1201	0.385885	-1.37376	down
GO:0005886	plasma membrane	cellular_component	4	7.52592e-08	MSTRG.4054	LOC4331501	defensin-like protein [Oryza sativa Japonica Group]	7.20394	17.0837	0.421685	-1.24576	down
GO:0005886	plasma membrane	cellular_component	4	7.52592e-08	MSTRG.4092	LOC4331551	mitochondrial outer membrane protein porin 6 [Oryza sativa Japonica Group]	2.0564	4.78837	0.429457	-1.21941	down
GO:0005886	plasma membrane	cellular_component	4	7.52592e-08	MSTRG.4249	LOC4331852	protein STRUBBELIG-RECEPTOR FAMILY 7 [Oryza sativa Japonica Group]	5.41666	13.8744	0.390407	-1.35695	down
GO:0005886	plasma membrane	cellular_component	4	7.52592e-08	MSTRG.4284	LOC4331916	non-specific lipid-transfer protein-like protein At2g13820 [Oryza sativa Japonica Group]	1.4069	3.37123	0.417324	-1.26076	down
GO:0005886	plasma membrane	cellular_component	4	7.52592e-08	MSTRG.4347	LOC4332035	probable leucine-rich repeat receptor-like protein kinase At1g35710 [Oryza sativa Japonica Group]	0.578499	2.46506	0.234679	-2.09124	down
GO:0005886	plasma membrane	cellular_component	4	7.52592e-08	MSTRG.4384	LOC4332106	Os03g0223000, partial [Oryza sativa Japonica Group]	0.977421	2.33382	0.418808	-1.25564	down
GO:0005886	plasma membrane	cellular_component	4	7.52592e-08	MSTRG.4470	LOC4332240	filament-like plant protein 4 [Oryza sativa Japonica Group]	1.81476	6.9641	0.260588	-1.94016	down
GO:0005886	plasma membrane	cellular_component	4	7.52592e-08	MSTRG.4519	LOC4332329	Os03g0262700, partial [Oryza sativa Japonica Group]	0.812546	1.99853	0.406573	-1.29841	down
GO:0005886	plasma membrane	cellular_component	4	7.52592e-08	MSTRG.4582	LOC4332420	heat shock cognate 70 kDa protein [Oryza sativa Japonica Group]	2.72971	21.3658	0.12776	-2.96849	down
GO:0005886	plasma membrane	cellular_component	4	7.52592e-08	MSTRG.458	LOC4324284	salt stress root protein RS1 [Oryza sativa Japonica Group]	13.3072	32.802	0.405684	-1.30157	down
GO:0005886	plasma membrane	cellular_component	4	7.52592e-08	MSTRG.4759	LOC4332718	guanine nucleotide exchange factor SPIKE 1 [Oryza sativa Japonica Group]	1.42606	3.24787	0.439076	-1.18746	down
GO:0005886	plasma membrane	cellular_component	4	7.52592e-08	MSTRG.4762	LOC4332724	endoglucanase 9 [Oryza sativa Japonica Group]	3.54938	9.96312	0.356252	-1.48903	down
GO:0005886	plasma membrane	cellular_component	4	7.52592e-08	MSTRG.493	LOC4327698	C2 domain-containing protein At1g53590 isoform X1 [Oryza sativa Japonica Group]	2.45215	7.89373	0.310646	-1.68666	down
GO:0005886	plasma membrane	cellular_component	4	7.52592e-08	MSTRG.5217	LOC4333648	protein P21 [Oryza sativa Japonica Group]	6.74069	41.3364	0.163069	-2.61645	down
GO:0005886	plasma membrane	cellular_component	4	7.52592e-08	MSTRG.5274	LOC9269916	protein NRT1/ PTR FAMILY 2.11 [Oryza sativa Japonica Group]	5.28233	12.5661	0.420363	-1.25029	down
GO:0005886	plasma membrane	cellular_component	4	7.52592e-08	MSTRG.5287	LOC4333788	uncharacterized protein LOC4333788 [Oryza sativa Japonica Group]	5.67966	14.1961	0.400087	-1.32161	down
GO:0005886	plasma membrane	cellular_component	4	7.52592e-08	MSTRG.5361	LOC4333899	dynamin-related protein 1C [Oryza sativa Japonica Group]	0.977205	2.601	0.375703	-1.41233	down
GO:0005886	plasma membrane	cellular_component	4	7.52592e-08	MSTRG.5422	LOC4334029	endoglucanase 10 [Oryza sativa Japonica Group]	7.14015	19.3585	0.368837	-1.43894	down
GO:0005886	plasma membrane	cellular_component	4	7.52592e-08	MSTRG.5583	LOC4334237	cold-regulated 413 plasma membrane protein 2 [Oryza sativa Japonica Group]	44.6899	131.791	0.339096	-1.56023	down
GO:0005886	plasma membrane	cellular_component	4	7.52592e-08	MSTRG.5584	LOC4334238	CASP-like protein 5C1 [Oryza sativa Japonica Group]	3.10138	8.08323	0.383681	-1.38202	down
GO:0005886	plasma membrane	cellular_component	4	7.52592e-08	MSTRG.5603	LOC4334271	probable LRR receptor-like serine/threonine-protein kinase At2g16250 [Oryza sativa Japonica Group]	9.82314	27.313	0.35965	-1.47533	down
GO:0005886	plasma membrane	cellular_component	4	7.52592e-08	MSTRG.56	LOC9271125	serine/threonine-protein kinase HT1 [Oryza sativa Japonica Group]	2.15442	6.22434	0.346129	-1.53062	down
GO:0005886	plasma membrane	cellular_component	4	7.52592e-08	MSTRG.5723	LOC4334484	protein YLS3 [Oryza sativa Japonica Group]	4.43076	10.7261	0.413083	-1.2755	down
GO:0005886	plasma membrane	cellular_component	4	7.52592e-08	MSTRG.5728	LOC4334492	squalene synthase [Oryza sativa Japonica Group]	3.71521	9.70674	0.382745	-1.38554	down
GO:0005886	plasma membrane	cellular_component	4	7.52592e-08	MSTRG.5744	LOC4334515	probable cellulose synthase A catalytic subunit 2 [UDP-forming] [Oryza sativa Japonica Group]	2.91917	9.00454	0.324189	-1.62509	down
GO:0005886	plasma membrane	cellular_component	4	7.52592e-08	MSTRG.5790	LOC4334589	Os03g0819700, partial [Oryza sativa Japonica Group]	0.759577	2.36412	0.321294	-1.63803	down
GO:0005886	plasma membrane	cellular_component	4	7.52592e-08	MSTRG.5813	LOC4334614	L-type lectin-domain containing receptor kinase IV.1 [Oryza sativa Japonica Group]	1.29746	3.82535	0.339174	-1.5599	down
GO:0005886	plasma membrane	cellular_component	4	7.52592e-08	MSTRG.5846	LOC9272590	cell number regulator 10 [Oryza sativa Japonica Group]	3.39653	7.87032	0.431562	-1.21236	down
GO:0005886	plasma membrane	cellular_component	4	7.52592e-08	MSTRG.5871	LOC4334710	probable cellulose synthase A catalytic subunit 5 [UDP-forming] [Oryza sativa Japonica Group]	3.9592	9.68309	0.408877	-1.29026	down
GO:0005886	plasma membrane	cellular_component	4	7.52592e-08	MSTRG.5888	LOC4334748	uncharacterized protein LOC4334748 [Oryza sativa Japonica Group]	14.6351	38.176	0.383359	-1.38323	down
GO:0005886	plasma membrane	cellular_component	4	7.52592e-08	MSTRG.5899	LOC4334759	ALBINO3-like protein 1, chloroplastic isoform X1 [Oryza sativa Japonica Group]	5.34038	13.9264	0.383473	-1.3828	down
GO:0005886	plasma membrane	cellular_component	4	7.52592e-08	MSTRG.6381	LOC4335868	OSJNBa0084A10.1 [Oryza sativa Japonica Group]	1.4492	4.17733	0.34692	-1.52732	down
GO:0005886	plasma membrane	cellular_component	4	7.52592e-08	MSTRG.6473	LOC4336027	PLAT domain-containing protein 3 [Oryza sativa Japonica Group]	3.65207	9.03008	0.404434	-1.30602	down
GO:0005886	plasma membrane	cellular_component	4	7.52592e-08	MSTRG.6489	LOC4336059	cell number regulator 2, partial [Oryza sativa Japonica Group]	2.18906	5.44554	0.401992	-1.31476	down
GO:0005886	plasma membrane	cellular_component	4	7.52592e-08	MSTRG.6513	LOC112938779	putative serine/threonine-protein kinase [Oryza sativa Japonica Group]	0.274381	0.889157	0.308586	-1.69626	down
GO:0005886	plasma membrane	cellular_component	4	7.52592e-08	MSTRG.6521	LOC4336122	probable amino acid permease 7 isoform X1 [Oryza sativa Japonica Group];probable amino acid permease 7 isoform X2 [Oryza sativa Japonica Group];probable amino acid permease 7 isoform X3 [Oryza sativa Japonica Group]	6.12951	21.5816	0.284016	-1.81596	down
GO:0005886	plasma membrane	cellular_component	4	7.52592e-08	MSTRG.6688	LOC4336442	probable metal-nicotianamine transporter YSL12 [Oryza sativa Japonica Group]	1.01415	2.54177	0.398993	-1.32557	down
GO:0005886	plasma membrane	cellular_component	4	7.52592e-08	MSTRG.6775	LOC4336584	chaperone protein dnaJ A6 [Oryza sativa Japonica Group]	7.37764	16.9428	0.435443	-1.19944	down
GO:0005886	plasma membrane	cellular_component	4	7.52592e-08	MSTRG.6817	LOC9271804	uncharacterized protein LOC9271804 [Oryza sativa Japonica Group]	0.674873	1.72406	0.391445	-1.35312	down
GO:0005886	plasma membrane	cellular_component	4	7.52592e-08	MSTRG.6872	LOC4336778	PH, RCC1 and FYVE domains-containing protein 1 isoform X1 [Oryza sativa Japonica Group]	0.462815	1.89183	0.244639	-2.03127	down
GO:0005886	plasma membrane	cellular_component	4	7.52592e-08	MSTRG.702	LOC4326846	pyrophosphate-energized vacuolar membrane proton pump [Oryza sativa Japonica Group]	1.33308	0.561324	2.37488	1.24785	up
GO:0005886	plasma membrane	cellular_component	4	7.52592e-08	MSTRG.7131	LOC4337274	cysteine-rich receptor-like protein kinase 6 [Oryza sativa Japonica Group]	3.83311	71.1281	0.0538901	-4.21383	down
GO:0005886	plasma membrane	cellular_component	4	7.52592e-08	MSTRG.713	LOC4326812	ABC transporter G family member 32 isoform X1 [Oryza sativa Japonica Group]	0.760555	0.180714	4.20861	2.07334	up
GO:0005886	plasma membrane	cellular_component	4	7.52592e-08	MSTRG.7167	LOC4337342	EH domain-containing protein 1 [Oryza sativa Japonica Group]	0.745611	4.07735	0.182866	-2.45114	down
GO:0005886	plasma membrane	cellular_component	4	7.52592e-08	MSTRG.7194	LOC4337382	probable metal-nicotianamine transporter YSL10 [Oryza sativa Japonica Group]	0.347223	0.958604	0.362217	-1.46507	down
GO:0005886	plasma membrane	cellular_component	4	7.52592e-08	MSTRG.7206	LOC4337404	NDR1/HIN1-like protein 6 [Oryza sativa Japonica Group]	6.24387	1.82605	3.41932	1.77371	up
GO:0005886	plasma membrane	cellular_component	4	7.52592e-08	MSTRG.7259	LOC4337491	Os04g0689500, partial [Oryza sativa Japonica Group]	8.83312	29.412	0.300324	-1.73541	down
GO:0005886	plasma membrane	cellular_component	4	7.52592e-08	MSTRG.7358	LOC4337645	ABC transporter G family member 16 [Oryza sativa Japonica Group]	4.12385	16.3017	0.25297	-1.98296	down
GO:0005886	plasma membrane	cellular_component	4	7.52592e-08	MSTRG.7371	LOC112939100	hypothetical protein [Oryza sativa Japonica Group]	1.15005	3.7645	0.305498	-1.71076	down
GO:0005886	plasma membrane	cellular_component	4	7.52592e-08	MSTRG.7372	LOC4337675	probable serine/threonine-protein kinase PBL26 [Oryza sativa Japonica Group]	2.42096	8.09649	0.299014	-1.74171	down
GO:0005886	plasma membrane	cellular_component	4	7.52592e-08	MSTRG.7376	LOC4337686	phosphoinositide phospholipase C 2 isoform X1 [Oryza sativa Japonica Group]	1.24976	2.99211	0.417687	-1.25951	down
GO:0005886	plasma membrane	cellular_component	4	7.52592e-08	MSTRG.7384	LOC4337704	hypothetical protein OsI_18315 [Oryza sativa Indica Group]	3.84653	10.8022	0.356089	-1.48969	down
GO:0005886	plasma membrane	cellular_component	4	7.52592e-08	MSTRG.7481	LOC4337867	universal stress protein PHOS34 [Oryza sativa Japonica Group]	6.99715	16.3086	0.429048	-1.22079	down
GO:0005886	plasma membrane	cellular_component	4	7.52592e-08	MSTRG.7514	LOC4337936	universal stress protein PHOS32 [Oryza sativa Japonica Group]	3.18459	7.35609	0.432918	-1.20783	down
GO:0005886	plasma membrane	cellular_component	4	7.52592e-08	MSTRG.7524	LOC4337958	probable cellulose synthase A catalytic subunit 1 [UDP-forming] [Oryza sativa Japonica Group]	5.02174	14.2473	0.352469	-1.50443	down
GO:0005886	plasma membrane	cellular_component	4	7.52592e-08	MSTRG.7573	LOC9268269	NDR1/HIN1-like protein 13 [Oryza sativa Japonica Group]	1.57943	3.84861	0.410391	-1.28493	down
GO:0005886	plasma membrane	cellular_component	4	7.52592e-08	MSTRG.7586	LOC4338097	obtusifoliol 14-alpha demethylase [Oryza sativa Japonica Group]	0.716469	4.83399	0.148215	-2.75424	down
GO:0005886	plasma membrane	cellular_component	4	7.52592e-08	MSTRG.7634	LOC4338235	probable LRR receptor-like serine/threonine-protein kinase At1g56130 isoform X2 [Oryza sativa Japonica Group];probable LRR receptor-like serine/threonine-protein kinase At1g56130 isoform X1 [Oryza sativa Japonica Group]	3.70947	11.43	0.324539	-1.62354	down
GO:0005886	plasma membrane	cellular_component	4	7.52592e-08	MSTRG.772	LOC4325432	S-type anion channel SLAH2 [Oryza sativa Japonica Group]	5.48219	18.8143	0.291384	-1.77901	down
GO:0005886	plasma membrane	cellular_component	4	7.52592e-08	MSTRG.7759	LOC4338509	probable inactive receptor-like protein kinase At3g56050 [Oryza sativa Japonica Group]	0.55817	1.4167	0.393993	-1.34376	down
GO:0005886	plasma membrane	cellular_component	4	7.52592e-08	MSTRG.7781	LOC4338546	UDP-glucuronic acid decarboxylase 2 [Oryza sativa Japonica Group]	13.5881	33.7421	0.402706	-1.3122	down
GO:0005886	plasma membrane	cellular_component	4	7.52592e-08	MSTRG.7802	LOC4338603	eukaryotic peptide chain release factor subunit 1-2 [Oryza sativa Japonica Group]	5.00653	16.1047	0.310874	-1.6856	down
GO:0005886	plasma membrane	cellular_component	4	7.52592e-08	MSTRG.7889	LOC4338777	protein NRT1/ PTR FAMILY 3.1 [Oryza sativa Japonica Group]	1.55394	6.97938	0.222647	-2.16717	down
GO:0005886	plasma membrane	cellular_component	4	7.52592e-08	MSTRG.8040	LOC4339119	probable inactive receptor kinase At5g58300 [Oryza sativa Japonica Group]	0.362471	1.2395	0.292433	-1.77382	down
GO:0005886	plasma membrane	cellular_component	4	7.52592e-08	MSTRG.8135	LOC4339323	PREDICTED: ras-related protein Rab7 isoform X2 [Oryza brachyantha];uncharacterized protein LOC4339323 [Oryza sativa Japonica Group]	12.0082	28.0563	0.428002	-1.22431	down
GO:0005886	plasma membrane	cellular_component	4	7.52592e-08	MSTRG.8172	LOC4339397	respiratory burst oxidase homolog protein A [Oryza sativa Japonica Group]	1.13204	3.14505	0.359942	-1.47417	down
GO:0005886	plasma membrane	cellular_component	4	7.52592e-08	MSTRG.8356	LOC4339671	protein phosphatase 2C 51 isoform X2 [Oryza sativa Japonica Group];protein phosphatase 2C 51 isoform X1 [Oryza sativa Japonica Group]	1.30602	4.13571	0.315791	-1.66296	down
GO:0005886	plasma membrane	cellular_component	4	7.52592e-08	MSTRG.8420	LOC4339799	protein ALP1-like [Oryza sativa Japonica Group]	3.22092	7.84673	0.41048	-1.28462	down
GO:0005886	plasma membrane	cellular_component	4	7.52592e-08	MSTRG.8430	LOC4339812	UDP-glucose 4-epimerase 1 [Oryza sativa Japonica Group]	43.6768	112.696	0.387562	-1.3675	down
GO:0005886	plasma membrane	cellular_component	4	7.52592e-08	MSTRG.8459	LOC4339855	BAG family molecular chaperone regulator 7 [Oryza sativa Japonica Group]	1.06002	2.53156	0.41872	-1.25594	down
GO:0005886	plasma membrane	cellular_component	4	7.52592e-08	MSTRG.8499	LOC4339921	acyl-CoA-binding domain-containing protein 2-like [Oryza sativa Japonica Group]	9.68349	28.3493	0.341578	-1.54971	down
GO:0005886	plasma membrane	cellular_component	4	7.52592e-08	MSTRG.865	LOC4326185	cysteine-rich receptor-like protein kinase 2 [Oryza sativa Japonica Group]	1.03812	2.8722	0.361437	-1.46818	down
GO:0005886	plasma membrane	cellular_component	4	7.52592e-08	MSTRG.8667	LOC4340222	uncharacterized protein LOC4340222 [Oryza sativa Japonica Group]	1.82864	4.98596	0.366758	-1.4471	down
GO:0005886	plasma membrane	cellular_component	4	7.52592e-08	MSTRG.8682	LOC4340247	PTI1-like tyrosine-protein kinase At3g15890 [Oryza sativa Japonica Group]	5.44844	12.6509	0.430675	-1.21533	down
GO:0005886	plasma membrane	cellular_component	4	7.52592e-08	MSTRG.8787	LOC4340480	uncharacterized protein LOC4340480 [Oryza sativa Japonica Group]	2.83551	7.39227	0.383577	-1.38241	down
GO:0005886	plasma membrane	cellular_component	4	7.52592e-08	MSTRG.884	LOC4324568	protein NRT1/ PTR FAMILY 6.2 isoform X1 [Oryza sativa Japonica Group];putative dicarboxylate transporter [Oryza sativa Japonica Group]	6.0436	2.70145	2.23717	1.16168	up
GO:0005886	plasma membrane	cellular_component	4	7.52592e-08	MSTRG.8893	LOC4340701	protein NRT1/ PTR FAMILY 3.1 [Oryza sativa Japonica Group]	5.53753	12.5762	0.440317	-1.18338	down
GO:0005886	plasma membrane	cellular_component	4	7.52592e-08	MSTRG.8903	LOC4340724	potassium transporter 24 [Oryza sativa Japonica Group];hypothetical protein OsJ_20927 [Oryza sativa Japonica Group]	1.9482	13.9374	0.139782	-2.83875	down
GO:0005886	plasma membrane	cellular_component	4	7.52592e-08	MSTRG.899	LOC4324686	IAA-amino acid hydrolase ILR1-like 1 [Oryza sativa Japonica Group]	7.60823	19.767	0.384896	-1.37746	down
GO:0005886	plasma membrane	cellular_component	4	7.52592e-08	MSTRG.9098	LOC4341092	hypothetical protein OsJ_21426 [Oryza sativa Japonica Group]	1.29191	5.1644	0.250158	-1.99909	down
GO:0005886	plasma membrane	cellular_component	4	7.52592e-08	MSTRG.9100	LOC4341100	putative receptor-like protein kinase At4g00960 [Oryza sativa Japonica Group]	3.97194	10.6442	0.373157	-1.42215	down
GO:0005886	plasma membrane	cellular_component	4	7.52592e-08	MSTRG.9199	LOC4341407	probable LRR receptor-like serine/threonine-protein kinase At1g14390 [Oryza sativa Japonica Group]	0.579432	1.62341	0.356922	-1.48632	down
GO:0005886	plasma membrane	cellular_component	4	7.52592e-08	MSTRG.91	LOC4326086	rust resistance kinase Lr10 [Oryza sativa Japonica Group]	2.05971	0.549601	3.74765	1.90599	up
GO:0005886	plasma membrane	cellular_component	4	7.52592e-08	MSTRG.9228	LOC4341461	beta-glucuronosyltransferase GlcAT14A [Oryza sativa Japonica Group]	10.8602	30.3601	0.357713	-1.48312	down
GO:0005886	plasma membrane	cellular_component	4	7.52592e-08	MSTRG.926	LOC9269084	calcineurin B-like protein 9 [Oryza sativa Japonica Group]	0.942306	2.9251	0.322145	-1.63422	down
GO:0005886	plasma membrane	cellular_component	4	7.52592e-08	MSTRG.9351	LOC4341741	protein STRUBBELIG-RECEPTOR FAMILY 3 isoform X1 [Oryza sativa Japonica Group]	1.95031	4.55337	0.428323	-1.22323	down
GO:0005886	plasma membrane	cellular_component	4	7.52592e-08	MSTRG.9383	LOC4341792	phosphoglycerate kinase, cytosolic [Oryza sativa Japonica Group]	3.31261	11.4741	0.288703	-1.79234	down
GO:0005886	plasma membrane	cellular_component	4	7.52592e-08	MSTRG.93	LOC4326087	Os01g0115700 [Oryza sativa Japonica Group]	2.01846	0.747701	2.69956	1.43272	up
GO:0005886	plasma membrane	cellular_component	4	7.52592e-08	MSTRG.9469	LOC4341949	probable protein phosphatase 2C 59 isoform X3 [Oryza sativa Japonica Group];probable protein phosphatase 2C 59 isoform X1 [Oryza sativa Japonica Group]	8.55421	26.4928	0.322888	-1.63089	down
GO:0005886	plasma membrane	cellular_component	4	7.52592e-08	MSTRG.9770	LOC4342534	non-specific lipid-transfer protein-like protein At2g13820 [Oryza sativa Japonica Group]	15.0561	7.17231	2.0992	1.06984	up
GO:0005886	plasma membrane	cellular_component	4	7.52592e-08	MSTRG.97	LOC4326093	rust resistance kinase Lr10 isoform X1 [Oryza sativa Japonica Group];rust resistance kinase Lr10 isoform X2 [Oryza sativa Japonica Group]	1.34042	4.22115	0.317548	-1.65495	down
GO:0005886	plasma membrane	cellular_component	4	7.52592e-08	MSTRG.9855	LOC4342699	probable cellulose synthase A catalytic subunit 8 [UDP-forming] [Oryza sativa Japonica Group]	4.89152	11.7462	0.416434	-1.26384	down
GO:0005886	plasma membrane	cellular_component	4	7.52592e-08	MSTRG.9902	LOC4342850	probable cellulose synthase A catalytic subunit 6 [UDP-forming] [Oryza sativa Japonica Group]	2.30137	5.66791	0.406036	-1.30032	down
GO:0005886	plasma membrane	cellular_component	4	7.52592e-08	MSTRG.992	LOC4327730	ABC transporter G family member 37 isoform X1 [Oryza sativa Japonica Group];putative PDR-type ABC transporter 2 [Oryza sativa Japonica Group];ABC transporter G family member 37 isoform X2 [Oryza sativa Japonica Group]	4.62168	11.4658	0.403083	-1.31085	down
GO:0005886	plasma membrane	cellular_component	4	7.52592e-08	MSTRG.9975	LOC4343049	probable cellulose synthase A catalytic subunit 3 [UDP-forming] [Oryza sativa Japonica Group]	6.09793	15.0159	0.406098	-1.3001	down
GO:0005886	plasma membrane	cellular_component	4	7.52592e-08	MSTRG.9986	LOC4343098	CASP-like protein 1D1 [Oryza sativa Japonica Group]	14.4629	5.05787	2.85948	1.51575	up
GO:0005886	plasma membrane	cellular_component	4	7.52592e-08	MSTRG.9988	LOC4343108	COP1-interacting protein 7 [Oryza sativa Japonica Group]	0.743801	1.82786	0.406925	-1.29717	down
GO:0008422	beta-glucosidase activity	molecular_function	8	2.93895e-06	4332041	LOC4332041	beta-glucosidase 6 isoform X1 [Oryza sativa Japonica Group];beta-glucosidase 6 isoform X2 [Oryza sativa Japonica Group]	0.479911	2.57673	0.186248	-2.4247	down
GO:0008422	beta-glucosidase activity	molecular_function	8	2.93895e-06	MSTRG.10475	LOC4344146	beta-glucosidase 26 [Oryza sativa Japonica Group]	2.01354	6.2935	0.319939	-1.64413	down
GO:0008422	beta-glucosidase activity	molecular_function	8	2.93895e-06	MSTRG.11354	LOC4345995	beta-glucosidase 27 [Oryza sativa Japonica Group]	4.20408	15.4042	0.272918	-1.87346	down
GO:0008422	beta-glucosidase activity	molecular_function	8	2.93895e-06	MSTRG.11355	LOC4345996	beta-glucosidase 28 isoform X1 [Oryza sativa Japonica Group]	0.60013	1.57965	0.379913	-1.39626	down
GO:0008422	beta-glucosidase activity	molecular_function	8	2.93895e-06	MSTRG.12075	LOC4347441	beta-glucosidase 30 isoform X1 [Oryza sativa Japonica Group]	0.913113	4.35255	0.209788	-2.25299	down
GO:0008422	beta-glucosidase activity	molecular_function	8	2.93895e-06	MSTRG.12562	LOC4348471	probable glucan 1,3-beta-glucosidase A [Oryza sativa Japonica Group]	2.19616	13.1769	0.166667	-2.58496	down
GO:0008422	beta-glucosidase activity	molecular_function	8	2.93895e-06	MSTRG.1994	LOC4326948	beta-glucosidase 5 [Oryza sativa Japonica Group]	6.20831	14.3585	0.432378	-1.20963	down
GO:0008422	beta-glucosidase activity	molecular_function	8	2.93895e-06	MSTRG.5467	LOC4334114	uncharacterized protein LOC4334114 [Oryza sativa Japonica Group]	21.0795	55.093	0.382617	-1.38603	down
GO:0008422	beta-glucosidase activity	molecular_function	8	2.93895e-06	MSTRG.5468	LOC4334116	putative exohydrolase [Oryza sativa Japonica Group];uncharacterized protein LOC4334116 isoform X1 [Oryza sativa Japonica Group]	8.14744	24.3974	0.333947	-1.58231	down
GO:0008422	beta-glucosidase activity	molecular_function	8	2.93895e-06	MSTRG.6537	LOC9269478	putative beta-glucosidase 9 isoform X1 [Oryza sativa Japonica Group];putative beta-glucosidase 9 isoform X2 [Oryza sativa Japonica Group]	0.740857	1.99611	0.371151	-1.42992	down
GO:0008422	beta-glucosidase activity	molecular_function	8	2.93895e-06	MSTRG.6539	LOC4336142	beta-glucosidase 10 isoform X1 [Oryza sativa Japonica Group];beta-glucosidase 10 isoform X2 [Oryza sativa Japonica Group]	1.03189	3.44428	0.299596	-1.73891	down
GO:0008422	beta-glucosidase activity	molecular_function	8	2.93895e-06	MSTRG.6540	LOC9268348	beta-glucosidase 12 [Oryza sativa Japonica Group];beta-glucosidase 11-like isoform X1 [Oryza sativa Japonica Group];beta-glucosidase 11-like isoform X2 [Oryza sativa Japonica Group]	2.49394	8.35368	0.298544	-1.74398	down
GO:0008422	beta-glucosidase activity	molecular_function	8	2.93895e-06	MSTRG.6667	LOC4336389	beta-glucosidase 16 isoform X1 [Oryza sativa Japonica Group];beta-glucosidase 16 isoform X2 [Oryza sativa Japonica Group];beta-glucosidase 16 isoform X3 [Oryza sativa Japonica Group]	7.16148	20.317	0.352486	-1.50436	down
GO:0008422	beta-glucosidase activity	molecular_function	8	2.93895e-06	MSTRG.806	LOC4324050	beta-glucosidase 1 isoform X1 [Oryza sativa Japonica Group]	1.69087	5.96159	0.283627	-1.81793	down
GO:0004568	chitinase activity	molecular_function	7	3.32552e-06	4329834	LOC4329834	uncharacterized protein LOC4329834 [Oryza sativa Japonica Group]	1.17992	2.99344	0.394169	-1.34311	down
GO:0004568	chitinase activity	molecular_function	7	3.32552e-06	4351191	LOC4351191	xylanase inhibitor protein 2-like [Oryza sativa Japonica Group]	1.35841	3.31987	0.409174	-1.28921	down
GO:0004568	chitinase activity	molecular_function	7	3.32552e-06	MSTRG.11379	LOC4346051	xylanase inhibitor protein 2-like [Oryza sativa Japonica Group]	2.32941	8.22301	0.283279	-1.8197	down
GO:0004568	chitinase activity	molecular_function	7	3.32552e-06	MSTRG.12626	LOC4348634	chitinase 2 [Oryza sativa Japonica Group]	1.67899	8.50055	0.197516	-2.33996	down
GO:0004568	chitinase activity	molecular_function	7	3.32552e-06	MSTRG.13649	LOC4350821	barwin [Oryza sativa Japonica Group]	38.3392	14.5266	2.63925	1.40013	up
GO:0004568	chitinase activity	molecular_function	7	3.32552e-06	MSTRG.13650	LOC4350823	barwin [Oryza sativa Japonica Group]	1.72752	5.94544	0.290563	-1.78308	down
GO:0004568	chitinase activity	molecular_function	7	3.32552e-06	MSTRG.13772	LOC4351185	class III chitinase homologue (OsChib3H-b), partial [Oryza sativa]	3.22507	28.5499	0.112962	-3.14608	down
GO:0004568	chitinase activity	molecular_function	7	3.32552e-06	MSTRG.13775	LOC4351197	xylanase inhibitor protein 1-like [Oryza sativa Japonica Group]	1.22596	10.7674	0.113859	-3.13468	down
GO:0004568	chitinase activity	molecular_function	7	3.32552e-06	MSTRG.1745	LOC4325067	hevamine-A [Oryza sativa Japonica Group]	1.86407	6.80222	0.274038	-1.86755	down
GO:0004568	chitinase activity	molecular_function	7	3.32552e-06	MSTRG.6604	LOC4336263	chitinase 4 [Oryza sativa Japonica Group]	1.53741	6.89206	0.223069	-2.16444	down
GO:0004568	chitinase activity	molecular_function	7	3.32552e-06	MSTRG.6606	LOC4336265	chitinase 5 [Oryza sativa Japonica Group]	1.10965	11.2036	0.0990442	-3.33578	down
GO:0004568	chitinase activity	molecular_function	7	3.32552e-06	MSTRG.7626	LOC4338208	xylanase inhibitor protein 2-like [Oryza sativa Japonica Group]	216.527	841.877	0.257195	-1.95906	down
GO:0004568	chitinase activity	molecular_function	7	3.32552e-06	MSTRG.7627	LOC4338211	xylanase inhibitor protein 2-like [Oryza sativa Japonica Group]	2.29772	27.8543	0.0824908	-3.59962	down
GO:0004568	chitinase activity	molecular_function	7	3.32552e-06	MSTRG.9050	LOC4340994	xylanase inhibitor protein 1 isoform X1 [Oryza sativa Japonica Group]	48.9755	124.491	0.393405	-1.34591	down
GO:0004568	chitinase activity	molecular_function	7	3.32552e-06	MSTRG.9568	LOC4342115	chitinase 1 [Oryza sativa Japonica Group]	5.70205	22.2902	0.25581	-1.96686	down
GO:0016759	cellulose synthase activity	molecular_function	8	8.14217e-06	4339283	LOC4339283	probable xyloglucan glycosyltransferase 7 [Oryza sativa Japonica Group]	1.0171	2.41921	0.420424	-1.25008	down
GO:0016759	cellulose synthase activity	molecular_function	8	8.14217e-06	4347118	LOC4347118	probable xyloglucan glycosyltransferase 2 [Oryza sativa Japonica Group]	0.457516	1.97264	0.231931	-2.10823	down
GO:0016759	cellulose synthase activity	molecular_function	8	8.14217e-06	MSTRG.10782	LOC4344719	probable mixed-linked glucan synthase 6 [Oryza sativa Japonica Group]	7.22291	23.5396	0.306841	-1.70444	down
GO:0016759	cellulose synthase activity	molecular_function	8	8.14217e-06	MSTRG.12515	LOC4348359	cellulose synthase-like protein H1 isoform X1 [Oryza sativa Japonica Group];cellulose synthase-like protein H1 isoform X2 [Oryza sativa Japonica Group]	5.44075	12.4099	0.438421	-1.18961	down
GO:0016759	cellulose synthase activity	molecular_function	8	8.14217e-06	MSTRG.5594	LOC4334258	probable xyloglucan glycosyltransferase 9 isoform X1 [Oryza sativa Japonica Group]	1.90592	6.23337	0.305761	-1.70952	down
GO:0016759	cellulose synthase activity	molecular_function	8	8.14217e-06	MSTRG.5744	LOC4334515	probable cellulose synthase A catalytic subunit 2 [UDP-forming] [Oryza sativa Japonica Group]	2.91917	9.00454	0.324189	-1.62509	down
GO:0016759	cellulose synthase activity	molecular_function	8	8.14217e-06	MSTRG.5871	LOC4334710	probable cellulose synthase A catalytic subunit 5 [UDP-forming] [Oryza sativa Japonica Group]	3.9592	9.68309	0.408877	-1.29026	down
GO:0016759	cellulose synthase activity	molecular_function	8	8.14217e-06	MSTRG.7524	LOC4337958	probable cellulose synthase A catalytic subunit 1 [UDP-forming] [Oryza sativa Japonica Group]	5.02174	14.2473	0.352469	-1.50443	down
GO:0016759	cellulose synthase activity	molecular_function	8	8.14217e-06	MSTRG.9855	LOC4342699	probable cellulose synthase A catalytic subunit 8 [UDP-forming] [Oryza sativa Japonica Group]	4.89152	11.7462	0.416434	-1.26384	down
GO:0016759	cellulose synthase activity	molecular_function	8	8.14217e-06	MSTRG.9902	LOC4342850	probable cellulose synthase A catalytic subunit 6 [UDP-forming] [Oryza sativa Japonica Group]	2.30137	5.66791	0.406036	-1.30032	down
GO:0016759	cellulose synthase activity	molecular_function	8	8.14217e-06	MSTRG.9975	LOC4343049	probable cellulose synthase A catalytic subunit 3 [UDP-forming] [Oryza sativa Japonica Group]	6.09793	15.0159	0.406098	-1.3001	down
GO:0006869	lipid transport	biological_process	7	1.24934e-05	4345498	LOC4345498	ABC transporter A family member 7 [Oryza sativa Japonica Group]	1.51681	0.445553	3.40433	1.76737	up
GO:0006869	lipid transport	biological_process	7	1.24934e-05	MSTRG.13157	LOC9267894	nonspecific lipid-transfer protein 3, partial [Oryza sativa]	35.3283	236.027	0.149679	-2.74006	down
GO:0006869	lipid transport	biological_process	7	1.24934e-05	MSTRG.13845	LOC4351317	nonspecific lipid-transfer protein 3, partial [Oryza sativa]	4.40526	28.5284	0.154417	-2.6951	down
GO:0006869	lipid transport	biological_process	7	1.24934e-05	MSTRG.1706	LOC4324858	Os01g0849000, partial [Oryza sativa Japonica Group]	2.89991	8.74266	0.331697	-1.59206	down
GO:0006869	lipid transport	biological_process	7	1.24934e-05	MSTRG.2970	LOC4329584	digalactosyldiacylglycerol synthase 1, chloroplastic [Oryza sativa Japonica Group]	8.91119	25.7562	0.345982	-1.53123	down
GO:0006869	lipid transport	biological_process	7	1.24934e-05	MSTRG.3942	LOC4331302	cortical cell-delineating protein [Oryza sativa Japonica Group]	2.82396	8.12466	0.347579	-1.52459	down
GO:0006869	lipid transport	biological_process	7	1.24934e-05	MSTRG.3943	LOC4331303	retrotransposon protein, putative, Ty1-copia subclass, expressed [Oryza sativa Japonica Group]	1.09475	4.16582	0.262792	-1.92801	down
GO:0006869	lipid transport	biological_process	7	1.24934e-05	MSTRG.3977	LOC4331362	non-specific lipid-transfer protein 2 [Oryza sativa Japonica Group]	5.14022	15.0762	0.340949	-1.55237	down
GO:0006869	lipid transport	biological_process	7	1.24934e-05	MSTRG.4284	LOC4331916	non-specific lipid-transfer protein-like protein At2g13820 [Oryza sativa Japonica Group]	1.4069	3.37123	0.417324	-1.26076	down
GO:0006869	lipid transport	biological_process	7	1.24934e-05	MSTRG.5331	LOC9270471	oxysterol-binding protein-related protein 1C isoform X1 [Oryza sativa Japonica Group];oxysterol-binding protein-related protein 1C isoform X2 [Oryza sativa Japonica Group];oxysterol-binding protein-related protein 1C isoform X3 [Oryza sativa Japonica Group];oxysterol-binding protein-related protein 1C isoform X4 [Oryza sativa Japonica Group]	1.50966	4.10727	0.367557	-1.44396	down
GO:0006869	lipid transport	biological_process	7	1.24934e-05	MSTRG.5723	LOC4334484	protein YLS3 [Oryza sativa Japonica Group]	4.43076	10.7261	0.413083	-1.2755	down
GO:0006869	lipid transport	biological_process	7	1.24934e-05	MSTRG.6359	LOC4335805	non-specific lipid-transfer protein [Oryza sativa Japonica Group]	1.06715	5.43536	0.196335	-2.34861	down
GO:0006869	lipid transport	biological_process	7	1.24934e-05	MSTRG.6788	LOC4336616	pEARLI1-like lipid transfer protein 1 [Oryza sativa Japonica Group]	2.3685	6.33769	0.373716	-1.41999	down
GO:0006869	lipid transport	biological_process	7	1.24934e-05	MSTRG.7083	LOC4337187	Os04g0644433 [Oryza sativa Japonica Group]	1.46981	3.95711	0.371434	-1.42882	down
GO:0006869	lipid transport	biological_process	7	1.24934e-05	MSTRG.8260	LOC4339526	non-specific lipid-transfer protein 2 [Oryza sativa Japonica Group]	3.97878	19.0981	0.208334	-2.26303	down
GO:0006869	lipid transport	biological_process	7	1.24934e-05	MSTRG.8261	LOC4339527	non-specific lipid-transfer protein 2 [Oryza sativa Japonica Group]	1.71954	8.95078	0.192111	-2.37999	down
GO:0006869	lipid transport	biological_process	7	1.24934e-05	MSTRG.8499	LOC4339921	acyl-CoA-binding domain-containing protein 2-like [Oryza sativa Japonica Group]	9.68349	28.3493	0.341578	-1.54971	down
GO:0006869	lipid transport	biological_process	7	1.24934e-05	MSTRG.9770	LOC4342534	non-specific lipid-transfer protein-like protein At2g13820 [Oryza sativa Japonica Group]	15.0561	7.17231	2.0992	1.06984	up
GO:0005576	extracellular region	cellular_component	3	1.56811e-05	4324923	LOC4324923	pectin acetylesterase 5 [Oryza sativa Japonica Group]	0.703121	2.74391	0.256248	-1.96439	down
GO:0005576	extracellular region	cellular_component	3	1.56811e-05	4325349	LOC4325349	leucine-rich repeat extensin-like protein 3 [Oryza sativa Japonica Group]	1.50375	3.75457	0.400513	-1.32008	down
GO:0005576	extracellular region	cellular_component	3	1.56811e-05	4327005	LOC4327005	Os01g0752400 [Oryza sativa Japonica Group]	0.745316	1.89191	0.393949	-1.34392	down
GO:0005576	extracellular region	cellular_component	3	1.56811e-05	4328098	LOC4328098	putative disease resistance protein RGA3 [Oryza sativa Japonica Group]	0.369761	1.51106	0.244704	-2.03089	down
GO:0005576	extracellular region	cellular_component	3	1.56811e-05	4329210	LOC4329210	uncharacterized protein LOC4329210 isoform X1 [Oryza sativa Japonica Group];uncharacterized protein LOC4329210 isoform X2 [Oryza sativa Japonica Group]	0.453083	1.21394	0.373234	-1.42185	down
GO:0005576	extracellular region	cellular_component	3	1.56811e-05	4329834	LOC4329834	uncharacterized protein LOC4329834 [Oryza sativa Japonica Group]	1.17992	2.99344	0.394169	-1.34311	down
GO:0005576	extracellular region	cellular_component	3	1.56811e-05	4331113	LOC4331113	3-ketoacyl-CoA synthase 12 [Oryza sativa Japonica Group]	1.15668	2.93076	0.394671	-1.34128	down
GO:0005576	extracellular region	cellular_component	3	1.56811e-05	4331583	LOC4331583	E3 ubiquitin-protein ligase WAV3 [Oryza sativa Japonica Group]	0.610653	2.54486	0.239956	-2.05916	down
GO:0005576	extracellular region	cellular_component	3	1.56811e-05	4334201	LOC4334201	peroxidase 35 [Oryza sativa Japonica Group]	1.15602	4.14835	0.278671	-1.84337	down
GO:0005576	extracellular region	cellular_component	3	1.56811e-05	4339708	LOC4339708	polygalacturonase At1g48100 [Oryza sativa Japonica Group]	0.557469	4.25921	0.130886	-2.93362	down
GO:0005576	extracellular region	cellular_component	3	1.56811e-05	4340502	LOC4340502	E3 ubiquitin-protein ligase ATL31 [Oryza sativa Japonica Group]	0.576923	1.81638	0.317623	-1.65461	down
GO:0005576	extracellular region	cellular_component	3	1.56811e-05	4341907	LOC4341907	IAA-amino acid hydrolase ILR1-like 6 [Oryza sativa Japonica Group]	1.13441	3.00357	0.377688	-1.40473	down
GO:0005576	extracellular region	cellular_component	3	1.56811e-05	4343236	LOC4343236	putative disease resistance protein RGA3 [Oryza sativa Japonica Group]	1.36514	3.34395	0.408241	-1.29251	down
GO:0005576	extracellular region	cellular_component	3	1.56811e-05	4343892	LOC4343892	hypothetical protein OsI_26857 [Oryza sativa Indica Group]	4.19667	9.73578	0.431056	-1.21405	down
GO:0005576	extracellular region	cellular_component	3	1.56811e-05	4345707	LOC4345707	receptor-like protein kinase [Oryza sativa Japonica Group]	0.792851	2.20091	0.360238	-1.47298	down
GO:0005576	extracellular region	cellular_component	3	1.56811e-05	4347165	LOC4347165	probable polygalacturonase isoform X1 [Oryza sativa Japonica Group];probable polygalacturonase isoform X2 [Oryza sativa Japonica Group]	1.89665	5.36357	0.353618	-1.49974	down
GO:0005576	extracellular region	cellular_component	3	1.56811e-05	4347510	LOC4347510	nucleotide pyrophosphatase/phosphodiesterase [Oryza sativa Japonica Group]	0.601619	2.1837	0.275505	-1.85985	down
GO:0005576	extracellular region	cellular_component	3	1.56811e-05	4348105	LOC4348105	thaumatin-like protein 1b [Oryza sativa Japonica Group]	1.34167	3.26401	0.411049	-1.28262	down
GO:0005576	extracellular region	cellular_component	3	1.56811e-05	4348540	LOC4348540	GDSL esterase/lipase At5g45910 isoform X1 [Oryza sativa Japonica Group];uncharacterized protein LOC4348540 isoform X2 [Oryza sativa Japonica Group]	0.755724	4.45471	0.169646	-2.5594	down
GO:0005576	extracellular region	cellular_component	3	1.56811e-05	4350389	LOC4350389	disease resistance protein RGA2 [Oryza sativa Japonica Group]	0.932609	2.16212	0.431341	-1.2131	down
GO:0005576	extracellular region	cellular_component	3	1.56811e-05	4351191	LOC4351191	xylanase inhibitor protein 2-like [Oryza sativa Japonica Group]	1.35841	3.31987	0.409174	-1.28921	down
GO:0005576	extracellular region	cellular_component	3	1.56811e-05	4351859	LOC4351859	uncharacterized protein LOC4351859 [Oryza sativa Japonica Group]	0.607809	1.79345	0.338905	-1.56105	down
GO:0005576	extracellular region	cellular_component	3	1.56811e-05	9269176	LOC9269176	carboxyl-terminal-processing peptidase 2, chloroplastic [Oryza sativa Japonica Group]	1.24109	3.58858	0.345843	-1.53181	down
GO:0005576	extracellular region	cellular_component	3	1.56811e-05	9269259	LOC9269259	lipase [Oryza sativa Japonica Group]	1.43035	3.81013	0.375407	-1.41347	down
GO:0005576	extracellular region	cellular_component	3	1.56811e-05	MSTRG.10248	LOC4343684	uncharacterized protein LOC4343684 [Oryza sativa Japonica Group]	0.534147	2.68392	0.199018	-2.32903	down
GO:0005576	extracellular region	cellular_component	3	1.56811e-05	MSTRG.10445	LOC4344073	GDSL esterase/lipase At5g45910 [Oryza sativa Japonica Group]	0.266103	0.714112	0.372635	-1.42417	down
GO:0005576	extracellular region	cellular_component	3	1.56811e-05	MSTRG.10519	LOC4344217	Os07g0666900, partial [Oryza sativa Japonica Group]	6.93804	26.5872	0.260954	-1.93813	down
GO:0005576	extracellular region	cellular_component	3	1.56811e-05	MSTRG.10678	LOC4344509	probable L-gulonolactone oxidase 4 [Oryza sativa Japonica Group]	2.82797	10.4246	0.271278	-1.88216	down
GO:0005576	extracellular region	cellular_component	3	1.56811e-05	MSTRG.10914	LOC4345019	xyloglucan endotransglycosylase/hydrolase protein 8 [Oryza sativa Japonica Group]	27.3525	129.176	0.211746	-2.23959	down
GO:0005576	extracellular region	cellular_component	3	1.56811e-05	MSTRG.11379	LOC4346051	xylanase inhibitor protein 2-like [Oryza sativa Japonica Group]	2.32941	8.22301	0.283279	-1.8197	down
GO:0005576	extracellular region	cellular_component	3	1.56811e-05	MSTRG.11413	LOC4346120	triacylglycerol lipase 2 [Oryza sativa Japonica Group]	1.9956	4.90929	0.406496	-1.29869	down
GO:0005576	extracellular region	cellular_component	3	1.56811e-05	MSTRG.11421	LOC4346129	nucleotide pyrophosphatase/phosphodiesterase [Oryza sativa Japonica Group]	1.85898	4.59988	0.404135	-1.30709	down
GO:0005576	extracellular region	cellular_component	3	1.56811e-05	MSTRG.12069	LOC4347428	probable polygalacturonase [Oryza sativa Japonica Group]	1.74292	6.31367	0.276055	-1.85697	down
GO:0005576	extracellular region	cellular_component	3	1.56811e-05	MSTRG.12135	LOC9269832	phospholipase A(1) LCAT3 isoform X1 [Oryza sativa Japonica Group];phospholipase A(1) LCAT3 isoform X2 [Oryza sativa Japonica Group]	5.5632	15.0437	0.369803	-1.43517	down
GO:0005576	extracellular region	cellular_component	3	1.56811e-05	MSTRG.12482	LOC4348279	uncharacterized protein LOC4348279 [Oryza sativa Japonica Group]	1.32152	4.07132	0.324593	-1.6233	down
GO:0005576	extracellular region	cellular_component	3	1.56811e-05	MSTRG.12562	LOC4348471	probable glucan 1,3-beta-glucosidase A [Oryza sativa Japonica Group]	2.19616	13.1769	0.166667	-2.58496	down
GO:0005576	extracellular region	cellular_component	3	1.56811e-05	MSTRG.12564	LOC4348475	Os10g0371000, partial [Oryza sativa Japonica Group]	1.33815	5.25802	0.254496	-1.97428	down
GO:0005576	extracellular region	cellular_component	3	1.56811e-05	MSTRG.12610	LOC4348595	BURP domain-containing protein 16 [Oryza sativa Japonica Group]	3.55925	36.9661	0.0962842	-3.37656	down
GO:0005576	extracellular region	cellular_component	3	1.56811e-05	MSTRG.12626	LOC4348634	chitinase 2 [Oryza sativa Japonica Group]	1.67899	8.50055	0.197516	-2.33996	down
GO:0005576	extracellular region	cellular_component	3	1.56811e-05	MSTRG.12755	LOC4348972	uncharacterized protein LOC4348972 [Oryza sativa Japonica Group]	9.11531	2.27862	4.00036	2.00013	up
GO:0005576	extracellular region	cellular_component	3	1.56811e-05	MSTRG.12953	LOC4349281	xyloglucan endotransglucosylase/hydrolase protein 31 [Oryza sativa Japonica Group]	0.546651	2.1942	0.249135	-2.005	down
GO:0005576	extracellular region	cellular_component	3	1.56811e-05	MSTRG.12983	LOC4349350	expansin-B4 [Oryza sativa Japonica Group]	1.09197	2.72047	0.401391	-1.31692	down
GO:0005576	extracellular region	cellular_component	3	1.56811e-05	MSTRG.13157	LOC9267894	nonspecific lipid-transfer protein 3, partial [Oryza sativa]	35.3283	236.027	0.149679	-2.74006	down
GO:0005576	extracellular region	cellular_component	3	1.56811e-05	MSTRG.13250	LOC4349796	probable purple acid phosphatase 20 [Oryza sativa Japonica Group]	3.99857	18.1106	0.220786	-2.17928	down
GO:0005576	extracellular region	cellular_component	3	1.56811e-05	MSTRG.13252	LOC4349795	purple acid phosphatase 22 [Oryza sativa Japonica Group]	3.0521	7.24383	0.421338	-1.24695	down
GO:0005576	extracellular region	cellular_component	3	1.56811e-05	MSTRG.132	LOC4325993	endonuclease 2 [Oryza sativa Japonica Group]	0.401443	1.17349	0.342094	-1.54753	down
GO:0005576	extracellular region	cellular_component	3	1.56811e-05	MSTRG.13649	LOC4350821	barwin [Oryza sativa Japonica Group]	38.3392	14.5266	2.63925	1.40013	up
GO:0005576	extracellular region	cellular_component	3	1.56811e-05	MSTRG.13650	LOC4350823	barwin [Oryza sativa Japonica Group]	1.72752	5.94544	0.290563	-1.78308	down
GO:0005576	extracellular region	cellular_component	3	1.56811e-05	MSTRG.13706	LOC4350987	1-acyl-sn-glycerol-3-phosphate acyltransferase PLS1 [Oryza sativa Japonica Group]	4.56356	10.4497	0.436718	-1.19523	down
GO:0005576	extracellular region	cellular_component	3	1.56811e-05	MSTRG.13724	LOC4351055	probable polygalacturonase [Oryza sativa Japonica Group]	1.50154	5.43492	0.276277	-1.85581	down
GO:0005576	extracellular region	cellular_component	3	1.56811e-05	MSTRG.13772	LOC4351185	class III chitinase homologue (OsChib3H-b), partial [Oryza sativa]	3.22507	28.5499	0.112962	-3.14608	down
GO:0005576	extracellular region	cellular_component	3	1.56811e-05	MSTRG.13775	LOC4351197	xylanase inhibitor protein 1-like [Oryza sativa Japonica Group]	1.22596	10.7674	0.113859	-3.13468	down
GO:0005576	extracellular region	cellular_component	3	1.56811e-05	MSTRG.13796	LOC4351232	GDSL esterase/lipase CPRD49 [Oryza sativa Japonica Group]	0.722444	1.77766	0.406402	-1.29902	down
GO:0005576	extracellular region	cellular_component	3	1.56811e-05	MSTRG.13845	LOC4351317	nonspecific lipid-transfer protein 3, partial [Oryza sativa]	4.40526	28.5284	0.154417	-2.6951	down
GO:0005576	extracellular region	cellular_component	3	1.56811e-05	MSTRG.14239	LOC4352160	alpha-dioxygenase, putative, expressed [Oryza sativa Japonica Group];alpha-dioxygenase 1 isoform X1 [Oryza sativa Japonica Group]	24.6652	59.3844	0.415348	-1.26761	down
GO:0005576	extracellular region	cellular_component	3	1.56811e-05	MSTRG.14436	LOC4352626	heparanase-like protein 1 [Oryza sativa Japonica Group]	1.43505	3.85065	0.372676	-1.42401	down
GO:0005576	extracellular region	cellular_component	3	1.56811e-05	MSTRG.1454	LOC4325600	receptor-like protein kinase FERONIA [Oryza sativa Japonica Group]	6.42078	14.9535	0.429384	-1.21966	down
GO:0005576	extracellular region	cellular_component	3	1.56811e-05	MSTRG.1683	LOC4327387	osmotin-like protein [Oryza sativa Japonica Group]	3.26671	10.4354	0.313042	-1.67557	down
GO:0005576	extracellular region	cellular_component	3	1.56811e-05	MSTRG.1706	LOC4324858	Os01g0849000, partial [Oryza sativa Japonica Group]	2.89991	8.74266	0.331697	-1.59206	down
GO:0005576	extracellular region	cellular_component	3	1.56811e-05	MSTRG.1745	LOC4325067	hevamine-A [Oryza sativa Japonica Group]	1.86407	6.80222	0.274038	-1.86755	down
GO:0005576	extracellular region	cellular_component	3	1.56811e-05	MSTRG.2085	LOC4325391	MACPF domain-containing protein At4g24290 [Oryza sativa Japonica Group]	7.82346	17.6983	0.442045	-1.17774	down
GO:0005576	extracellular region	cellular_component	3	1.56811e-05	MSTRG.2655	LOC4328841	peroxidase 70 [Oryza sativa Japonica Group]	0.628342	4.01063	0.156669	-2.67421	down
GO:0005576	extracellular region	cellular_component	3	1.56811e-05	MSTRG.3620	LOC4330781	protein EXORDIUM [Oryza sativa Japonica Group]	2.54139	7.64374	0.332479	-1.58866	down
GO:0005576	extracellular region	cellular_component	3	1.56811e-05	MSTRG.3942	LOC4331302	cortical cell-delineating protein [Oryza sativa Japonica Group]	2.82396	8.12466	0.347579	-1.52459	down
GO:0005576	extracellular region	cellular_component	3	1.56811e-05	MSTRG.3977	LOC4331362	non-specific lipid-transfer protein 2 [Oryza sativa Japonica Group]	5.14022	15.0762	0.340949	-1.55237	down
GO:0005576	extracellular region	cellular_component	3	1.56811e-05	MSTRG.404	LOC4325257	GDSL esterase/lipase At5g45910 isoform X1 [Oryza sativa Japonica Group];GDSL esterase/lipase At5g45910 isoform X2 [Oryza sativa Japonica Group]	4.86284	12.5909	0.386217	-1.37252	down
GO:0005576	extracellular region	cellular_component	3	1.56811e-05	MSTRG.4054	LOC4331501	defensin-like protein [Oryza sativa Japonica Group]	7.20394	17.0837	0.421685	-1.24576	down
GO:0005576	extracellular region	cellular_component	3	1.56811e-05	MSTRG.4249	LOC4331852	protein STRUBBELIG-RECEPTOR FAMILY 7 [Oryza sativa Japonica Group]	5.41666	13.8744	0.390407	-1.35695	down
GO:0005576	extracellular region	cellular_component	3	1.56811e-05	MSTRG.4463	LOC4332226	thaumatin-like protein 1 [Oryza sativa Japonica Group]	0.606554	2.44729	0.247847	-2.01248	down
GO:0005576	extracellular region	cellular_component	3	1.56811e-05	MSTRG.4465	LOC4332228	thaumatin-like protein 1b isoform X1 [Oryza sativa Japonica Group];hypothetical protein OsI_10722 [Oryza sativa Indica Group]	9.46192	34.4997	0.274261	-1.86638	down
GO:0005576	extracellular region	cellular_component	3	1.56811e-05	MSTRG.4763	LOC4332725	probable leucine-rich repeat receptor-like protein kinase At5g49770 [Oryza sativa Japonica Group]	1.58028	3.64006	0.434136	-1.20378	down
GO:0005576	extracellular region	cellular_component	3	1.56811e-05	MSTRG.493	LOC4327698	C2 domain-containing protein At1g53590 isoform X1 [Oryza sativa Japonica Group]	2.45215	7.89373	0.310646	-1.68666	down
GO:0005576	extracellular region	cellular_component	3	1.56811e-05	MSTRG.5013	LOC4333170	cysteine proteinase inhibitor 8 [Oryza sativa Japonica Group]	15.0982	67.4795	0.223744	-2.16008	down
GO:0005576	extracellular region	cellular_component	3	1.56811e-05	MSTRG.5092	LOC4333320	GDSL esterase/lipase At5g55050 [Oryza sativa Japonica Group]	1.26073	4.58845	0.274761	-1.86375	down
GO:0005576	extracellular region	cellular_component	3	1.56811e-05	MSTRG.513	LOC4327707	phospholipase A1 PLIP3, chloroplastic [Oryza sativa Japonica Group]	14.5321	40.3687	0.359984	-1.47399	down
GO:0005576	extracellular region	cellular_component	3	1.56811e-05	MSTRG.5555	LOC4334189	peamaclein [Oryza sativa Japonica Group]	1.24909	5.52867	0.22593	-2.14605	down
GO:0005576	extracellular region	cellular_component	3	1.56811e-05	MSTRG.5680	LOC4334413	leucine-rich repeat extensin-like protein 6 [Oryza sativa Japonica Group]	2.74178	6.48629	0.422704	-1.24228	down
GO:0005576	extracellular region	cellular_component	3	1.56811e-05	MSTRG.5720	LOC4334477	probable prolyl 4-hydroxylase 6 [Oryza sativa Japonica Group]	0.565381	2.26643	0.249458	-2.00313	down
GO:0005576	extracellular region	cellular_component	3	1.56811e-05	MSTRG.5739	LOC4334507	uncharacterized protein LOC4334507 [Oryza sativa Japonica Group]	0.419778	3.00169	0.139847	-2.83808	down
GO:0005576	extracellular region	cellular_component	3	1.56811e-05	MSTRG.5781	LOC4334578	multiple inositol polyphosphate phosphatase 1 [Oryza sativa Japonica Group];cinnamoyl-CoA reductase 1 [Oryza sativa Japonica Group]	4.36503	9.8023	0.445307	-1.16713	down
GO:0005576	extracellular region	cellular_component	3	1.56811e-05	MSTRG.6359	LOC4335805	non-specific lipid-transfer protein [Oryza sativa Japonica Group]	1.06715	5.43536	0.196335	-2.34861	down
GO:0005576	extracellular region	cellular_component	3	1.56811e-05	MSTRG.6473	LOC4336027	PLAT domain-containing protein 3 [Oryza sativa Japonica Group]	3.65207	9.03008	0.404434	-1.30602	down
GO:0005576	extracellular region	cellular_component	3	1.56811e-05	MSTRG.6788	LOC4336616	pEARLI1-like lipid transfer protein 1 [Oryza sativa Japonica Group]	2.3685	6.33769	0.373716	-1.41999	down
GO:0005576	extracellular region	cellular_component	3	1.56811e-05	MSTRG.7113	LOC4337238	endonuclease 2 [Oryza sativa Japonica Group]	2.12125	5.44354	0.389682	-1.35963	down
GO:0005576	extracellular region	cellular_component	3	1.56811e-05	MSTRG.7365	LOC4337662	tetraspanin-3 [Oryza sativa Japonica Group]	27.6977	61.6845	0.449022	-1.15514	down
GO:0005576	extracellular region	cellular_component	3	1.56811e-05	MSTRG.7583	LOC4338092	GDSL esterase/lipase At5g45910 [Oryza sativa Japonica Group]	11.3776	29.6332	0.383948	-1.38102	down
GO:0005576	extracellular region	cellular_component	3	1.56811e-05	MSTRG.7595	LOC4338118	RecName: Full=BURP domain-containing protein 7; Short=OsBURP07; Flags: Precursor	1.47883	4.70196	0.314513	-1.66881	down
GO:0005576	extracellular region	cellular_component	3	1.56811e-05	MSTRG.7626	LOC4338208	xylanase inhibitor protein 2-like [Oryza sativa Japonica Group]	216.527	841.877	0.257195	-1.95906	down
GO:0005576	extracellular region	cellular_component	3	1.56811e-05	MSTRG.7627	LOC4338211	xylanase inhibitor protein 2-like [Oryza sativa Japonica Group]	2.29772	27.8543	0.0824908	-3.59962	down
GO:0005576	extracellular region	cellular_component	3	1.56811e-05	MSTRG.767	LOC4325422	pathogenesis-related protein 1 [Oryza sativa Japonica Group]	8.13585	1.1594	7.01731	2.81092	up
GO:0005576	extracellular region	cellular_component	3	1.56811e-05	MSTRG.768	LOC4325424	pathogenesis-related protein PRB1-2 [Oryza sativa Japonica Group]	3.33996	8.36048	0.399494	-1.32375	down
GO:0005576	extracellular region	cellular_component	3	1.56811e-05	MSTRG.7811	LOC4338635	membrane protein PM19L [Oryza sativa Japonica Group]	5.85219	29.06	0.201383	-2.31199	down
GO:0005576	extracellular region	cellular_component	3	1.56811e-05	MSTRG.7835	LOC4338684	uncharacterized protein LOC4338684 [Oryza sativa Japonica Group]	2.87374	8.34551	0.344346	-1.53807	down
GO:0005576	extracellular region	cellular_component	3	1.56811e-05	MSTRG.7858	LOC4338728	GDSL esterase/lipase At1g54790 [Oryza sativa Japonica Group]	0.522187	1.43512	0.363863	-1.45853	down
GO:0005576	extracellular region	cellular_component	3	1.56811e-05	MSTRG.8033	LOC4339106	expansin-A4 [Oryza sativa Japonica Group]	0.67614	3.3716	0.20054	-2.31804	down
GO:0005576	extracellular region	cellular_component	3	1.56811e-05	MSTRG.8230	LOC4339483	probable polygalacturonase At1g80170 [Oryza sativa Japonica Group]	0.781227	2.64983	0.294822	-1.76208	down
GO:0005576	extracellular region	cellular_component	3	1.56811e-05	MSTRG.8231	LOC4339484	probable polygalacturonase At1g80170 [Oryza sativa Japonica Group]	0.863979	2.22783	0.387812	-1.36657	down
GO:0005576	extracellular region	cellular_component	3	1.56811e-05	MSTRG.8260	LOC4339526	non-specific lipid-transfer protein 2 [Oryza sativa Japonica Group]	3.97878	19.0981	0.208334	-2.26303	down
GO:0005576	extracellular region	cellular_component	3	1.56811e-05	MSTRG.8261	LOC4339527	non-specific lipid-transfer protein 2 [Oryza sativa Japonica Group]	1.71954	8.95078	0.192111	-2.37999	down
GO:0005576	extracellular region	cellular_component	3	1.56811e-05	MSTRG.8431	LOC4339813	pathogenesis-related protein PR-1 [Oryza sativa Japonica Group]	0.594158	3.61278	0.16446	-2.60419	down
GO:0005576	extracellular region	cellular_component	3	1.56811e-05	MSTRG.8655	LOC4340180	GDSL esterase/lipase At5g45910 isoform X2 [Oryza sativa Japonica Group];GDSL esterase/lipase At5g45910 isoform X1 [Oryza sativa Japonica Group]	2.84595	7.11406	0.400046	-1.32176	down
GO:0005576	extracellular region	cellular_component	3	1.56811e-05	MSTRG.873	LOC4325841	uncharacterized protein LOC4325841 [Oryza sativa Japonica Group]	13.8032	2.96135	4.66111	2.22067	up
GO:0005576	extracellular region	cellular_component	3	1.56811e-05	MSTRG.8808	LOC4340513	protein EXORDIUM [Oryza sativa Japonica Group]	3.34562	20.8401	0.160538	-2.63902	down
GO:0005576	extracellular region	cellular_component	3	1.56811e-05	MSTRG.8914	LOC9272107	uncharacterized protein LOC9272107 isoform X1 [Oryza sativa Japonica Group];uncharacterized protein LOC9272107 isoform X2 [Oryza sativa Japonica Group]	3.25064	12.1009	0.268628	-1.89632	down
GO:0005576	extracellular region	cellular_component	3	1.56811e-05	MSTRG.9020	LOC4340940	probable xyloglucan endotransglucosylase/hydrolase protein 26 [Oryza sativa Japonica Group]	1.0239	10.8209	0.0946222	-3.40168	down
GO:0005576	extracellular region	cellular_component	3	1.56811e-05	MSTRG.9042	LOC4340980	GDSL esterase/lipase EXL1 isoform X2 [Oryza sativa Japonica Group];GDSL esterase/lipase EXL3 isoform X1 [Oryza sativa Japonica Group]	0.350834	1.00567	0.348857	-1.51929	down
GO:0005576	extracellular region	cellular_component	3	1.56811e-05	MSTRG.9050	LOC4340994	xylanase inhibitor protein 1 isoform X1 [Oryza sativa Japonica Group]	48.9755	124.491	0.393405	-1.34591	down
GO:0005576	extracellular region	cellular_component	3	1.56811e-05	MSTRG.9063	LOC4341034	uncharacterized protein LOC4341034 isoform X1 [Oryza sativa Japonica Group];uncharacterized protein LOC4341034 isoform X2 [Oryza sativa Japonica Group]	4.42758	14.2019	0.31176	-1.68149	down
GO:0005576	extracellular region	cellular_component	3	1.56811e-05	MSTRG.9149	LOC4341249	peroxidase P7 [Oryza sativa Japonica Group]	1.75099	12.192	0.143618	-2.79969	down
GO:0005576	extracellular region	cellular_component	3	1.56811e-05	MSTRG.9152	LOC4341254	berberine bridge enzyme-like 13 [Oryza sativa Japonica Group]	0.877994	3.25406	0.269815	-1.88996	down
GO:0005576	extracellular region	cellular_component	3	1.56811e-05	MSTRG.9291	LOC4341615	probable LRR receptor-like serine/threonine-protein kinase At4g37250 [Oryza sativa Japonica Group]	0.260335	1.0691	0.243508	-2.03796	down
GO:0005576	extracellular region	cellular_component	3	1.56811e-05	MSTRG.9393	LOC4341824	probable alpha-glucosidase Os06g0675700 isoform X1 [Oryza sativa Japonica Group];probable alpha-glucosidase Os06g0675700 isoform X3 [Oryza sativa Japonica Group];probable alpha-glucosidase Os06g0675700 isoform X2 [Oryza sativa Japonica Group]	1.29158	3.17171	0.407218	-1.29613	down
GO:0005576	extracellular region	cellular_component	3	1.56811e-05	MSTRG.9460	LOC4341935	peroxidase 16 [Oryza sativa Japonica Group]	4.2879	59.2911	0.0723196	-3.78947	down
GO:0005576	extracellular region	cellular_component	3	1.56811e-05	MSTRG.9464	LOC4341944	probable xyloglucan endotransglucosylase/hydrolase protein 25 [Oryza sativa Japonica Group]	25.3793	118.688	0.213832	-2.22545	down
GO:0005576	extracellular region	cellular_component	3	1.56811e-05	MSTRG.9546	LOC9269346	thaumatin-like protein 1 [Oryza sativa Japonica Group]	0.526419	1.86952	0.281579	-1.82839	down
GO:0005576	extracellular region	cellular_component	3	1.56811e-05	MSTRG.9645	LOC4342318	pathogenesis-related protein 1 [Oryza sativa Japonica Group]	3.99212	1.16659	3.42203	1.77485	up
GO:0005576	extracellular region	cellular_component	3	1.56811e-05	MSTRG.9712	LOC4342453	fasciclin-like arabinogalactan protein 15 [Oryza sativa Japonica Group]	3.29513	7.8311	0.420775	-1.24888	down
GO:0009833	plant-type primary cell wall biogenesis	biological_process	7	1.71106e-05	MSTRG.12515	LOC4348359	cellulose synthase-like protein H1 isoform X1 [Oryza sativa Japonica Group];cellulose synthase-like protein H1 isoform X2 [Oryza sativa Japonica Group]	5.44075	12.4099	0.438421	-1.18961	down
GO:0009833	plant-type primary cell wall biogenesis	biological_process	7	1.71106e-05	MSTRG.5744	LOC4334515	probable cellulose synthase A catalytic subunit 2 [UDP-forming] [Oryza sativa Japonica Group]	2.91917	9.00454	0.324189	-1.62509	down
GO:0009833	plant-type primary cell wall biogenesis	biological_process	7	1.71106e-05	MSTRG.5871	LOC4334710	probable cellulose synthase A catalytic subunit 5 [UDP-forming] [Oryza sativa Japonica Group]	3.9592	9.68309	0.408877	-1.29026	down
GO:0009833	plant-type primary cell wall biogenesis	biological_process	7	1.71106e-05	MSTRG.7524	LOC4337958	probable cellulose synthase A catalytic subunit 1 [UDP-forming] [Oryza sativa Japonica Group]	5.02174	14.2473	0.352469	-1.50443	down
GO:0009833	plant-type primary cell wall biogenesis	biological_process	7	1.71106e-05	MSTRG.9855	LOC4342699	probable cellulose synthase A catalytic subunit 8 [UDP-forming] [Oryza sativa Japonica Group]	4.89152	11.7462	0.416434	-1.26384	down
GO:0009833	plant-type primary cell wall biogenesis	biological_process	7	1.71106e-05	MSTRG.9902	LOC4342850	probable cellulose synthase A catalytic subunit 6 [UDP-forming] [Oryza sativa Japonica Group]	2.30137	5.66791	0.406036	-1.30032	down
GO:0009833	plant-type primary cell wall biogenesis	biological_process	7	1.71106e-05	MSTRG.9975	LOC4343049	probable cellulose synthase A catalytic subunit 3 [UDP-forming] [Oryza sativa Japonica Group]	6.09793	15.0159	0.406098	-1.3001	down
GO:0030244	cellulose biosynthetic process	biological_process	11	4.78706e-05	4332373	LOC4332373	probable mannose-1-phosphate guanylyltransferase 1 [Oryza sativa Japonica Group]	1.31684	3.60073	0.365715	-1.45121	down
GO:0030244	cellulose biosynthetic process	biological_process	11	4.78706e-05	MSTRG.10782	LOC4344719	probable mixed-linked glucan synthase 6 [Oryza sativa Japonica Group]	7.22291	23.5396	0.306841	-1.70444	down
GO:0030244	cellulose biosynthetic process	biological_process	11	4.78706e-05	MSTRG.12515	LOC4348359	cellulose synthase-like protein H1 isoform X1 [Oryza sativa Japonica Group];cellulose synthase-like protein H1 isoform X2 [Oryza sativa Japonica Group]	5.44075	12.4099	0.438421	-1.18961	down
GO:0030244	cellulose biosynthetic process	biological_process	11	4.78706e-05	MSTRG.4762	LOC4332724	endoglucanase 9 [Oryza sativa Japonica Group]	3.54938	9.96312	0.356252	-1.48903	down
GO:0030244	cellulose biosynthetic process	biological_process	11	4.78706e-05	MSTRG.5422	LOC4334029	endoglucanase 10 [Oryza sativa Japonica Group]	7.14015	19.3585	0.368837	-1.43894	down
GO:0030244	cellulose biosynthetic process	biological_process	11	4.78706e-05	MSTRG.5744	LOC4334515	probable cellulose synthase A catalytic subunit 2 [UDP-forming] [Oryza sativa Japonica Group]	2.91917	9.00454	0.324189	-1.62509	down
GO:0030244	cellulose biosynthetic process	biological_process	11	4.78706e-05	MSTRG.5871	LOC4334710	probable cellulose synthase A catalytic subunit 5 [UDP-forming] [Oryza sativa Japonica Group]	3.9592	9.68309	0.408877	-1.29026	down
GO:0030244	cellulose biosynthetic process	biological_process	11	4.78706e-05	MSTRG.7524	LOC4337958	probable cellulose synthase A catalytic subunit 1 [UDP-forming] [Oryza sativa Japonica Group]	5.02174	14.2473	0.352469	-1.50443	down
GO:0030244	cellulose biosynthetic process	biological_process	11	4.78706e-05	MSTRG.9855	LOC4342699	probable cellulose synthase A catalytic subunit 8 [UDP-forming] [Oryza sativa Japonica Group]	4.89152	11.7462	0.416434	-1.26384	down
GO:0030244	cellulose biosynthetic process	biological_process	11	4.78706e-05	MSTRG.9902	LOC4342850	probable cellulose synthase A catalytic subunit 6 [UDP-forming] [Oryza sativa Japonica Group]	2.30137	5.66791	0.406036	-1.30032	down
GO:0030244	cellulose biosynthetic process	biological_process	11	4.78706e-05	MSTRG.9975	LOC4343049	probable cellulose synthase A catalytic subunit 3 [UDP-forming] [Oryza sativa Japonica Group]	6.09793	15.0159	0.406098	-1.3001	down
GO:1901657	glycosyl compound metabolic process	biological_process	6	4.78706e-05	4332041	LOC4332041	beta-glucosidase 6 isoform X1 [Oryza sativa Japonica Group];beta-glucosidase 6 isoform X2 [Oryza sativa Japonica Group]	0.479911	2.57673	0.186248	-2.4247	down
GO:1901657	glycosyl compound metabolic process	biological_process	6	4.78706e-05	MSTRG.10475	LOC4344146	beta-glucosidase 26 [Oryza sativa Japonica Group]	2.01354	6.2935	0.319939	-1.64413	down
GO:1901657	glycosyl compound metabolic process	biological_process	6	4.78706e-05	MSTRG.11354	LOC4345995	beta-glucosidase 27 [Oryza sativa Japonica Group]	4.20408	15.4042	0.272918	-1.87346	down
GO:1901657	glycosyl compound metabolic process	biological_process	6	4.78706e-05	MSTRG.11355	LOC4345996	beta-glucosidase 28 isoform X1 [Oryza sativa Japonica Group]	0.60013	1.57965	0.379913	-1.39626	down
GO:1901657	glycosyl compound metabolic process	biological_process	6	4.78706e-05	MSTRG.12075	LOC4347441	beta-glucosidase 30 isoform X1 [Oryza sativa Japonica Group]	0.913113	4.35255	0.209788	-2.25299	down
GO:1901657	glycosyl compound metabolic process	biological_process	6	4.78706e-05	MSTRG.1994	LOC4326948	beta-glucosidase 5 [Oryza sativa Japonica Group]	6.20831	14.3585	0.432378	-1.20963	down
GO:1901657	glycosyl compound metabolic process	biological_process	6	4.78706e-05	MSTRG.6537	LOC9269478	putative beta-glucosidase 9 isoform X1 [Oryza sativa Japonica Group];putative beta-glucosidase 9 isoform X2 [Oryza sativa Japonica Group]	0.740857	1.99611	0.371151	-1.42992	down
GO:1901657	glycosyl compound metabolic process	biological_process	6	4.78706e-05	MSTRG.6539	LOC4336142	beta-glucosidase 10 isoform X1 [Oryza sativa Japonica Group];beta-glucosidase 10 isoform X2 [Oryza sativa Japonica Group]	1.03189	3.44428	0.299596	-1.73891	down
GO:1901657	glycosyl compound metabolic process	biological_process	6	4.78706e-05	MSTRG.6540	LOC9268348	beta-glucosidase 12 [Oryza sativa Japonica Group];beta-glucosidase 11-like isoform X1 [Oryza sativa Japonica Group];beta-glucosidase 11-like isoform X2 [Oryza sativa Japonica Group]	2.49394	8.35368	0.298544	-1.74398	down
GO:1901657	glycosyl compound metabolic process	biological_process	6	4.78706e-05	MSTRG.6667	LOC4336389	beta-glucosidase 16 isoform X1 [Oryza sativa Japonica Group];beta-glucosidase 16 isoform X2 [Oryza sativa Japonica Group];beta-glucosidase 16 isoform X3 [Oryza sativa Japonica Group]	7.16148	20.317	0.352486	-1.50436	down
GO:1901657	glycosyl compound metabolic process	biological_process	6	4.78706e-05	MSTRG.806	LOC4324050	beta-glucosidase 1 isoform X1 [Oryza sativa Japonica Group]	1.69087	5.96159	0.283627	-1.81793	down
GO:0046658	anchored component of plasma membrane	cellular_component	6	6.53256e-05	4333783	LOC4333783	HIPL1 protein [Oryza sativa Japonica Group]	0.33757	1.12445	0.300208	-1.73596	down
GO:0046658	anchored component of plasma membrane	cellular_component	6	6.53256e-05	4333872	LOC4333872	chemocyanin [Oryza sativa Japonica Group]	1.64069	4.3255	0.379306	-1.39857	down
GO:0046658	anchored component of plasma membrane	cellular_component	6	6.53256e-05	4343661	LOC4343661	mavicyanin isoform X1 [Oryza sativa Japonica Group]	1.06865	2.73337	0.390966	-1.35488	down
GO:0046658	anchored component of plasma membrane	cellular_component	6	6.53256e-05	4347927	LOC4347927	basic blue protein [Oryza sativa Japonica Group]	4.64108	2.27722	2.03805	1.02719	up
GO:0046658	anchored component of plasma membrane	cellular_component	6	6.53256e-05	MSTRG.10633	LOC4344425	NDR1/HIN1-like protein 1 [Oryza sativa Japonica Group]	7.26881	21.6072	0.336406	-1.57172	down
GO:0046658	anchored component of plasma membrane	cellular_component	6	6.53256e-05	MSTRG.10730	LOC4344623	putative blue copper binding protein [Oryza sativa Japonica Group]	0.847034	2.60376	0.325312	-1.6201	down
GO:0046658	anchored component of plasma membrane	cellular_component	6	6.53256e-05	MSTRG.10731	LOC4344624	mavicyanin [Oryza sativa Japonica Group]	1.74058	6.86455	0.25356	-1.9796	down
GO:0046658	anchored component of plasma membrane	cellular_component	6	6.53256e-05	MSTRG.11038	LOC4345261	fasciclin-like arabinogalactan protein 1 [Oryza sativa Japonica Group]	6.15463	19.1145	0.321987	-1.63493	down
GO:0046658	anchored component of plasma membrane	cellular_component	6	6.53256e-05	MSTRG.1292	LOC4325938	glucan endo-1,3-beta-glucosidase GII [Oryza sativa Japonica Group]	2.89899	9.65984	0.300107	-1.73645	down
GO:0046658	anchored component of plasma membrane	cellular_component	6	6.53256e-05	MSTRG.13265	LOC4349828	NDR1/HIN1-like protein 1 [Oryza sativa Japonica Group]	17.6504	47.66	0.370341	-1.43307	down
GO:0046658	anchored component of plasma membrane	cellular_component	6	6.53256e-05	MSTRG.14562	LOC4352918	HIPL1 protein [Oryza sativa Japonica Group]	0.534249	3.08332	0.17327	-2.5289	down
GO:0046658	anchored component of plasma membrane	cellular_component	6	6.53256e-05	MSTRG.1747	LOC4324736	glucan endo-1,3-beta-glucosidase 14 isoform X1 [Oryza sativa Japonica Group];hypothetical protein OsI_04517 [Oryza sativa Indica Group];glucan endo-1,3-beta-glucosidase 14 isoform X2 [Oryza sativa Japonica Group]	25.6006	113.419	0.225718	-2.14741	down
GO:0046658	anchored component of plasma membrane	cellular_component	6	6.53256e-05	MSTRG.1756	LOC4324791	NDR1/HIN1-like protein 10 [Oryza sativa Japonica Group]	12.3609	3.7912	3.26042	1.70506	up
GO:0046658	anchored component of plasma membrane	cellular_component	6	6.53256e-05	MSTRG.2037	LOC4326519	glucan endo-1,3-beta-glucosidase GII [Oryza sativa Japonica Group]	3.56554	8.14444	0.437788	-1.1917	down
GO:0046658	anchored component of plasma membrane	cellular_component	6	6.53256e-05	MSTRG.2038	LOC4326520	glucan endo-1,3-beta-glucosidase GII [Oryza sativa Japonica Group]	2.14095	11.6864	0.183201	-2.4485	down
GO:0046658	anchored component of plasma membrane	cellular_component	6	6.53256e-05	MSTRG.2040	LOC4326065	uncharacterized protein LOC4326064 [Oryza sativa Japonica Group];glucan endo-1,3-beta-glucosidase GV-like [Oryza sativa Japonica Group]	4.15563	18.9796	0.218952	-2.19131	down
GO:0046658	anchored component of plasma membrane	cellular_component	6	6.53256e-05	MSTRG.2551	LOC4328645	glucan endo-1,3-beta-glucosidase 14 [Oryza sativa Japonica Group]	3.15023	8.07271	0.390232	-1.3576	down
GO:0046658	anchored component of plasma membrane	cellular_component	6	6.53256e-05	MSTRG.3074	LOC4329817	glycerophosphodiester phosphodiesterase GDPDL3 [Oryza sativa Japonica Group]	3.14984	10.8554	0.290162	-1.78507	down
GO:0046658	anchored component of plasma membrane	cellular_component	6	6.53256e-05	MSTRG.3669	LOC4330874	glucan endo-1,3-beta-glucosidase 12 [Oryza sativa Japonica Group]	1.01908	3.52176	0.289366	-1.78903	down
GO:0046658	anchored component of plasma membrane	cellular_component	6	6.53256e-05	MSTRG.4039	LOC4331484	fasciclin-like arabinogalactan protein 10 [Oryza sativa Japonica Group]	1.14895	4.00412	0.286942	-1.80117	down
GO:0046658	anchored component of plasma membrane	cellular_component	6	6.53256e-05	MSTRG.4284	LOC4331916	non-specific lipid-transfer protein-like protein At2g13820 [Oryza sativa Japonica Group]	1.4069	3.37123	0.417324	-1.26076	down
GO:0046658	anchored component of plasma membrane	cellular_component	6	6.53256e-05	MSTRG.458	LOC4324284	salt stress root protein RS1 [Oryza sativa Japonica Group]	13.3072	32.802	0.405684	-1.30157	down
GO:0046658	anchored component of plasma membrane	cellular_component	6	6.53256e-05	MSTRG.4895	LOC4332950	glucan endo-1,3-beta-glucosidase 1 [Oryza sativa Japonica Group]	2.02156	10.2604	0.197025	-2.34355	down
GO:0046658	anchored component of plasma membrane	cellular_component	6	6.53256e-05	MSTRG.4941	LOC9269962	glucan endo-1,3-beta-glucosidase 5 [Oryza sativa Japonica Group]	2.15748	6.45771	0.334093	-1.58168	down
GO:0046658	anchored component of plasma membrane	cellular_component	6	6.53256e-05	MSTRG.5205	LOC4333617	glucan endo-1,3-beta-glucosidase 8 [Oryza sativa Japonica Group]	1.57358	4.65737	0.337868	-1.56547	down
GO:0046658	anchored component of plasma membrane	cellular_component	6	6.53256e-05	MSTRG.5238	LOC4333681	glucan endo-1,3-beta-glucosidase 7 [Oryza sativa Japonica Group]	3.11164	7.60324	0.409252	-1.28894	down
GO:0046658	anchored component of plasma membrane	cellular_component	6	6.53256e-05	MSTRG.6363	LOC4335811	NDR1/HIN1-like protein 12 [Oryza sativa Japonica Group]	1.27513	4.39308	0.29026	-1.78458	down
GO:0046658	anchored component of plasma membrane	cellular_component	6	6.53256e-05	MSTRG.7804	LOC4338611	lichenase-2 [Oryza sativa Japonica Group]	27.4711	63.4645	0.432859	-1.20803	down
GO:0046658	anchored component of plasma membrane	cellular_component	6	6.53256e-05	MSTRG.9415	LOC4341858	early nodulin-like protein 1 [Oryza sativa Japonica Group]	27.7047	123.776	0.22383	-2.15952	down
GO:0046658	anchored component of plasma membrane	cellular_component	6	6.53256e-05	MSTRG.9746	LOC4342501	Os07g0168600, partial [Oryza sativa Japonica Group]	1.26817	3.03724	0.417541	-1.26001	down
GO:0004553	hydrolase activity, hydrolyzing O-glycosyl compounds	molecular_function	6	6.94845e-05	MSTRG.10914	LOC4345019	xyloglucan endotransglycosylase/hydrolase protein 8 [Oryza sativa Japonica Group]	27.3525	129.176	0.211746	-2.23959	down
GO:0004553	hydrolase activity, hydrolyzing O-glycosyl compounds	molecular_function	6	6.94845e-05	MSTRG.11312	LOC4345925	probable galactinol--sucrose galactosyltransferase 1 [Oryza sativa Japonica Group]	1.91872	5.76538	0.332801	-1.58727	down
GO:0004553	hydrolase activity, hydrolyzing O-glycosyl compounds	molecular_function	6	6.94845e-05	MSTRG.1292	LOC4325938	glucan endo-1,3-beta-glucosidase GII [Oryza sativa Japonica Group]	2.89899	9.65984	0.300107	-1.73645	down
GO:0004553	hydrolase activity, hydrolyzing O-glycosyl compounds	molecular_function	6	6.94845e-05	MSTRG.1747	LOC4324736	glucan endo-1,3-beta-glucosidase 14 isoform X1 [Oryza sativa Japonica Group];hypothetical protein OsI_04517 [Oryza sativa Indica Group];glucan endo-1,3-beta-glucosidase 14 isoform X2 [Oryza sativa Japonica Group]	25.6006	113.419	0.225718	-2.14741	down
GO:0004553	hydrolase activity, hydrolyzing O-glycosyl compounds	molecular_function	6	6.94845e-05	MSTRG.2037	LOC4326519	glucan endo-1,3-beta-glucosidase GII [Oryza sativa Japonica Group]	3.56554	8.14444	0.437788	-1.1917	down
GO:0004553	hydrolase activity, hydrolyzing O-glycosyl compounds	molecular_function	6	6.94845e-05	MSTRG.2038	LOC4326520	glucan endo-1,3-beta-glucosidase GII [Oryza sativa Japonica Group]	2.14095	11.6864	0.183201	-2.4485	down
GO:0004553	hydrolase activity, hydrolyzing O-glycosyl compounds	molecular_function	6	6.94845e-05	MSTRG.2040	LOC4326065	uncharacterized protein LOC4326064 [Oryza sativa Japonica Group];glucan endo-1,3-beta-glucosidase GV-like [Oryza sativa Japonica Group]	4.15563	18.9796	0.218952	-2.19131	down
GO:0004553	hydrolase activity, hydrolyzing O-glycosyl compounds	molecular_function	6	6.94845e-05	MSTRG.2069	LOC4325748	uncharacterized protein LOC4325748 [Oryza sativa Japonica Group]	4.14103	10.7254	0.386094	-1.37297	down
GO:0004553	hydrolase activity, hydrolyzing O-glycosyl compounds	molecular_function	6	6.94845e-05	MSTRG.2551	LOC4328645	glucan endo-1,3-beta-glucosidase 14 [Oryza sativa Japonica Group]	3.15023	8.07271	0.390232	-1.3576	down
GO:0004553	hydrolase activity, hydrolyzing O-glycosyl compounds	molecular_function	6	6.94845e-05	MSTRG.3399	LOC4330402	probable xyloglucan endotransglucosylase/hydrolase protein 30 [Oryza sativa Japonica Group]	4.41564	15.0669	0.293069	-1.77069	down
GO:0004553	hydrolase activity, hydrolyzing O-glycosyl compounds	molecular_function	6	6.94845e-05	MSTRG.3669	LOC4330874	glucan endo-1,3-beta-glucosidase 12 [Oryza sativa Japonica Group]	1.01908	3.52176	0.289366	-1.78903	down
GO:0004553	hydrolase activity, hydrolyzing O-glycosyl compounds	molecular_function	6	6.94845e-05	MSTRG.4762	LOC4332724	endoglucanase 9 [Oryza sativa Japonica Group]	3.54938	9.96312	0.356252	-1.48903	down
GO:0004553	hydrolase activity, hydrolyzing O-glycosyl compounds	molecular_function	6	6.94845e-05	MSTRG.4895	LOC4332950	glucan endo-1,3-beta-glucosidase 1 [Oryza sativa Japonica Group]	2.02156	10.2604	0.197025	-2.34355	down
GO:0004553	hydrolase activity, hydrolyzing O-glycosyl compounds	molecular_function	6	6.94845e-05	MSTRG.4941	LOC9269962	glucan endo-1,3-beta-glucosidase 5 [Oryza sativa Japonica Group]	2.15748	6.45771	0.334093	-1.58168	down
GO:0004553	hydrolase activity, hydrolyzing O-glycosyl compounds	molecular_function	6	6.94845e-05	MSTRG.5205	LOC4333617	glucan endo-1,3-beta-glucosidase 8 [Oryza sativa Japonica Group]	1.57358	4.65737	0.337868	-1.56547	down
GO:0004553	hydrolase activity, hydrolyzing O-glycosyl compounds	molecular_function	6	6.94845e-05	MSTRG.5238	LOC4333681	glucan endo-1,3-beta-glucosidase 7 [Oryza sativa Japonica Group]	3.11164	7.60324	0.409252	-1.28894	down
GO:0004553	hydrolase activity, hydrolyzing O-glycosyl compounds	molecular_function	6	6.94845e-05	MSTRG.5422	LOC4334029	endoglucanase 10 [Oryza sativa Japonica Group]	7.14015	19.3585	0.368837	-1.43894	down
GO:0004553	hydrolase activity, hydrolyzing O-glycosyl compounds	molecular_function	6	6.94845e-05	MSTRG.5946	LOC4334827	probable xyloglucan endotransglucosylase/hydrolase protein 30 [Oryza sativa Japonica Group]	2.88411	9.33056	0.309103	-1.69384	down
GO:0004553	hydrolase activity, hydrolyzing O-glycosyl compounds	molecular_function	6	6.94845e-05	MSTRG.6734	LOC4336515	beta-fructofuranosidase 1 [Oryza sativa Japonica Group]	7.80971	18.6437	0.418892	-1.25535	down
GO:0004553	hydrolase activity, hydrolyzing O-glycosyl compounds	molecular_function	6	6.94845e-05	MSTRG.7804	LOC4338611	lichenase-2 [Oryza sativa Japonica Group]	27.4711	63.4645	0.432859	-1.20803	down
GO:0004553	hydrolase activity, hydrolyzing O-glycosyl compounds	molecular_function	6	6.94845e-05	MSTRG.8692	LOC4340274	probable galactinol--sucrose galactosyltransferase 6 [Oryza sativa Japonica Group]	4.03129	21.3137	0.189141	-2.40247	down
GO:0004553	hydrolase activity, hydrolyzing O-glycosyl compounds	molecular_function	6	6.94845e-05	MSTRG.9020	LOC4340940	probable xyloglucan endotransglucosylase/hydrolase protein 26 [Oryza sativa Japonica Group]	1.0239	10.8209	0.0946222	-3.40168	down
GO:0004553	hydrolase activity, hydrolyzing O-glycosyl compounds	molecular_function	6	6.94845e-05	MSTRG.9393	LOC4341824	probable alpha-glucosidase Os06g0675700 isoform X1 [Oryza sativa Japonica Group];probable alpha-glucosidase Os06g0675700 isoform X3 [Oryza sativa Japonica Group];probable alpha-glucosidase Os06g0675700 isoform X2 [Oryza sativa Japonica Group]	1.29158	3.17171	0.407218	-1.29613	down
GO:0004553	hydrolase activity, hydrolyzing O-glycosyl compounds	molecular_function	6	6.94845e-05	MSTRG.9462	LOC4341940	xyloglucan endotransglucosylase/hydrolase protein 22 [Oryza sativa Japonica Group]	4.45952	16.6165	0.268378	-1.89766	down
GO:0004553	hydrolase activity, hydrolyzing O-glycosyl compounds	molecular_function	6	6.94845e-05	MSTRG.9464	LOC4341944	probable xyloglucan endotransglucosylase/hydrolase protein 25 [Oryza sativa Japonica Group]	25.3793	118.688	0.213832	-2.22545	down
GO:0004553	hydrolase activity, hydrolyzing O-glycosyl compounds	molecular_function	6	6.94845e-05	MSTRG.9746	LOC4342501	Os07g0168600, partial [Oryza sativa Japonica Group]	1.26817	3.03724	0.417541	-1.26001	down
GO:0004553	hydrolase activity, hydrolyzing O-glycosyl compounds	molecular_function	6	6.94845e-05	MSTRG.9858	LOC4342703	probable galactinol--sucrose galactosyltransferase 2 isoform X2 [Oryza sativa Japonica Group];probable galactinol--sucrose galactosyltransferase 2 isoform X1 [Oryza sativa Japonica Group]	19.5627	49.1939	0.397666	-1.33037	down
GO:0006096	glycolytic process	biological_process	10	0.000122628	4326516	LOC4326516	hexokinase-3 [Oryza sativa Japonica Group]	1.14012	2.74392	0.415508	-1.26705	down
GO:0006096	glycolytic process	biological_process	10	0.000122628	4328010	LOC4328010	dihydrolipoyllysine-residue acetyltransferase component 2 of pyruvate dehydrogenase complex, mitochondrial [Oryza sativa Japonica Group]	0.762481	2.24356	0.339853	-1.55702	down
GO:0006096	glycolytic process	biological_process	10	0.000122628	4330512	LOC4330512	pyrophosphate--fructose 6-phosphate 1-phosphotransferase subunit alpha [Oryza sativa Japonica Group]	0.470099	1.44048	0.326349	-1.61551	down
GO:0006096	glycolytic process	biological_process	10	0.000122628	4336113	LOC4336113	LOW QUALITY PROTEIN: ATP-dependent 6-phosphofructokinase 2-like [Oryza sativa Japonica Group]	1.28615	3.75897	0.342156	-1.54728	down
GO:0006096	glycolytic process	biological_process	10	0.000122628	MSTRG.10693	LOC4344545	fructose-bisphosphate aldolase 6, cytosolic [Oryza sativa Japonica Group]	3.20446	9.59296	0.334042	-1.5819	down
GO:0006096	glycolytic process	biological_process	10	0.000122628	MSTRG.11062	LOC4345338	pyrophosphate--fructose 6-phosphate 1-phosphotransferase subunit alpha [Oryza sativa Japonica Group]	5.26617	14.6334	0.359874	-1.47444	down
GO:0006096	glycolytic process	biological_process	10	0.000122628	MSTRG.11180	LOC4345640	dihydrolipoyllysine-residue acetyltransferase component 4 of pyruvate dehydrogenase complex, chloroplastic [Oryza sativa Japonica Group]	0.596033	1.75179	0.340242	-1.55537	down
GO:0006096	glycolytic process	biological_process	10	0.000122628	MSTRG.1125	LOC4327173	plastidial pyruvate kinase 2 [Oryza sativa Japonica Group]	0.639109	1.74712	0.365807	-1.45085	down
GO:0006096	glycolytic process	biological_process	10	0.000122628	MSTRG.1538	LOC9268592	LOW QUALITY PROTEIN: phosphoglycerate kinase, chloroplastic [Oryza sativa Japonica Group]	0.429282	1.19445	0.359397	-1.47635	down
GO:0006096	glycolytic process	biological_process	10	0.000122628	MSTRG.1905	LOC4325027	fructose-bisphosphate aldolase 3, cytoplasmic [Oryza sativa Japonica Group]	21.8098	53.9498	0.404261	-1.30664	down
GO:0006096	glycolytic process	biological_process	10	0.000122628	MSTRG.6019	LOC4334968	pyruvate dehydrogenase E1 component subunit alpha-3, chloroplastic [Oryza sativa Japonica Group]	13.2664	42.4566	0.312471	-1.67821	down
GO:0006096	glycolytic process	biological_process	10	0.000122628	MSTRG.7551	LOC4338010	hexokinase-7 [Oryza sativa Japonica Group]	0.900275	3.81145	0.236203	-2.0819	down
GO:0006096	glycolytic process	biological_process	10	0.000122628	MSTRG.8160	LOC4339369	ATP-dependent 6-phosphofructokinase 6 [Oryza sativa Japonica Group]	3.72554	13.3778	0.278487	-1.84432	down
GO:0006096	glycolytic process	biological_process	10	0.000122628	MSTRG.8861	LOC4340640	pyruvate dehydrogenase E1 component subunit alpha-2, mitochondrial [Oryza sativa Japonica Group]	1.26669	4.17072	0.30371	-1.71924	down
GO:0006096	glycolytic process	biological_process	10	0.000122628	MSTRG.8862	LOC4340643	pyrophosphate--fructose 6-phosphate 1-phosphotransferase subunit beta [Oryza sativa Japonica Group]	3.57119	8.80907	0.405399	-1.30259	down
GO:0006096	glycolytic process	biological_process	10	0.000122628	MSTRG.9383	LOC4341792	phosphoglycerate kinase, cytosolic [Oryza sativa Japonica Group]	3.31261	11.4741	0.288703	-1.79234	down
GO:0009627	systemic acquired resistance	biological_process	7	0.000123875	4327315	LOC4327315	BTB/POZ domain and ankyrin repeat-containing protein NPR1 isoform X1 [Oryza sativa Japonica Group];BTB/POZ domain and ankyrin repeat-containing protein NPR1 isoform X2 [Oryza sativa Japonica Group]	1.08289	3.05212	0.3548	-1.49492	down
GO:0009627	systemic acquired resistance	biological_process	7	0.000123875	MSTRG.13649	LOC4350821	barwin [Oryza sativa Japonica Group]	38.3392	14.5266	2.63925	1.40013	up
GO:0009627	systemic acquired resistance	biological_process	7	0.000123875	MSTRG.13650	LOC4350823	barwin [Oryza sativa Japonica Group]	1.72752	5.94544	0.290563	-1.78308	down
GO:0009627	systemic acquired resistance	biological_process	7	0.000123875	MSTRG.14239	LOC4352160	alpha-dioxygenase, putative, expressed [Oryza sativa Japonica Group];alpha-dioxygenase 1 isoform X1 [Oryza sativa Japonica Group]	24.6652	59.3844	0.415348	-1.26761	down
GO:0009627	systemic acquired resistance	biological_process	7	0.000123875	MSTRG.3942	LOC4331302	cortical cell-delineating protein [Oryza sativa Japonica Group]	2.82396	8.12466	0.347579	-1.52459	down
GO:0009627	systemic acquired resistance	biological_process	7	0.000123875	MSTRG.767	LOC4325422	pathogenesis-related protein 1 [Oryza sativa Japonica Group]	8.13585	1.1594	7.01731	2.81092	up
GO:0009627	systemic acquired resistance	biological_process	7	0.000123875	MSTRG.768	LOC4325424	pathogenesis-related protein PRB1-2 [Oryza sativa Japonica Group]	3.33996	8.36048	0.399494	-1.32375	down
GO:0005887	integral component of plasma membrane	cellular_component	6	0.000140662	107279851	LOC107279851	hypothetical protein OsI_00806 [Oryza sativa Indica Group]	1.71202	4.47673	0.382427	-1.38674	down
GO:0005887	integral component of plasma membrane	cellular_component	6	0.000140662	4324220	LOC4324220	amino-acid permease BAT1 homolog isoform X2 [Oryza sativa Japonica Group];amino-acid permease BAT1 homolog isoform X1 [Oryza sativa Japonica Group]	0.888434	4.63586	0.191644	-2.3835	down
GO:0005887	integral component of plasma membrane	cellular_component	6	0.000140662	4324697	LOC4324697	probable sulfate transporter 3.5 [Oryza sativa Japonica Group]	1.36311	3.37203	0.404241	-1.30671	down
GO:0005887	integral component of plasma membrane	cellular_component	6	0.000140662	4328864	LOC4328864	potassium channel KAT1 [Oryza sativa Japonica Group]	0.922616	3.41311	0.270316	-1.88728	down
GO:0005887	integral component of plasma membrane	cellular_component	6	0.000140662	4331846	LOC4331846	SAP-like protein BP-73 [Oryza sativa Japonica Group]	1.68459	4.36342	0.386071	-1.37306	down
GO:0005887	integral component of plasma membrane	cellular_component	6	0.000140662	4333366	LOC4333366	sugar transport protein MST2-like [Oryza sativa Japonica Group]	1.20998	3.26313	0.370802	-1.43128	down
GO:0005887	integral component of plasma membrane	cellular_component	6	0.000140662	4339523	LOC4339523	lipid phosphate phosphatase 2 [Oryza sativa Japonica Group]	1.21511	0.555443	2.18764	1.12937	up
GO:0005887	integral component of plasma membrane	cellular_component	6	0.000140662	9270360	LOC9270360	uncharacterized protein LOC9270360 isoform X1 [Oryza sativa Japonica Group];uncharacterized protein LOC9270360 isoform X2 [Oryza sativa Japonica Group]	0.837373	0.32382	2.58592	1.37068	up
GO:0005887	integral component of plasma membrane	cellular_component	6	0.000140662	9271877	LOC9271877	Os05g0516400, partial [Oryza sativa Japonica Group]	0.367077	1.30878	0.280473	-1.83407	down
GO:0005887	integral component of plasma membrane	cellular_component	6	0.000140662	MSTRG.1096	LOC4326245	potassium channel AKT1 [Oryza sativa Japonica Group]	0.755931	2.09428	0.36095	-1.47013	down
GO:0005887	integral component of plasma membrane	cellular_component	6	0.000140662	MSTRG.11053	LOC9272132	LEAF RUST 10 DISEASE-RESISTANCE LOCUS RECEPTOR-LIKE PROTEIN KINASE-like 2.1 isoform X1 [Oryza sativa Japonica Group];LEAF RUST 10 DISEASE-RESISTANCE LOCUS RECEPTOR-LIKE PROTEIN KINASE-like 2.1 isoform X2 [Oryza sativa Japonica Group]	5.15307	12.8141	0.402141	-1.31423	down
GO:0005887	integral component of plasma membrane	cellular_component	6	0.000140662	MSTRG.11945	LOC4347158	respiratory burst oxidase homolog protein E [Oryza sativa Japonica Group]	1.66571	3.99214	0.417247	-1.26103	down
GO:0005887	integral component of plasma membrane	cellular_component	6	0.000140662	MSTRG.12529	LOC4348440	Putative sugar transporter [Oryza sativa Japonica Group]	0.558512	7.85061	0.0711426	-3.81314	down
GO:0005887	integral component of plasma membrane	cellular_component	6	0.000140662	MSTRG.12652	LOC4348741	probable inorganic phosphate transporter 1-8 [Oryza sativa Japonica Group]	17.2999	40.1286	0.431113	-1.21386	down
GO:0005887	integral component of plasma membrane	cellular_component	6	0.000140662	MSTRG.14301	LOC4352329	polyol transporter 5 [Oryza sativa Japonica Group]	2.83978	6.78132	0.418766	-1.25579	down
GO:0005887	integral component of plasma membrane	cellular_component	6	0.000140662	MSTRG.2539	LOC4328616	copper-transporting ATPase HMA4 [Oryza sativa Japonica Group]	3.99706	11.3111	0.353375	-1.50073	down
GO:0005887	integral component of plasma membrane	cellular_component	6	0.000140662	MSTRG.2641	LOC4328814	aquaporin NIP1-1 [Oryza sativa Japonica Group]	0.631619	2.4502	0.257782	-1.95577	down
GO:0005887	integral component of plasma membrane	cellular_component	6	0.000140662	MSTRG.290	LOC4326215	boron transporter 4 [Oryza sativa Japonica Group];uncharacterized protein LOC4326215 [Oryza sativa Japonica Group]	2.05228	0.999293	2.05373	1.03825	up
GO:0005887	integral component of plasma membrane	cellular_component	6	0.000140662	MSTRG.2916	LOC4329464	bidirectional sugar transporter SWEET15 [Oryza sativa Japonica Group]	2.88185	23.7309	0.121439	-3.0417	down
GO:0005887	integral component of plasma membrane	cellular_component	6	0.000140662	MSTRG.3398	LOC9268661	oligopeptide transporter 4 [Oryza sativa Japonica Group]	0.822997	2.32885	0.353392	-1.50066	down
GO:0005887	integral component of plasma membrane	cellular_component	6	0.000140662	MSTRG.3675	LOC4330882	probable cyclic nucleotide-gated ion channel 20, chloroplastic [Oryza sativa Japonica Group]	0.402957	1.07183	0.375951	-1.41138	down
GO:0005887	integral component of plasma membrane	cellular_component	6	0.000140662	MSTRG.4175	LOC4331703	Os03g0161200, partial [Oryza sativa Japonica Group]	50.3586	134.23	0.375168	-1.41439	down
GO:0005887	integral component of plasma membrane	cellular_component	6	0.000140662	MSTRG.4302	LOC4331946	polyol transporter 5 [Oryza sativa Japonica Group]	3.25134	1.27915	2.5418	1.34585	up
GO:0005887	integral component of plasma membrane	cellular_component	6	0.000140662	MSTRG.4366	LOC4332079	sugar transport protein MST4-like [Oryza sativa Japonica Group]	60.9058	223.125	0.272967	-1.8732	down
GO:0005887	integral component of plasma membrane	cellular_component	6	0.000140662	MSTRG.4918	LOC4333006	copper-transporting ATPase PAA1, chloroplastic [Oryza sativa Japonica Group]	2.98895	1.39078	2.14912	1.10375	up
GO:0005887	integral component of plasma membrane	cellular_component	6	0.000140662	MSTRG.5814	LOC9271734	hypothetical protein SETIT_9G030700v2 [Setaria italica];D-xylose-proton symporter-like 3, chloroplastic [Oryza sativa Japonica Group]	61.8966	15.0404	4.11536	2.04102	up
GO:0005887	integral component of plasma membrane	cellular_component	6	0.000140662	MSTRG.6102	LOC4335226	probable aquaporin PIP2-6 [Oryza sativa Japonica Group]	12.1642	34.2861	0.354786	-1.49498	down
GO:0005887	integral component of plasma membrane	cellular_component	6	0.000140662	MSTRG.6759	LOC4336552	cationic amino acid transporter 6, chloroplastic [Oryza sativa Japonica Group]	0.419935	1.35473	0.309977	-1.68977	down
GO:0005887	integral component of plasma membrane	cellular_component	6	0.000140662	MSTRG.7614	LOC4338163	Os05g0231700, partial [Oryza sativa Japonica Group]	8.17974	42.076	0.194404	-2.36287	down
GO:0005887	integral component of plasma membrane	cellular_component	6	0.000140662	MSTRG.8084	LOC4339200	Os05g0495700, partial [Oryza sativa Japonica Group]	2.66954	7.18821	0.371378	-1.42904	down
GO:0005887	integral component of plasma membrane	cellular_component	6	0.000140662	MSTRG.8172	LOC4339397	respiratory burst oxidase homolog protein A [Oryza sativa Japonica Group]	1.13204	3.14505	0.359942	-1.47417	down
GO:0005887	integral component of plasma membrane	cellular_component	6	0.000140662	MSTRG.8340	LOC9271317	sugar transporter ERD6-like 4 [Oryza sativa Japonica Group]	3.16585	9.1761	0.345011	-1.53529	down
GO:0005887	integral component of plasma membrane	cellular_component	6	0.000140662	MSTRG.8341	LOC4339644	sugar transporter ERD6-like 6 [Oryza sativa Japonica Group]	4.68842	10.6395	0.440663	-1.18225	down
GO:0005887	integral component of plasma membrane	cellular_component	6	0.000140662	MSTRG.8541	LOC4339979	oligopeptide transporter 7 isoform X1 [Oryza sativa Japonica Group]	0.897965	2.30615	0.389378	-1.36076	down
GO:0005887	integral component of plasma membrane	cellular_component	6	0.000140662	MSTRG.8594	LOC4340073	hexose carrier protein HEX6 [Oryza sativa Japonica Group]	0.430091	1.13694	0.37829	-1.40244	down
GO:0005887	integral component of plasma membrane	cellular_component	6	0.000140662	MSTRG.8866	LOC4340653	potassium channel KOR1 [Oryza sativa Japonica Group]	5.0956	19.4732	0.261673	-1.93416	down
GO:0005887	integral component of plasma membrane	cellular_component	6	0.000140662	MSTRG.9022	LOC4340941	probable aquaporin TIP2-2 [Oryza sativa Japonica Group]	54.7024	179.189	0.305277	-1.71181	down
GO:0005887	integral component of plasma membrane	cellular_component	6	0.000140662	MSTRG.9485	LOC4341965	cadmium/zinc-transporting ATPase HMA2 [Oryza sativa Japonica Group]	2.20325	7.61224	0.289435	-1.78869	down
GO:0005887	integral component of plasma membrane	cellular_component	6	0.000140662	MSTRG.9609	LOC4342198	sugar transport protein MST3 [Oryza sativa Japonica Group]	8.50811	39.4143	0.215863	-2.21181	down
GO:0005887	integral component of plasma membrane	cellular_component	6	0.000140662	MSTRG.9683	LOC4342413	probable inositol transporter 2 [Oryza sativa Japonica Group]	3.15834	7.33908	0.430346	-1.21643	down
GO:0005887	integral component of plasma membrane	cellular_component	6	0.000140662	MSTRG.982	LOC4324213	bidirectional sugar transporter SWEET6b isoform X1 [Oryza sativa Japonica Group];bidirectional sugar transporter SWEET6b isoform X2 [Oryza sativa Japonica Group]	4.2733	17.1657	0.248945	-2.0061	down
GO:0005887	integral component of plasma membrane	cellular_component	6	0.000140662	MSTRG.9975	LOC4343049	probable cellulose synthase A catalytic subunit 3 [UDP-forming] [Oryza sativa Japonica Group]	6.09793	15.0159	0.406098	-1.3001	down
GO:0006086	acetyl-CoA biosynthetic process from pyruvate	biological_process	10	0.000159817	4337862	LOC4337862	dihydrolipoyl dehydrogenase 1, chloroplastic isoform X2 [Oryza sativa Japonica Group];dihydrolipoyl dehydrogenase 2, chloroplastic isoform X1 [Oryza sativa Japonica Group]	0.665864	1.6893	0.394165	-1.34313	down
GO:0006086	acetyl-CoA biosynthetic process from pyruvate	biological_process	10	0.000159817	MSTRG.11180	LOC4345640	dihydrolipoyllysine-residue acetyltransferase component 4 of pyruvate dehydrogenase complex, chloroplastic [Oryza sativa Japonica Group]	0.596033	1.75179	0.340242	-1.55537	down
GO:0006086	acetyl-CoA biosynthetic process from pyruvate	biological_process	10	0.000159817	MSTRG.6019	LOC4334968	pyruvate dehydrogenase E1 component subunit alpha-3, chloroplastic [Oryza sativa Japonica Group]	13.2664	42.4566	0.312471	-1.67821	down
GO:0006086	acetyl-CoA biosynthetic process from pyruvate	biological_process	10	0.000159817	MSTRG.705	LOC4326849	dihydrolipoyl dehydrogenase 1, chloroplastic [Oryza sativa Japonica Group]	1.42885	3.31675	0.430798	-1.21492	down
GO:0006086	acetyl-CoA biosynthetic process from pyruvate	biological_process	10	0.000159817	MSTRG.8861	LOC4340640	pyruvate dehydrogenase E1 component subunit alpha-2, mitochondrial [Oryza sativa Japonica Group]	1.26669	4.17072	0.30371	-1.71924	down
GO:0008061	chitin binding	molecular_function	5	0.000184315	4329834	LOC4329834	uncharacterized protein LOC4329834 [Oryza sativa Japonica Group]	1.17992	2.99344	0.394169	-1.34311	down
GO:0008061	chitin binding	molecular_function	5	0.000184315	4351191	LOC4351191	xylanase inhibitor protein 2-like [Oryza sativa Japonica Group]	1.35841	3.31987	0.409174	-1.28921	down
GO:0008061	chitin binding	molecular_function	5	0.000184315	MSTRG.11379	LOC4346051	xylanase inhibitor protein 2-like [Oryza sativa Japonica Group]	2.32941	8.22301	0.283279	-1.8197	down
GO:0008061	chitin binding	molecular_function	5	0.000184315	MSTRG.12626	LOC4348634	chitinase 2 [Oryza sativa Japonica Group]	1.67899	8.50055	0.197516	-2.33996	down
GO:0008061	chitin binding	molecular_function	5	0.000184315	MSTRG.13649	LOC4350821	barwin [Oryza sativa Japonica Group]	38.3392	14.5266	2.63925	1.40013	up
GO:0008061	chitin binding	molecular_function	5	0.000184315	MSTRG.13650	LOC4350823	barwin [Oryza sativa Japonica Group]	1.72752	5.94544	0.290563	-1.78308	down
GO:0008061	chitin binding	molecular_function	5	0.000184315	MSTRG.13772	LOC4351185	class III chitinase homologue (OsChib3H-b), partial [Oryza sativa]	3.22507	28.5499	0.112962	-3.14608	down
GO:0008061	chitin binding	molecular_function	5	0.000184315	MSTRG.13775	LOC4351197	xylanase inhibitor protein 1-like [Oryza sativa Japonica Group]	1.22596	10.7674	0.113859	-3.13468	down
GO:0008061	chitin binding	molecular_function	5	0.000184315	MSTRG.1745	LOC4325067	hevamine-A [Oryza sativa Japonica Group]	1.86407	6.80222	0.274038	-1.86755	down
GO:0008061	chitin binding	molecular_function	5	0.000184315	MSTRG.7626	LOC4338208	xylanase inhibitor protein 2-like [Oryza sativa Japonica Group]	216.527	841.877	0.257195	-1.95906	down
GO:0008061	chitin binding	molecular_function	5	0.000184315	MSTRG.7627	LOC4338211	xylanase inhibitor protein 2-like [Oryza sativa Japonica Group]	2.29772	27.8543	0.0824908	-3.59962	down
GO:0008061	chitin binding	molecular_function	5	0.000184315	MSTRG.9050	LOC4340994	xylanase inhibitor protein 1 isoform X1 [Oryza sativa Japonica Group]	48.9755	124.491	0.393405	-1.34591	down
GO:0004674	protein serine/threonine kinase activity	molecular_function	8	0.000217472	107276849	LOC107276849	cysteine-rich receptor-like protein kinase 15 [Oryza sativa Japonica Group]	0.643232	1.88875	0.34056	-1.55402	down
GO:0004674	protein serine/threonine kinase activity	molecular_function	8	0.000217472	112939838	LOC112939838	probable L-type lectin-domain containing receptor kinase S.5 [Oryza sativa Japonica Group]	0.588025	1.44184	0.407829	-1.29396	down
GO:0004674	protein serine/threonine kinase activity	molecular_function	8	0.000217472	4323994	LOC4323994	receptor protein kinase-like protein ZAR1 [Oryza sativa Japonica Group]	0.297331	1.04664	0.284081	-1.81562	down
GO:0004674	protein serine/threonine kinase activity	molecular_function	8	0.000217472	4324956	LOC4324956	integrin-linked protein kinase 1 isoform X1 [Oryza sativa Japonica Group];integrin-linked protein kinase 1 isoform X2 [Oryza sativa Japonica Group]	2.62239	6.85069	0.382792	-1.38537	down
GO:0004674	protein serine/threonine kinase activity	molecular_function	8	0.000217472	4326710	LOC4326710	G-type lectin S-receptor-like serine/threonine-protein kinase At2g19130 [Oryza sativa Japonica Group]	0.448093	1.17445	0.381534	-1.39012	down
GO:0004674	protein serine/threonine kinase activity	molecular_function	8	0.000217472	4326711	LOC4326711	G-type lectin S-receptor-like serine/threonine-protein kinase At2g19130 [Oryza sativa Japonica Group]	0.672098	1.80887	0.371557	-1.42834	down
GO:0004674	protein serine/threonine kinase activity	molecular_function	8	0.000217472	4328477	LOC4328477	protein STRUBBELIG-RECEPTOR FAMILY 3 isoform X1 [Oryza sativa Japonica Group];protein STRUBBELIG-RECEPTOR FAMILY 3 isoform X2 [Oryza sativa Japonica Group];protein STRUBBELIG-RECEPTOR FAMILY 3 isoform X3 [Oryza sativa Japonica Group]	1.85519	4.65837	0.398248	-1.32826	down
GO:0004674	protein serine/threonine kinase activity	molecular_function	8	0.000217472	4330291	LOC4330291	uncharacterized protein LOC4330291 isoform X1 [Oryza sativa Japonica Group];transcription factor LHW isoform X2 [Oryza sativa Japonica Group]	1.22385	4.46527	0.274081	-1.86732	down
GO:0004674	protein serine/threonine kinase activity	molecular_function	8	0.000217472	4331192	LOC4331192	U-box domain-containing protein 33 isoform X1 [Oryza sativa Japonica Group]	0.357438	1.71027	0.208995	-2.25846	down
GO:0004674	protein serine/threonine kinase activity	molecular_function	8	0.000217472	4332740	LOC4332740	probable inactive receptor kinase At5g58300 [Oryza sativa Japonica Group]	0.443351	1.36878	0.323901	-1.62638	down
GO:0004674	protein serine/threonine kinase activity	molecular_function	8	0.000217472	4334989	LOC4334989	putative wall-associated receptor kinase-like 16 [Oryza sativa Japonica Group]	0.879247	0.339029	2.59343	1.37486	up
GO:0004674	protein serine/threonine kinase activity	molecular_function	8	0.000217472	4335826	LOC4335826	Os04g0419900, partial [Oryza sativa Japonica Group]	0.801925	2.74674	0.291955	-1.77618	down
GO:0004674	protein serine/threonine kinase activity	molecular_function	8	0.000217472	4335831	LOC4335831	G-type lectin S-receptor-like serine/threonine-protein kinase At2g19130 [Oryza sativa Japonica Group]	0.401959	1.00486	0.400016	-1.32187	down
GO:0004674	protein serine/threonine kinase activity	molecular_function	8	0.000217472	4336863	LOC4336863	wall-associated receptor kinase 5 [Oryza sativa Japonica Group]	1.5437	4.12415	0.374308	-1.4177	down
GO:0004674	protein serine/threonine kinase activity	molecular_function	8	0.000217472	4337016	LOC4337016	OSJNBa0058K23.7 [Oryza sativa Japonica Group]	0.422626	3.65858	0.115516	-3.11383	down
GO:0004674	protein serine/threonine kinase activity	molecular_function	8	0.000217472	4337119	LOC4337119	G-type lectin S-receptor-like serine/threonine-protein kinase B120 isoform X1 [Oryza sativa Japonica Group];G-type lectin S-receptor-like serine/threonine-protein kinase B120 isoform X2 [Oryza sativa Japonica Group]	1.37949	0.306138	4.50612	2.17189	up
GO:0004674	protein serine/threonine kinase activity	molecular_function	8	0.000217472	4338079	LOC4338079	shaggy-related protein kinase GSK2 [Oryza sativa Japonica Group]	0.441133	1.34903	0.327001	-1.61263	down
GO:0004674	protein serine/threonine kinase activity	molecular_function	8	0.000217472	4338232	LOC4338232	probable LRR receptor-like serine/threonine-protein kinase At1g56140 isoform X1 [Oryza sativa Japonica Group];probable LRR receptor-like serine/threonine-protein kinase At1g56140 isoform X2 [Oryza sativa Japonica Group]	0.297418	0.762336	0.39014	-1.35793	down
GO:0004674	protein serine/threonine kinase activity	molecular_function	8	0.000217472	4339237	LOC4339237	receptor-like serine/threonine-protein kinase SD1-8 isoform X1 [Oryza sativa Japonica Group];receptor-like serine/threonine-protein kinase SD1-8 isoform X2 [Oryza sativa Japonica Group]	0.436795	1.25268	0.348688	-1.51999	down
GO:0004674	protein serine/threonine kinase activity	molecular_function	8	0.000217472	4341458	LOC4341458	putative receptor protein kinase ZmPK1 [Oryza sativa Japonica Group]	1.22098	2.8162	0.433557	-1.20571	down
GO:0004674	protein serine/threonine kinase activity	molecular_function	8	0.000217472	4342322	LOC4342322	uncharacterized protein LOC4342322 [Oryza sativa Japonica Group]	0.423204	1.42145	0.297727	-1.74794	down
GO:0004674	protein serine/threonine kinase activity	molecular_function	8	0.000217472	4343466	LOC4343466	cysteine-rich receptor-like protein kinase 10 [Oryza sativa Japonica Group]	0.480569	1.25776	0.382084	-1.38804	down
GO:0004674	protein serine/threonine kinase activity	molecular_function	8	0.000217472	4343479	LOC4343479	cysteine-rich receptor-like protein kinase 6 [Oryza sativa Japonica Group]	1.37022	3.64356	0.376065	-1.41095	down
GO:0004674	protein serine/threonine kinase activity	molecular_function	8	0.000217472	4343481	LOC4343481	putative receptor-like protein kinase At4g00960 [Oryza sativa Japonica Group]	0.33824	2.416	0.14	-2.8365	down
GO:0004674	protein serine/threonine kinase activity	molecular_function	8	0.000217472	4343483	LOC4343483	cysteine-rich receptor-like protein kinase 6 isoform X1 [Oryza sativa Japonica Group];cysteine-rich receptor-like protein kinase 6 isoform X2 [Oryza sativa Japonica Group]	0.757052	2.80226	0.270157	-1.88813	down
GO:0004674	protein serine/threonine kinase activity	molecular_function	8	0.000217472	4343970	LOC4343970	probable inactive receptor kinase At5g10020 [Oryza sativa Japonica Group]	1.28871	3.57469	0.36051	-1.47189	down
GO:0004674	protein serine/threonine kinase activity	molecular_function	8	0.000217472	4346800	LOC4346800	probable LRR receptor-like serine/threonine-protein kinase At1g07650 isoform X4 [Oryza sativa Japonica Group];probable LRR receptor-like serine/threonine-protein kinase At1g07650 isoform X2 [Oryza sativa Japonica Group];probable LRR receptor-like serine/threonine-protein kinase At1g07650 isoform X1 [Oryza sativa Japonica Group];probable LRR receptor-like serine/threonine-protein kinase At1g07650 …	1.94499	4.59095	0.423658	-1.23903	down
GO:0004674	protein serine/threonine kinase activity	molecular_function	8	0.000217472	4347071	LOC4347071	CBL-interacting protein kinase 16 [Oryza sativa Japonica Group]	1.88684	5.06402	0.372597	-1.42431	down
GO:0004674	protein serine/threonine kinase activity	molecular_function	8	0.000217472	4347249	LOC4347249	G-type lectin S-receptor-like serine/threonine-protein kinase At5g35370 [Oryza sativa Japonica Group]	0.54787	2.26384	0.24201	-2.04686	down
GO:0004674	protein serine/threonine kinase activity	molecular_function	8	0.000217472	4347794	LOC4347794	SRSF protein kinase 2 [Oryza sativa Japonica Group]	1.24563	3.08894	0.403256	-1.31023	down
GO:0004674	protein serine/threonine kinase activity	molecular_function	8	0.000217472	4351038	LOC4351038	disease resistance protein PIK6-NP-like [Oryza sativa Japonica Group]	1.89238	0.786621	2.40571	1.26646	up
GO:0004674	protein serine/threonine kinase activity	molecular_function	8	0.000217472	4351162	LOC4351162	probable LRR receptor-like serine/threonine-protein kinase At3g47570 [Oryza sativa Japonica Group]	0.332937	0.879904	0.378379	-1.4021	down
GO:0004674	protein serine/threonine kinase activity	molecular_function	8	0.000217472	4351410	LOC4351410	putative receptor protein kinase ZmPK1 [Oryza sativa Japonica Group]	0.242314	0.803166	0.301699	-1.72882	down
GO:0004674	protein serine/threonine kinase activity	molecular_function	8	0.000217472	4352768	LOC4352768	cold-responsive protein kinase 1 [Oryza sativa Japonica Group]	1.10577	3.68647	0.299954	-1.73719	down
GO:0004674	protein serine/threonine kinase activity	molecular_function	8	0.000217472	9266030	LOC9266030	uncharacterized protein LOC9266030 isoform X1 [Oryza sativa Japonica Group];uncharacterized protein LOC9266030 isoform X4 [Oryza sativa Japonica Group];uncharacterized protein LOC9266030 isoform X2 [Oryza sativa Japonica Group]	0.908265	2.44286	0.371805	-1.42738	down
GO:0004674	protein serine/threonine kinase activity	molecular_function	8	0.000217472	9266608	LOC9266608	G-type lectin S-receptor-like serine/threonine-protein kinase LECRK2 [Oryza sativa Japonica Group]	1.21312	0.263147	4.61003	2.20478	up
GO:0004674	protein serine/threonine kinase activity	molecular_function	8	0.000217472	9267582	LOC9267582	probable L-type lectin-domain containing receptor kinase S.5 isoform X1 [Oryza sativa Japonica Group];probable L-type lectin-domain containing receptor kinase S.5 isoform X2 [Oryza sativa Japonica Group]	0.352125	0.979721	0.359413	-1.47628	down
GO:0004674	protein serine/threonine kinase activity	molecular_function	8	0.000217472	9267718	LOC9267718	probable LRR receptor-like serine/threonine-protein kinase At1g53440 [Oryza sativa Japonica Group]	2.79413	6.65684	0.419739	-1.25244	down
GO:0004674	protein serine/threonine kinase activity	molecular_function	8	0.000217472	9268179	LOC9268179	LOW QUALITY PROTEIN: putative receptor-like protein kinase At3g47110 [Oryza sativa Japonica Group]	0.196592	0.528003	0.372331	-1.42534	down
GO:0004674	protein serine/threonine kinase activity	molecular_function	8	0.000217472	9268628	LOC9268628	L-type lectin-domain containing receptor kinase IV.1 [Oryza sativa Japonica Group]	0.779462	0.316573	2.46219	1.29994	up
GO:0004674	protein serine/threonine kinase activity	molecular_function	8	0.000217472	9268652	LOC9268652	serine/threonine-protein kinase-like protein CCR4 [Oryza sativa Japonica Group]	0.595791	1.43635	0.414795	-1.26953	down
GO:0004674	protein serine/threonine kinase activity	molecular_function	8	0.000217472	9268730	LOC9268730	G-type lectin S-receptor-like serine/threonine-protein kinase At2g19130 [Oryza sativa Japonica Group]	1.12809	2.64153	0.42706	-1.22749	down
GO:0004674	protein serine/threonine kinase activity	molecular_function	8	0.000217472	9271462	LOC9271462	Leucine Rich Repeat family protein, expressed [Oryza sativa Japonica Group];putative receptor-like protein kinase At3g47110 isoform X2 [Oryza sativa Japonica Group];receptor kinase-like protein Xa21 isoform X4 [Oryza sativa Japonica Group]	0.903902	3.22756	0.280057	-1.83621	down
GO:0004674	protein serine/threonine kinase activity	molecular_function	8	0.000217472	9271713	LOC9271713	G-type lectin S-receptor-like serine/threonine-protein kinase SD2-5 [Oryza sativa Japonica Group]	1.35419	0.362329	3.73745	1.90205	up
GO:0004674	protein serine/threonine kinase activity	molecular_function	8	0.000217472	9271877	LOC9271877	Os05g0516400, partial [Oryza sativa Japonica Group]	0.367077	1.30878	0.280473	-1.83407	down
GO:0004674	protein serine/threonine kinase activity	molecular_function	8	0.000217472	9272270	LOC9272270	receptor-like serine/threonine-protein kinase SD1-8 isoform X2 [Oryza sativa Japonica Group];receptor-like serine/threonine-protein kinase SD1-8 isoform X1 [Oryza sativa Japonica Group]	1.07811	5.54152	0.194551	-2.36178	down
GO:0004674	protein serine/threonine kinase activity	molecular_function	8	0.000217472	MSTRG.10023	LOC112939591	serine/threonine-protein kinase STY17 isoform X2 [Oryza sativa Japonica Group];hypothetical protein [Oryza sativa Japonica Group];serine/threonine-protein kinase STY17 isoform X1 [Oryza sativa Japonica Group]	1.86637	4.22506	0.441739	-1.17873	down
GO:0004674	protein serine/threonine kinase activity	molecular_function	8	0.000217472	MSTRG.10132	LOC4343450	probable pyruvate, phosphate dikinase regulatory protein, chloroplastic isoform X4 [Oryza sativa Japonica Group];probable pyruvate, phosphate dikinase regulatory protein, chloroplastic isoform X2 [Oryza sativa Japonica Group];probable pyruvate, phosphate dikinase regulatory protein, chloroplastic isoform X5 [Oryza sativa Japonica Group];probable pyruvate, phosphate dikinase regulatory protein, ch…	4.034	13.6607	0.2953	-1.75974	down
GO:0004674	protein serine/threonine kinase activity	molecular_function	8	0.000217472	MSTRG.10139	LOC4343485	cysteine-rich receptor-like protein kinase 6 [Oryza sativa Japonica Group]	0.715062	2.72849	0.262073	-1.93196	down
GO:0004674	protein serine/threonine kinase activity	molecular_function	8	0.000217472	MSTRG.10142	LOC4343491	putative receptor-like protein kinase At4g00960 [Oryza sativa Japonica Group]	0.760238	2.11902	0.358769	-1.47887	down
GO:0004674	protein serine/threonine kinase activity	molecular_function	8	0.000217472	MSTRG.10149	LOC4343506	cysteine-rich receptor-like protein kinase 6 [Oryza sativa Japonica Group]	1.3774	3.52102	0.391193	-1.35405	down
GO:0004674	protein serine/threonine kinase activity	molecular_function	8	0.000217472	MSTRG.10305	LOC4343798	probable LRR receptor-like serine/threonine-protein kinase At1g74360 [Oryza sativa Japonica Group]	3.67759	8.33875	0.441024	-1.18107	down
GO:0004674	protein serine/threonine kinase activity	molecular_function	8	0.000217472	MSTRG.10383	LOC4343944	abcisic acid-inducible protein kinanase, partial [Oryza sativa Indica Group];serine/threonine-protein kinase SAPK2 isoform X1 [Oryza sativa Japonica Group]	11.9083	31.7206	0.375414	-1.41345	down
GO:0004674	protein serine/threonine kinase activity	molecular_function	8	0.000217472	MSTRG.10572	LOC4344314	uncharacterized protein At5g39570 [Oryza sativa Japonica Group]	1.71256	6.57114	0.260619	-1.93999	down
GO:0004674	protein serine/threonine kinase activity	molecular_function	8	0.000217472	MSTRG.10874	LOC9271323	probable LRR receptor-like serine/threonine-protein kinase At1g56130 isoform X2 [Oryza sativa Japonica Group];probable LRR receptor-like serine/threonine-protein kinase At1g56130 isoform X1 [Oryza sativa Japonica Group]	1.8212	5.36304	0.339583	-1.55816	down
GO:0004674	protein serine/threonine kinase activity	molecular_function	8	0.000217472	MSTRG.10979	LOC4345150	putative receptor-like protein kinase At1g80870 [Oryza sativa Japonica Group]	0.532685	1.79911	0.296082	-1.75593	down
GO:0004674	protein serine/threonine kinase activity	molecular_function	8	0.000217472	MSTRG.11050	LOC4345294	LRR receptor-like serine/threonine-protein kinase EFR isoform X1 [Oryza sativa Japonica Group];putative protein kinase Xa21 [Oryza sativa Japonica Group]	0.690207	5.0788	0.1359	-2.87938	down
GO:0004674	protein serine/threonine kinase activity	molecular_function	8	0.000217472	MSTRG.11053	LOC9272132	LEAF RUST 10 DISEASE-RESISTANCE LOCUS RECEPTOR-LIKE PROTEIN KINASE-like 2.1 isoform X1 [Oryza sativa Japonica Group];LEAF RUST 10 DISEASE-RESISTANCE LOCUS RECEPTOR-LIKE PROTEIN KINASE-like 2.1 isoform X2 [Oryza sativa Japonica Group]	5.15307	12.8141	0.402141	-1.31423	down
GO:0004674	protein serine/threonine kinase activity	molecular_function	8	0.000217472	MSTRG.11086	LOC4345414	putative serine/threonine-protein kinase-like protein CCR3 [Oryza sativa Japonica Group]	5.67035	13.0965	0.432968	-1.20767	down
GO:0004674	protein serine/threonine kinase activity	molecular_function	8	0.000217472	MSTRG.1163	LOC4326333	putative receptor protein kinase ZmPK1 [Oryza sativa Japonica Group]	1.49668	5.38188	0.278096	-1.84635	down
GO:0004674	protein serine/threonine kinase activity	molecular_function	8	0.000217472	MSTRG.12452	LOC4348206	Calcium binding EGF domain containing protein, expressed [Oryza sativa Japonica Group];wall-associated receptor kinase 1 isoform X2 [Oryza sativa Japonica Group]	1.03982	3.12511	0.332732	-1.58757	down
GO:0004674	protein serine/threonine kinase activity	molecular_function	8	0.000217472	MSTRG.12702	LOC4348855	MDIS1-interacting receptor like kinase 2 [Oryza sativa Japonica Group]	2.64752	7.94042	0.333424	-1.58457	down
GO:0004674	protein serine/threonine kinase activity	molecular_function	8	0.000217472	MSTRG.12909	LOC107275259	probable receptor-like protein kinase At5g24010 [Oryza sativa Japonica Group]	5.30256	13.9865	0.37912	-1.39927	down
GO:0004674	protein serine/threonine kinase activity	molecular_function	8	0.000217472	MSTRG.13200	LOC4349689	D-mannose binding lectin family protein, expressed [Oryza sativa Japonica Group]	1.01181	2.82755	0.35784	-1.48261	down
GO:0004674	protein serine/threonine kinase activity	molecular_function	8	0.000217472	MSTRG.14472	LOC4352705	hypothetical protein OsI_38983 [Oryza sativa Indica Group]	0.440224	1.30168	0.338197	-1.56406	down
GO:0004674	protein serine/threonine kinase activity	molecular_function	8	0.000217472	MSTRG.14527	LOC4352855	thaumatin-like protein [Oryza sativa Japonica Group]	5.92252	2.85723	2.07282	1.05159	up
GO:0004674	protein serine/threonine kinase activity	molecular_function	8	0.000217472	MSTRG.14528	LOC4352856	hypothetical protein OsI_26248 [Oryza sativa Indica Group]	3.21828	8.74773	0.367898	-1.44262	down
GO:0004674	protein serine/threonine kinase activity	molecular_function	8	0.000217472	MSTRG.1454	LOC4325600	receptor-like protein kinase FERONIA [Oryza sativa Japonica Group]	6.42078	14.9535	0.429384	-1.21966	down
GO:0004674	protein serine/threonine kinase activity	molecular_function	8	0.000217472	MSTRG.1785	LOC107276737	G-type lectin S-receptor-like serine/threonine-protein kinase At2g19130 [Oryza sativa Japonica Group]	0.609081	0.286828	2.12351	1.08645	up
GO:0004674	protein serine/threonine kinase activity	molecular_function	8	0.000217472	MSTRG.1861	LOC4324909	G-type lectin S-receptor-like serine/threonine-protein kinase At2g19130 [Oryza sativa Japonica Group]	1.28858	3.60009	0.35793	-1.48225	down
GO:0004674	protein serine/threonine kinase activity	molecular_function	8	0.000217472	MSTRG.219	LOC4324499	receptor kinase-like protein Xa21 [Oryza sativa Japonica Group]	0.468117	1.27471	0.367233	-1.44523	down
GO:0004674	protein serine/threonine kinase activity	molecular_function	8	0.000217472	MSTRG.2250	LOC4328109	serine/threonine-protein kinase STY46 [Oryza sativa Japonica Group]	2.32361	7.3469	0.316271	-1.66077	down
GO:0004674	protein serine/threonine kinase activity	molecular_function	8	0.000217472	MSTRG.2709	LOC9268112	receptor-like protein EIX2 [Oryza sativa Japonica Group]	1.98605	6.57815	0.301916	-1.72778	down
GO:0004674	protein serine/threonine kinase activity	molecular_function	8	0.000217472	MSTRG.2716	LOC4329020	casein kinase 1-like protein 3 [Oryza sativa Japonica Group]	1.88373	4.26406	0.441768	-1.17864	down
GO:0004674	protein serine/threonine kinase activity	molecular_function	8	0.000217472	MSTRG.3085	LOC4329833	probable serine/threonine-protein kinase DDB_G0276461 [Oryza sativa Japonica Group]	3.31234	8.6629	0.382359	-1.387	down
GO:0004674	protein serine/threonine kinase activity	molecular_function	8	0.000217472	MSTRG.3800	LOC4331096	casein kinase I [Oryza sativa Japonica Group]	7.62915	19.6105	0.389035	-1.36203	down
GO:0004674	protein serine/threonine kinase activity	molecular_function	8	0.000217472	MSTRG.4032	LOC4331464	probable serine/threonine-protein kinase At1g01540 [Oryza sativa Japonica Group]	8.94208	29.9876	0.298193	-1.74568	down
GO:0004674	protein serine/threonine kinase activity	molecular_function	8	0.000217472	MSTRG.4125	LOC4331625	calmodulin-binding receptor-like cytoplasmic kinase 2 [Oryza sativa Japonica Group]	1.3265	3.87706	0.34214	-1.54734	down
GO:0004674	protein serine/threonine kinase activity	molecular_function	8	0.000217472	MSTRG.4249	LOC4331852	protein STRUBBELIG-RECEPTOR FAMILY 7 [Oryza sativa Japonica Group]	5.41666	13.8744	0.390407	-1.35695	down
GO:0004674	protein serine/threonine kinase activity	molecular_function	8	0.000217472	MSTRG.4384	LOC4332106	Os03g0223000, partial [Oryza sativa Japonica Group]	0.977421	2.33382	0.418808	-1.25564	down
GO:0004674	protein serine/threonine kinase activity	molecular_function	8	0.000217472	MSTRG.4627	LOC4332495	serine/threonine protein kinase OSK3 [Oryza sativa Japonica Group]	2.89523	7.32706	0.395142	-1.33956	down
GO:0004674	protein serine/threonine kinase activity	molecular_function	8	0.000217472	MSTRG.4763	LOC4332725	probable leucine-rich repeat receptor-like protein kinase At5g49770 [Oryza sativa Japonica Group]	1.58028	3.64006	0.434136	-1.20378	down
GO:0004674	protein serine/threonine kinase activity	molecular_function	8	0.000217472	MSTRG.4783	LOC4332748	uncharacterized protein LOC4332748 [Oryza sativa Japonica Group]	4.06784	10.0128	0.406265	-1.29951	down
GO:0004674	protein serine/threonine kinase activity	molecular_function	8	0.000217472	MSTRG.4925	LOC4333017	serine/threonine-protein kinase SAPK1 isoform X1 [Oryza sativa Japonica Group]	7.10104	18.4834	0.384184	-1.38013	down
GO:0004674	protein serine/threonine kinase activity	molecular_function	8	0.000217472	MSTRG.5217	LOC4333648	protein P21 [Oryza sativa Japonica Group]	6.74069	41.3364	0.163069	-2.61645	down
GO:0004674	protein serine/threonine kinase activity	molecular_function	8	0.000217472	MSTRG.5462	LOC4334107	SRSF protein kinase 1 [Oryza sativa Japonica Group]	2.5345	5.77072	0.4392	-1.18705	down
GO:0004674	protein serine/threonine kinase activity	molecular_function	8	0.000217472	MSTRG.5603	LOC4334271	probable LRR receptor-like serine/threonine-protein kinase At2g16250 [Oryza sativa Japonica Group]	9.82314	27.313	0.35965	-1.47533	down
GO:0004674	protein serine/threonine kinase activity	molecular_function	8	0.000217472	MSTRG.5813	LOC4334614	L-type lectin-domain containing receptor kinase IV.1 [Oryza sativa Japonica Group]	1.29746	3.82535	0.339174	-1.5599	down
GO:0004674	protein serine/threonine kinase activity	molecular_function	8	0.000217472	MSTRG.6043	LOC4335058	Os04g0169100, partial [Oryza sativa Japonica Group]	4.03078	9.82411	0.410295	-1.28527	down
GO:0004674	protein serine/threonine kinase activity	molecular_function	8	0.000217472	MSTRG.6513	LOC112938779	putative serine/threonine-protein kinase [Oryza sativa Japonica Group]	0.274381	0.889157	0.308586	-1.69626	down
GO:0004674	protein serine/threonine kinase activity	molecular_function	8	0.000217472	MSTRG.7131	LOC4337274	cysteine-rich receptor-like protein kinase 6 [Oryza sativa Japonica Group]	3.83311	71.1281	0.0538901	-4.21383	down
GO:0004674	protein serine/threonine kinase activity	molecular_function	8	0.000217472	MSTRG.7384	LOC4337704	hypothetical protein OsI_18315 [Oryza sativa Indica Group]	3.84653	10.8022	0.356089	-1.48969	down
GO:0004674	protein serine/threonine kinase activity	molecular_function	8	0.000217472	MSTRG.7634	LOC4338235	probable LRR receptor-like serine/threonine-protein kinase At1g56130 isoform X2 [Oryza sativa Japonica Group];probable LRR receptor-like serine/threonine-protein kinase At1g56130 isoform X1 [Oryza sativa Japonica Group]	3.70947	11.43	0.324539	-1.62354	down
GO:0004674	protein serine/threonine kinase activity	molecular_function	8	0.000217472	MSTRG.8040	LOC4339119	probable inactive receptor kinase At5g58300 [Oryza sativa Japonica Group]	0.362471	1.2395	0.292433	-1.77382	down
GO:0004674	protein serine/threonine kinase activity	molecular_function	8	0.000217472	MSTRG.8593	LOC4340071	U-box domain-containing protein 35 isoform X1 [Oryza sativa Japonica Group]	3.71696	8.49019	0.437795	-1.19167	down
GO:0004674	protein serine/threonine kinase activity	molecular_function	8	0.000217472	MSTRG.865	LOC4326185	cysteine-rich receptor-like protein kinase 2 [Oryza sativa Japonica Group]	1.03812	2.8722	0.361437	-1.46818	down
GO:0004674	protein serine/threonine kinase activity	molecular_function	8	0.000217472	MSTRG.9098	LOC4341092	hypothetical protein OsJ_21426 [Oryza sativa Japonica Group]	1.29191	5.1644	0.250158	-1.99909	down
GO:0004674	protein serine/threonine kinase activity	molecular_function	8	0.000217472	MSTRG.9100	LOC4341100	putative receptor-like protein kinase At4g00960 [Oryza sativa Japonica Group]	3.97194	10.6442	0.373157	-1.42215	down
GO:0004674	protein serine/threonine kinase activity	molecular_function	8	0.000217472	MSTRG.9199	LOC4341407	probable LRR receptor-like serine/threonine-protein kinase At1g14390 [Oryza sativa Japonica Group]	0.579432	1.62341	0.356922	-1.48632	down
GO:0004674	protein serine/threonine kinase activity	molecular_function	8	0.000217472	MSTRG.9291	LOC4341615	probable LRR receptor-like serine/threonine-protein kinase At4g37250 [Oryza sativa Japonica Group]	0.260335	1.0691	0.243508	-2.03796	down
GO:0004674	protein serine/threonine kinase activity	molecular_function	8	0.000217472	MSTRG.9351	LOC4341741	protein STRUBBELIG-RECEPTOR FAMILY 3 isoform X1 [Oryza sativa Japonica Group]	1.95031	4.55337	0.428323	-1.22323	down
GO:0043622	cortical microtubule organization	biological_process	8	0.000266735	4327772	LOC4327772	Os01g0311500, partial [Oryza sativa Japonica Group]	0.907623	2.25292	0.402865	-1.31163	down
GO:0043622	cortical microtubule organization	biological_process	8	0.000266735	MSTRG.3182	LOC4329991	CLIP-associated protein [Oryza sativa Japonica Group]	0.481885	1.96284	0.245503	-2.02618	down
GO:0043622	cortical microtubule organization	biological_process	8	0.000266735	MSTRG.3825	LOC4331138	CLIP-associated protein isoform X3 [Oryza sativa Japonica Group];CLIP-associated protein isoform X1 [Oryza sativa Japonica Group];CLIP-associated protein isoform X4 [Oryza sativa Japonica Group];CLIP-associated protein isoform X2 [Oryza sativa Japonica Group]	0.553929	6.4469	0.0859218	-3.54083	down
GO:0043622	cortical microtubule organization	biological_process	8	0.000266735	MSTRG.458	LOC4324284	salt stress root protein RS1 [Oryza sativa Japonica Group]	13.3072	32.802	0.405684	-1.30157	down
GO:0043622	cortical microtubule organization	biological_process	8	0.000266735	MSTRG.4762	LOC4332724	endoglucanase 9 [Oryza sativa Japonica Group]	3.54938	9.96312	0.356252	-1.48903	down
GO:0043622	cortical microtubule organization	biological_process	8	0.000266735	MSTRG.5422	LOC4334029	endoglucanase 10 [Oryza sativa Japonica Group]	7.14015	19.3585	0.368837	-1.43894	down
GO:0043622	cortical microtubule organization	biological_process	8	0.000266735	MSTRG.9975	LOC4343049	probable cellulose synthase A catalytic subunit 3 [UDP-forming] [Oryza sativa Japonica Group]	6.09793	15.0159	0.406098	-1.3001	down
GO:0016760	cellulose synthase (UDP-forming) activity	molecular_function	9	0.000268203	MSTRG.10782	LOC4344719	probable mixed-linked glucan synthase 6 [Oryza sativa Japonica Group]	7.22291	23.5396	0.306841	-1.70444	down
GO:0016760	cellulose synthase (UDP-forming) activity	molecular_function	9	0.000268203	MSTRG.12515	LOC4348359	cellulose synthase-like protein H1 isoform X1 [Oryza sativa Japonica Group];cellulose synthase-like protein H1 isoform X2 [Oryza sativa Japonica Group]	5.44075	12.4099	0.438421	-1.18961	down
GO:0016760	cellulose synthase (UDP-forming) activity	molecular_function	9	0.000268203	MSTRG.5744	LOC4334515	probable cellulose synthase A catalytic subunit 2 [UDP-forming] [Oryza sativa Japonica Group]	2.91917	9.00454	0.324189	-1.62509	down
GO:0016760	cellulose synthase (UDP-forming) activity	molecular_function	9	0.000268203	MSTRG.5871	LOC4334710	probable cellulose synthase A catalytic subunit 5 [UDP-forming] [Oryza sativa Japonica Group]	3.9592	9.68309	0.408877	-1.29026	down
GO:0016760	cellulose synthase (UDP-forming) activity	molecular_function	9	0.000268203	MSTRG.7524	LOC4337958	probable cellulose synthase A catalytic subunit 1 [UDP-forming] [Oryza sativa Japonica Group]	5.02174	14.2473	0.352469	-1.50443	down
GO:0016760	cellulose synthase (UDP-forming) activity	molecular_function	9	0.000268203	MSTRG.9855	LOC4342699	probable cellulose synthase A catalytic subunit 8 [UDP-forming] [Oryza sativa Japonica Group]	4.89152	11.7462	0.416434	-1.26384	down
GO:0016760	cellulose synthase (UDP-forming) activity	molecular_function	9	0.000268203	MSTRG.9902	LOC4342850	probable cellulose synthase A catalytic subunit 6 [UDP-forming] [Oryza sativa Japonica Group]	2.30137	5.66791	0.406036	-1.30032	down
GO:0016760	cellulose synthase (UDP-forming) activity	molecular_function	9	0.000268203	MSTRG.9975	LOC4343049	probable cellulose synthase A catalytic subunit 3 [UDP-forming] [Oryza sativa Japonica Group]	6.09793	15.0159	0.406098	-1.3001	down
GO:0008289	lipid binding	molecular_function	4	0.000312868	4340445	LOC4340445	homeobox-leucine zipper protein ROC8 [Oryza sativa Japonica Group]	0.233188	0.91116	0.255924	-1.96621	down
GO:0008289	lipid binding	molecular_function	4	0.000312868	MSTRG.12134	LOC4347554	Os09g0513000, partial [Oryza sativa Japonica Group]	7.4397	18.662	0.398655	-1.32679	down
GO:0008289	lipid binding	molecular_function	4	0.000312868	MSTRG.13157	LOC9267894	nonspecific lipid-transfer protein 3, partial [Oryza sativa]	35.3283	236.027	0.149679	-2.74006	down
GO:0008289	lipid binding	molecular_function	4	0.000312868	MSTRG.13845	LOC4351317	nonspecific lipid-transfer protein 3, partial [Oryza sativa]	4.40526	28.5284	0.154417	-2.6951	down
GO:0008289	lipid binding	molecular_function	4	0.000312868	MSTRG.1706	LOC4324858	Os01g0849000, partial [Oryza sativa Japonica Group]	2.89991	8.74266	0.331697	-1.59206	down
GO:0008289	lipid binding	molecular_function	4	0.000312868	MSTRG.1806	LOC4324771	hypothetical protein OsI_04628 [Oryza sativa Indica Group]	2.51339	8.25894	0.304324	-1.71632	down
GO:0008289	lipid binding	molecular_function	4	0.000312868	MSTRG.3942	LOC4331302	cortical cell-delineating protein [Oryza sativa Japonica Group]	2.82396	8.12466	0.347579	-1.52459	down
GO:0008289	lipid binding	molecular_function	4	0.000312868	MSTRG.3943	LOC4331303	retrotransposon protein, putative, Ty1-copia subclass, expressed [Oryza sativa Japonica Group]	1.09475	4.16582	0.262792	-1.92801	down
GO:0008289	lipid binding	molecular_function	4	0.000312868	MSTRG.3977	LOC4331362	non-specific lipid-transfer protein 2 [Oryza sativa Japonica Group]	5.14022	15.0762	0.340949	-1.55237	down
GO:0008289	lipid binding	molecular_function	4	0.000312868	MSTRG.4284	LOC4331916	non-specific lipid-transfer protein-like protein At2g13820 [Oryza sativa Japonica Group]	1.4069	3.37123	0.417324	-1.26076	down
GO:0008289	lipid binding	molecular_function	4	0.000312868	MSTRG.5331	LOC9270471	oxysterol-binding protein-related protein 1C isoform X1 [Oryza sativa Japonica Group];oxysterol-binding protein-related protein 1C isoform X2 [Oryza sativa Japonica Group];oxysterol-binding protein-related protein 1C isoform X3 [Oryza sativa Japonica Group];oxysterol-binding protein-related protein 1C isoform X4 [Oryza sativa Japonica Group]	1.50966	4.10727	0.367557	-1.44396	down
GO:0008289	lipid binding	molecular_function	4	0.000312868	MSTRG.5723	LOC4334484	protein YLS3 [Oryza sativa Japonica Group]	4.43076	10.7261	0.413083	-1.2755	down
GO:0008289	lipid binding	molecular_function	4	0.000312868	MSTRG.6359	LOC4335805	non-specific lipid-transfer protein [Oryza sativa Japonica Group]	1.06715	5.43536	0.196335	-2.34861	down
GO:0008289	lipid binding	molecular_function	4	0.000312868	MSTRG.6788	LOC4336616	pEARLI1-like lipid transfer protein 1 [Oryza sativa Japonica Group]	2.3685	6.33769	0.373716	-1.41999	down
GO:0008289	lipid binding	molecular_function	4	0.000312868	MSTRG.7083	LOC4337187	Os04g0644433 [Oryza sativa Japonica Group]	1.46981	3.95711	0.371434	-1.42882	down
GO:0008289	lipid binding	molecular_function	4	0.000312868	MSTRG.7926	LOC4338870	patellin-3 [Oryza sativa Japonica Group]	1.39453	3.79075	0.367877	-1.4427	down
GO:0008289	lipid binding	molecular_function	4	0.000312868	MSTRG.8260	LOC4339526	non-specific lipid-transfer protein 2 [Oryza sativa Japonica Group]	3.97878	19.0981	0.208334	-2.26303	down
GO:0008289	lipid binding	molecular_function	4	0.000312868	MSTRG.8261	LOC4339527	non-specific lipid-transfer protein 2 [Oryza sativa Japonica Group]	1.71954	8.95078	0.192111	-2.37999	down
GO:0008289	lipid binding	molecular_function	4	0.000312868	MSTRG.9770	LOC4342534	non-specific lipid-transfer protein-like protein At2g13820 [Oryza sativa Japonica Group]	15.0561	7.17231	2.0992	1.06984	up
GO:0006559	L-phenylalanine catabolic process	biological_process	11	0.000322375	4344636	LOC4344636	tryptophan decarboxylase 1-like [Oryza sativa Japonica Group]	1.59305	0.536631	2.96862	1.56979	up
GO:0006559	L-phenylalanine catabolic process	biological_process	11	0.000322375	MSTRG.2423	LOC4328425	4-hydroxyphenylpyruvate dioxygenase [Oryza sativa Japonica Group]	11.2861	27.8776	0.404843	-1.30457	down
GO:0006559	L-phenylalanine catabolic process	biological_process	11	0.000322375	MSTRG.2540	LOC4328618	fumarylacetoacetase-like [Oryza sativa Japonica Group]	32.3568	98.8639	0.327287	-1.61137	down
GO:0006559	L-phenylalanine catabolic process	biological_process	11	0.000322375	MSTRG.3212	LOC4330034	phenylalanine ammonia-lyase [Oryza sativa Japonica Group]	40.2468	140.242	0.28698	-1.80098	down
GO:0006559	L-phenylalanine catabolic process	biological_process	11	0.000322375	MSTRG.3213	LOC4330036	phenylalanine ammonia-lyase [Oryza sativa Japonica Group]	29.3215	76.1896	0.38485	-1.37763	down
GO:0006559	L-phenylalanine catabolic process	biological_process	11	0.000322375	MSTRG.3215	LOC4330037	phenylalanine ammonia-lyase [Oryza sativa Japonica Group]	0.910443	4.35421	0.209095	-2.25777	down
GO:0006032	chitin catabolic process	biological_process	8	0.000389579	4329834	LOC4329834	uncharacterized protein LOC4329834 [Oryza sativa Japonica Group]	1.17992	2.99344	0.394169	-1.34311	down
GO:0006032	chitin catabolic process	biological_process	8	0.000389579	4351191	LOC4351191	xylanase inhibitor protein 2-like [Oryza sativa Japonica Group]	1.35841	3.31987	0.409174	-1.28921	down
GO:0006032	chitin catabolic process	biological_process	8	0.000389579	MSTRG.11379	LOC4346051	xylanase inhibitor protein 2-like [Oryza sativa Japonica Group]	2.32941	8.22301	0.283279	-1.8197	down
GO:0006032	chitin catabolic process	biological_process	8	0.000389579	MSTRG.12626	LOC4348634	chitinase 2 [Oryza sativa Japonica Group]	1.67899	8.50055	0.197516	-2.33996	down
GO:0006032	chitin catabolic process	biological_process	8	0.000389579	MSTRG.13772	LOC4351185	class III chitinase homologue (OsChib3H-b), partial [Oryza sativa]	3.22507	28.5499	0.112962	-3.14608	down
GO:0006032	chitin catabolic process	biological_process	8	0.000389579	MSTRG.13775	LOC4351197	xylanase inhibitor protein 1-like [Oryza sativa Japonica Group]	1.22596	10.7674	0.113859	-3.13468	down
GO:0006032	chitin catabolic process	biological_process	8	0.000389579	MSTRG.1745	LOC4325067	hevamine-A [Oryza sativa Japonica Group]	1.86407	6.80222	0.274038	-1.86755	down
GO:0006032	chitin catabolic process	biological_process	8	0.000389579	MSTRG.7626	LOC4338208	xylanase inhibitor protein 2-like [Oryza sativa Japonica Group]	216.527	841.877	0.257195	-1.95906	down
GO:0006032	chitin catabolic process	biological_process	8	0.000389579	MSTRG.7627	LOC4338211	xylanase inhibitor protein 2-like [Oryza sativa Japonica Group]	2.29772	27.8543	0.0824908	-3.59962	down
GO:0006032	chitin catabolic process	biological_process	8	0.000389579	MSTRG.9050	LOC4340994	xylanase inhibitor protein 1 isoform X1 [Oryza sativa Japonica Group]	48.9755	124.491	0.393405	-1.34591	down
GO:0033617	mitochondrial respiratory chain complex IV assembly	biological_process	10	0.000520807	MSTRG.10547	LOC4344259	Os07g0673900, partial [Oryza sativa Japonica Group]	5.44212	14.0345	0.387767	-1.36674	down
GO:0033617	mitochondrial respiratory chain complex IV assembly	biological_process	10	0.000520807	MSTRG.13146	LOC9269768	Os11g0112100 [Oryza sativa Japonica Group]	2.65506	8.08358	0.328451	-1.60625	down
GO:0033617	mitochondrial respiratory chain complex IV assembly	biological_process	10	0.000520807	MSTRG.13834	LOC4351298	uncharacterized protein LOC9269768 [Oryza sativa Japonica Group]	4.21375	14.8051	0.284615	-1.81292	down
GO:0033617	mitochondrial respiratory chain complex IV assembly	biological_process	10	0.000520807	MSTRG.2393	LOC112936036	Os02g0159850, partial [Oryza sativa Japonica Group];protein SCO1 homolog 1, mitochondrial-like isoform X1 [Oryza sativa Japonica Group];protein SCO1 homolog 1, mitochondrial-like isoform X2 [Oryza sativa Japonica Group]	19.2827	5.91436	3.26031	1.70501	up
GO:0033617	mitochondrial respiratory chain complex IV assembly	biological_process	10	0.000520807	MSTRG.2763	LOC112937956	cytochrome c oxidase assembly protein COX19-like [Oryza sativa Japonica Group];hypothetical protein OsI_06928 [Oryza sativa Indica Group]	1.10518	2.77952	0.397616	-1.33055	down
GO:0061512	protein localization to cilium	biological_process	8	0.000706499	4330460	LOC4330460	tubby-like F-box protein 5 [Oryza sativa Japonica Group]	0.904523	2.34743	0.385325	-1.37585	down
GO:0061512	protein localization to cilium	biological_process	8	0.000706499	MSTRG.10638	LOC4344429	tubby-like F-box protein 12 isoform X1 [Oryza sativa Japonica Group]	4.92889	11.5611	0.426335	-1.22994	down
GO:0061512	protein localization to cilium	biological_process	8	0.000706499	MSTRG.13958	LOC4351582	tubby-like F-box protein 14 [Oryza sativa Japonica Group]	5.83393	15.7165	0.371198	-1.42974	down
GO:0061512	protein localization to cilium	biological_process	8	0.000706499	MSTRG.1766	LOC4325075	tubby-like F-box protein 3 [Oryza sativa Japonica Group]	4.48756	11.0418	0.406414	-1.29898	down
GO:0061512	protein localization to cilium	biological_process	8	0.000706499	MSTRG.4835	LOC4332845	tubby-like F-box protein 6 [Oryza sativa Japonica Group]	4.80225	12.6157	0.380657	-1.39344	down
GO:0061512	protein localization to cilium	biological_process	8	0.000706499	MSTRG.7253	LOC4337480	tubby-like F-box protein 7 [Oryza sativa Japonica Group]	7.49674	21.8929	0.342428	-1.54613	down
GO:0009705	plant-type vacuole membrane	cellular_component	8	0.0007757	4324653	LOC4324653	aluminum-activated malate transporter 9 [Oryza sativa Japonica Group]	2.96868	1.46331	2.02874	1.02059	up
GO:0009705	plant-type vacuole membrane	cellular_component	8	0.0007757	4331044	LOC4331044	pyrophosphate-energized vacuolar membrane proton pump [Oryza sativa Japonica Group]	0.316489	0.966762	0.32737	-1.61101	down
GO:0009705	plant-type vacuole membrane	cellular_component	8	0.0007757	4331921	LOC4331921		0.277865	0.738522	0.376245	-1.41026	down
GO:0009705	plant-type vacuole membrane	cellular_component	8	0.0007757	9272654	LOC9272654	uncharacterized protein LOC9272654 [Oryza sativa Japonica Group];two-pore potassium channel 2 [Oryza sativa Japonica Group]	0.477208	1.25121	0.381398	-1.39063	down
GO:0009705	plant-type vacuole membrane	cellular_component	8	0.0007757	MSTRG.10199	LOC4343600	hypothetical protein OsJ_24738 [Oryza sativa Japonica Group]	0.607085	6.14569	0.0987822	-3.3396	down
GO:0009705	plant-type vacuole membrane	cellular_component	8	0.0007757	MSTRG.12921	LOC4349243	Os10g0537500, partial [Oryza sativa Japonica Group]	4.83453	12.4387	0.388668	-1.36339	down
GO:0009705	plant-type vacuole membrane	cellular_component	8	0.0007757	MSTRG.14230	LOC4352132	chloride channel protein CLC-a [Oryza sativa Japonica Group]	3.75338	10.2572	0.365926	-1.45038	down
GO:0009705	plant-type vacuole membrane	cellular_component	8	0.0007757	MSTRG.14580	LOC107279829	chloride channel [Oryza sativa Japonica Group];chloride channel protein CLC-c isoform X1 [Oryza sativa Japonica Group]	17.9338	42.4679	0.42229	-1.24369	down
GO:0009705	plant-type vacuole membrane	cellular_component	8	0.0007757	MSTRG.4888	LOC4332934	protein DMP2 [Oryza sativa Japonica Group]	5.75029	2.83518	2.02819	1.02019	up
GO:0009705	plant-type vacuole membrane	cellular_component	8	0.0007757	MSTRG.6839	LOC4336724	OSJNBa0019K04.6 [Oryza sativa Japonica Group]	3.26555	9.71682	0.336072	-1.57316	down
GO:0009705	plant-type vacuole membrane	cellular_component	8	0.0007757	MSTRG.702	LOC4326846	pyrophosphate-energized vacuolar membrane proton pump [Oryza sativa Japonica Group]	1.33308	0.561324	2.37488	1.24785	up
GO:0009705	plant-type vacuole membrane	cellular_component	8	0.0007757	MSTRG.7050	LOC4337103	organic cation/carnitine transporter 4 [Oryza sativa Japonica Group]	3.34696	8.86552	0.377525	-1.40535	down
GO:0009705	plant-type vacuole membrane	cellular_component	8	0.0007757	MSTRG.7614	LOC4338163	Os05g0231700, partial [Oryza sativa Japonica Group]	8.17974	42.076	0.194404	-2.36287	down
GO:0009705	plant-type vacuole membrane	cellular_component	8	0.0007757	MSTRG.8135	LOC4339323	PREDICTED: ras-related protein Rab7 isoform X2 [Oryza brachyantha];uncharacterized protein LOC4339323 [Oryza sativa Japonica Group]	12.0082	28.0563	0.428002	-1.22431	down
GO:0009705	plant-type vacuole membrane	cellular_component	8	0.0007757	MSTRG.8552	LOC4339994	SPX domain-containing membrane protein Os06g0129400 [Oryza sativa Japonica Group]	15.7866	62.7593	0.251542	-1.99113	down
GO:0009705	plant-type vacuole membrane	cellular_component	8	0.0007757	MSTRG.9022	LOC4340941	probable aquaporin TIP2-2 [Oryza sativa Japonica Group]	54.7024	179.189	0.305277	-1.71181	down
GO:0009705	plant-type vacuole membrane	cellular_component	8	0.0007757	MSTRG.926	LOC9269084	calcineurin B-like protein 9 [Oryza sativa Japonica Group]	0.942306	2.9251	0.322145	-1.63422	down
GO:0009705	plant-type vacuole membrane	cellular_component	8	0.0007757	MSTRG.9613	LOC4342213	two pore potassium channel b [Oryza sativa Japonica Group]	2.03032	7.46296	0.272052	-1.87804	down
GO:0009611	response to wounding	biological_process	5	0.000842222	4327315	LOC4327315	BTB/POZ domain and ankyrin repeat-containing protein NPR1 isoform X1 [Oryza sativa Japonica Group];BTB/POZ domain and ankyrin repeat-containing protein NPR1 isoform X2 [Oryza sativa Japonica Group]	1.08289	3.05212	0.3548	-1.49492	down
GO:0009611	response to wounding	biological_process	5	0.000842222	4335176	LOC4335176	ABC transporter C family member 14 isoform X2 [Oryza sativa Japonica Group];ABC transporter C family member 14 isoform X1 [Oryza sativa Japonica Group]	1.63948	0.493088	3.32493	1.73332	up
GO:0009611	response to wounding	biological_process	5	0.000842222	4343580	LOC4343580	myb [Oryza sativa Japonica Group]	0.626202	1.73737	0.360431	-1.4722	down
GO:0009611	response to wounding	biological_process	5	0.000842222	4344636	LOC4344636	tryptophan decarboxylase 1-like [Oryza sativa Japonica Group]	1.59305	0.536631	2.96862	1.56979	up
GO:0009611	response to wounding	biological_process	5	0.000842222	MSTRG.11951	LOC4347164	protein TIFY 10c [Oryza sativa Japonica Group]	5.4616	13.7169	0.398165	-1.32856	down
GO:0009611	response to wounding	biological_process	5	0.000842222	MSTRG.1255	LOC4326931	bifunctional nuclease 1 [Oryza sativa Japonica Group];phosphatidylinositol/phosphatidylcholine transfer protein SFH6 isoform X1 [Oryza sativa Japonica Group];phosphatidylinositol/phosphatidylcholine transfer protein SFH6 isoform X2 [Oryza sativa Japonica Group]	0.80321	2.03822	0.394075	-1.34346	down
GO:0009611	response to wounding	biological_process	5	0.000842222	MSTRG.1266	LOC4327669	transcription factor bHLH13 [Oryza sativa Japonica Group]	5.3686	12.338	0.435129	-1.20049	down
GO:0009611	response to wounding	biological_process	5	0.000842222	MSTRG.12674	LOC4348804	3-ketoacyl-CoA thiolase 2, peroxisomal [Oryza sativa Japonica Group]	5.30408	14.8959	0.356076	-1.48974	down
GO:0009611	response to wounding	biological_process	5	0.000842222	MSTRG.12862	LOC4349150	F-box protein PP2-A13 [Oryza sativa Japonica Group]	4.9714	11.3541	0.437849	-1.19149	down
GO:0009611	response to wounding	biological_process	5	0.000842222	MSTRG.13162	LOC107275307	non-specific lipid-transfer protein 1 [Oryza sativa Japonica Group]	69.9825	168.088	0.416345	-1.26415	down
GO:0009611	response to wounding	biological_process	5	0.000842222	MSTRG.13434	LOC9266264	anthranilate O-methyltransferase 1-like [Oryza sativa Japonica Group]	6.52039	21.8262	0.298741	-1.74303	down
GO:0009611	response to wounding	biological_process	5	0.000842222	MSTRG.13849	LOC4351320	probable non-specific lipid-transfer protein 3 [Oryza sativa Japonica Group]	204.946	489.186	0.418954	-1.25514	down
GO:0009611	response to wounding	biological_process	5	0.000842222	MSTRG.14044	LOC4351729	probable protein phosphatase 2C 77 [Oryza sativa Japonica Group]	1.76611	4.92156	0.35885	-1.47855	down
GO:0009611	response to wounding	biological_process	5	0.000842222	MSTRG.3212	LOC4330034	phenylalanine ammonia-lyase [Oryza sativa Japonica Group]	40.2468	140.242	0.28698	-1.80098	down
GO:0009611	response to wounding	biological_process	5	0.000842222	MSTRG.3213	LOC4330036	phenylalanine ammonia-lyase [Oryza sativa Japonica Group]	29.3215	76.1896	0.38485	-1.37763	down
GO:0009611	response to wounding	biological_process	5	0.000842222	MSTRG.3215	LOC4330037	phenylalanine ammonia-lyase [Oryza sativa Japonica Group]	0.910443	4.35421	0.209095	-2.25777	down
GO:0009611	response to wounding	biological_process	5	0.000842222	MSTRG.3481	LOC4330542	anthranilate O-methyltransferase 1 [Oryza sativa Japonica Group]	8.85135	55.187	0.160388	-2.64036	down
GO:0009611	response to wounding	biological_process	5	0.000842222	MSTRG.4236	LOC4331833	protein TIFY 11c [Oryza sativa Japonica Group]	5.15052	17.144	0.300427	-1.73491	down
GO:0009611	response to wounding	biological_process	5	0.000842222	MSTRG.435	LOC4326740	Os01g0225550, partial [Oryza sativa Japonica Group]	4.67079	19.2113	0.243127	-2.04022	down
GO:0009611	response to wounding	biological_process	5	0.000842222	MSTRG.6711	LOC4336483	E3 ubiquitin-protein ligase RMA1H1 [Oryza sativa Japonica Group]	4.08982	13.1492	0.311031	-1.68487	down
GO:0009611	response to wounding	biological_process	5	0.000842222	MSTRG.6836	LOC4336716	F-box protein PP2-A13 [Oryza sativa Japonica Group]	4.68768	14.2743	0.328399	-1.60648	down
GO:0009611	response to wounding	biological_process	5	0.000842222	MSTRG.884	LOC4324568	protein NRT1/ PTR FAMILY 6.2 isoform X1 [Oryza sativa Japonica Group];putative dicarboxylate transporter [Oryza sativa Japonica Group]	6.0436	2.70145	2.23717	1.16168	up
GO:0009611	response to wounding	biological_process	5	0.000842222	MSTRG.8855	LOC4340632	Os06g0244000, partial [Oryza sativa Japonica Group]	4.37932	10.6685	0.410492	-1.28457	down
GO:0009611	response to wounding	biological_process	5	0.000842222	MSTRG.899	LOC4324686	IAA-amino acid hydrolase ILR1-like 1 [Oryza sativa Japonica Group]	7.60823	19.767	0.384896	-1.37746	down
GO:0009061	anaerobic respiration	biological_process	8	0.000991871	107281840	LOC107281840	hypothetical protein LOC_Os12g04820 [Oryza sativa Japonica Group];OSJNBb0085H11.2 [Oryza sativa Japonica Group]	0.305443	0.925433	0.330054	-1.59923	down
GO:0009061	anaerobic respiration	biological_process	8	0.000991871	9271220	LOC9271220	hypothetical protein LOC_Os10g30010 [Oryza sativa Japonica Group]	0.368626	1.98595	0.185617	-2.4296	down
GO:0009061	anaerobic respiration	biological_process	8	0.000991871	MSTRG.14516	LOC4352829	plant cysteine oxidase 2 [Oryza sativa Japonica Group]	14.6532	38.2798	0.382792	-1.38537	down
GO:0009061	anaerobic respiration	biological_process	8	0.000991871	MSTRG.326	LOC4325656	pleiotropic regulator 1 [Oryza sativa Japonica Group];acyl transferase 9 [Oryza sativa Japonica Group];plant cysteine oxidase 2 [Oryza sativa Japonica Group]	8.26601	18.538	0.445896	-1.16522	down
GO:0009061	anaerobic respiration	biological_process	8	0.000991871	MSTRG.5833	LOC4334643	uncharacterized protein LOC4334643 [Oryza sativa Japonica Group]	2.60789	24.3383	0.107151	-3.22228	down
GO:0009061	anaerobic respiration	biological_process	8	0.000991871	MSTRG.6133	LOC107280539	putative polyprotein [Oryza sativa Japonica Group]	3.88547	19.4269	0.200004	-2.3219	down
GO:0009061	anaerobic respiration	biological_process	8	0.000991871	MSTRG.6864	LOC9270930	H0303A11-B0406H05.7 [Oryza sativa]	2.40881	12.073	0.19952	-2.3254	down
GO:0009061	anaerobic respiration	biological_process	8	0.000991871	MSTRG.8414	LOC4339793	plant cysteine oxidase 2 [Oryza sativa Japonica Group]	1.41229	6.37015	0.221705	-2.17329	down
GO:0005929	cilium	cellular_component	4	0.000997811	4330460	LOC4330460	tubby-like F-box protein 5 [Oryza sativa Japonica Group]	0.904523	2.34743	0.385325	-1.37585	down
GO:0005929	cilium	cellular_component	4	0.000997811	MSTRG.10638	LOC4344429	tubby-like F-box protein 12 isoform X1 [Oryza sativa Japonica Group]	4.92889	11.5611	0.426335	-1.22994	down
GO:0005929	cilium	cellular_component	4	0.000997811	MSTRG.13958	LOC4351582	tubby-like F-box protein 14 [Oryza sativa Japonica Group]	5.83393	15.7165	0.371198	-1.42974	down
GO:0005929	cilium	cellular_component	4	0.000997811	MSTRG.1766	LOC4325075	tubby-like F-box protein 3 [Oryza sativa Japonica Group]	4.48756	11.0418	0.406414	-1.29898	down
GO:0005929	cilium	cellular_component	4	0.000997811	MSTRG.4835	LOC4332845	tubby-like F-box protein 6 [Oryza sativa Japonica Group]	4.80225	12.6157	0.380657	-1.39344	down
GO:0005929	cilium	cellular_component	4	0.000997811	MSTRG.7253	LOC4337480	tubby-like F-box protein 7 [Oryza sativa Japonica Group]	7.49674	21.8929	0.342428	-1.54613	down
GO:0009505	plant-type cell wall	cellular_component	6	0.00116471	4323994	LOC4323994	receptor protein kinase-like protein ZAR1 [Oryza sativa Japonica Group]	0.297331	1.04664	0.284081	-1.81562	down
GO:0009505	plant-type cell wall	cellular_component	6	0.00116471	4339854	LOC4339854	monocopper oxidase-like protein SKU5 [Oryza sativa Japonica Group]	0.719098	1.71931	0.418247	-1.25757	down
GO:0009505	plant-type cell wall	cellular_component	6	0.00116471	MSTRG.10559	LOC4344290	alpha-galactosidase 3 [Oryza sativa Japonica Group]	2.64721	6.20511	0.426618	-1.22898	down
GO:0009505	plant-type cell wall	cellular_component	6	0.00116471	MSTRG.11287	LOC4345876	protein EXORDIUM-like 2 [Oryza sativa Japonica Group]	0.615231	4.36856	0.140831	-2.82796	down
GO:0009505	plant-type cell wall	cellular_component	6	0.00116471	MSTRG.12766	LOC4348984	alpha-galactosidase isoform X1 [Oryza sativa Japonica Group];alpha-galactosidase 1 isoform X2 [Oryza sativa Japonica Group]	11.357	31.3722	0.362009	-1.4659	down
GO:0009505	plant-type cell wall	cellular_component	6	0.00116471	MSTRG.12768	LOC4348988	Os10g0493600, partial [Oryza sativa Japonica Group];alpha-galactosidase isoform X2 [Oryza sativa Japonica Group];hypothetical protein OsI_34152 [Oryza sativa Indica Group]	2.46751	9.95677	0.247822	-2.01262	down
GO:0009505	plant-type cell wall	cellular_component	6	0.00116471	MSTRG.12941	LOC4349265	expansin-like A2 isoform X1 [Oryza sativa Japonica Group]	7.01953	17.0942	0.410637	-1.28406	down
GO:0009505	plant-type cell wall	cellular_component	6	0.00116471	MSTRG.13157	LOC9267894	nonspecific lipid-transfer protein 3, partial [Oryza sativa]	35.3283	236.027	0.149679	-2.74006	down
GO:0009505	plant-type cell wall	cellular_component	6	0.00116471	MSTRG.13724	LOC4351055	probable polygalacturonase [Oryza sativa Japonica Group]	1.50154	5.43492	0.276277	-1.85581	down
GO:0009505	plant-type cell wall	cellular_component	6	0.00116471	MSTRG.13845	LOC4351317	nonspecific lipid-transfer protein 3, partial [Oryza sativa]	4.40526	28.5284	0.154417	-2.6951	down
GO:0009505	plant-type cell wall	cellular_component	6	0.00116471	MSTRG.14436	LOC4352626	heparanase-like protein 1 [Oryza sativa Japonica Group]	1.43505	3.85065	0.372676	-1.42401	down
GO:0009505	plant-type cell wall	cellular_component	6	0.00116471	MSTRG.1683	LOC4327387	osmotin-like protein [Oryza sativa Japonica Group]	3.26671	10.4354	0.313042	-1.67557	down
GO:0009505	plant-type cell wall	cellular_component	6	0.00116471	MSTRG.2403	LOC4328389	peroxidase 3 isoform X1 [Oryza sativa Japonica Group];peroxidase 3 isoform X2 [Oryza sativa Japonica Group]	0.726164	2.60266	0.279009	-1.84162	down
GO:0009505	plant-type cell wall	cellular_component	6	0.00116471	MSTRG.3074	LOC4329817	glycerophosphodiester phosphodiesterase GDPDL3 [Oryza sativa Japonica Group]	3.14984	10.8554	0.290162	-1.78507	down
GO:0009505	plant-type cell wall	cellular_component	6	0.00116471	MSTRG.3620	LOC4330781	protein EXORDIUM [Oryza sativa Japonica Group]	2.54139	7.64374	0.332479	-1.58866	down
GO:0009505	plant-type cell wall	cellular_component	6	0.00116471	MSTRG.4012	LOC4331437	peroxidase 5 [Oryza sativa Japonica Group]	2.6636	10.2907	0.258834	-1.9499	down
GO:0009505	plant-type cell wall	cellular_component	6	0.00116471	MSTRG.4054	LOC4331501	defensin-like protein [Oryza sativa Japonica Group]	7.20394	17.0837	0.421685	-1.24576	down
GO:0009505	plant-type cell wall	cellular_component	6	0.00116471	MSTRG.4067	LOC4331516	expansin-like A1 [Oryza sativa Japonica Group]	15.9887	39.5429	0.404337	-1.30637	down
GO:0009505	plant-type cell wall	cellular_component	6	0.00116471	MSTRG.5603	LOC4334271	probable LRR receptor-like serine/threonine-protein kinase At2g16250 [Oryza sativa Japonica Group]	9.82314	27.313	0.35965	-1.47533	down
GO:0009505	plant-type cell wall	cellular_component	6	0.00116471	MSTRG.6273	LOC4335640	SNF1-related protein kinase regulatory subunit gamma-1 [Oryza sativa Japonica Group]	5.27221	18.3117	0.287915	-1.79629	down
GO:0009505	plant-type cell wall	cellular_component	6	0.00116471	MSTRG.671	LOC4326970	peroxidase 1 [Oryza sativa Japonica Group]	3.25523	15.3854	0.211579	-2.24073	down
GO:0009505	plant-type cell wall	cellular_component	6	0.00116471	MSTRG.6734	LOC4336515	beta-fructofuranosidase 1 [Oryza sativa Japonica Group]	7.80971	18.6437	0.418892	-1.25535	down
GO:0009505	plant-type cell wall	cellular_component	6	0.00116471	MSTRG.7255	LOC4337482	peroxidase 12 isoform X1 [Oryza sativa Japonica Group];cationic peroxidase SPC4 isoform X2 [Oryza sativa Japonica Group];cationic peroxidase SPC4 isoform X3 [Oryza sativa Japonica Group]	1.37567	12.3298	0.111573	-3.16395	down
GO:0009505	plant-type cell wall	cellular_component	6	0.00116471	MSTRG.7257	LOC4337484	cationic peroxidase SPC4 [Oryza sativa Japonica Group]	1.71024	30.018	0.0569739	-4.13356	down
GO:0009505	plant-type cell wall	cellular_component	6	0.00116471	MSTRG.7395	LOC4337725	peroxidase 2 [Oryza sativa Japonica Group]	12.9328	34.1051	0.379203	-1.39896	down
GO:0009505	plant-type cell wall	cellular_component	6	0.00116471	MSTRG.8033	LOC4339106	expansin-A4 [Oryza sativa Japonica Group]	0.67614	3.3716	0.20054	-2.31804	down
GO:0009505	plant-type cell wall	cellular_component	6	0.00116471	MSTRG.8230	LOC4339483	probable polygalacturonase At1g80170 [Oryza sativa Japonica Group]	0.781227	2.64983	0.294822	-1.76208	down
GO:0009505	plant-type cell wall	cellular_component	6	0.00116471	MSTRG.8231	LOC4339484	probable polygalacturonase At1g80170 [Oryza sativa Japonica Group]	0.863979	2.22783	0.387812	-1.36657	down
GO:0009505	plant-type cell wall	cellular_component	6	0.00116471	MSTRG.8808	LOC4340513	protein EXORDIUM [Oryza sativa Japonica Group]	3.34562	20.8401	0.160538	-2.63902	down
GO:0009505	plant-type cell wall	cellular_component	6	0.00116471	MSTRG.9393	LOC4341824	probable alpha-glucosidase Os06g0675700 isoform X1 [Oryza sativa Japonica Group];probable alpha-glucosidase Os06g0675700 isoform X3 [Oryza sativa Japonica Group];probable alpha-glucosidase Os06g0675700 isoform X2 [Oryza sativa Japonica Group]	1.29158	3.17171	0.407218	-1.29613	down
GO:0009505	plant-type cell wall	cellular_component	6	0.00116471	MSTRG.9418	LOC4341861	peroxidase 3 [Oryza sativa Japonica Group]	2.33071	6.52848	0.357006	-1.48598	down
GO:0006468	protein phosphorylation	biological_process	9	0.00140605	107276849	LOC107276849	cysteine-rich receptor-like protein kinase 15 [Oryza sativa Japonica Group]	0.643232	1.88875	0.34056	-1.55402	down
GO:0006468	protein phosphorylation	biological_process	9	0.00140605	107278404	LOC107278404	probable serine/threonine-protein kinase SIS8 isoform X1 [Oryza sativa Japonica Group];probable serine/threonine-protein kinase SIS8 isoform X2 [Oryza sativa Japonica Group]	0.588182	1.5562	0.37796	-1.40369	down
GO:0006468	protein phosphorylation	biological_process	9	0.00140605	112939838	LOC112939838	probable L-type lectin-domain containing receptor kinase S.5 [Oryza sativa Japonica Group]	0.588025	1.44184	0.407829	-1.29396	down
GO:0006468	protein phosphorylation	biological_process	9	0.00140605	4323994	LOC4323994	receptor protein kinase-like protein ZAR1 [Oryza sativa Japonica Group]	0.297331	1.04664	0.284081	-1.81562	down
GO:0006468	protein phosphorylation	biological_process	9	0.00140605	4326710	LOC4326710	G-type lectin S-receptor-like serine/threonine-protein kinase At2g19130 [Oryza sativa Japonica Group]	0.448093	1.17445	0.381534	-1.39012	down
GO:0006468	protein phosphorylation	biological_process	9	0.00140605	4326711	LOC4326711	G-type lectin S-receptor-like serine/threonine-protein kinase At2g19130 [Oryza sativa Japonica Group]	0.672098	1.80887	0.371557	-1.42834	down
GO:0006468	protein phosphorylation	biological_process	9	0.00140605	4328477	LOC4328477	protein STRUBBELIG-RECEPTOR FAMILY 3 isoform X1 [Oryza sativa Japonica Group];protein STRUBBELIG-RECEPTOR FAMILY 3 isoform X2 [Oryza sativa Japonica Group];protein STRUBBELIG-RECEPTOR FAMILY 3 isoform X3 [Oryza sativa Japonica Group]	1.85519	4.65837	0.398248	-1.32826	down
GO:0006468	protein phosphorylation	biological_process	9	0.00140605	4330291	LOC4330291	uncharacterized protein LOC4330291 isoform X1 [Oryza sativa Japonica Group];transcription factor LHW isoform X2 [Oryza sativa Japonica Group]	1.22385	4.46527	0.274081	-1.86732	down
GO:0006468	protein phosphorylation	biological_process	9	0.00140605	4331165	LOC4331165	protein LYK5 [Oryza sativa Japonica Group]	0.572064	1.9502	0.293336	-1.76938	down
GO:0006468	protein phosphorylation	biological_process	9	0.00140605	4331192	LOC4331192	U-box domain-containing protein 33 isoform X1 [Oryza sativa Japonica Group]	0.357438	1.71027	0.208995	-2.25846	down
GO:0006468	protein phosphorylation	biological_process	9	0.00140605	4332740	LOC4332740	probable inactive receptor kinase At5g58300 [Oryza sativa Japonica Group]	0.443351	1.36878	0.323901	-1.62638	down
GO:0006468	protein phosphorylation	biological_process	9	0.00140605	4335826	LOC4335826	Os04g0419900, partial [Oryza sativa Japonica Group]	0.801925	2.74674	0.291955	-1.77618	down
GO:0006468	protein phosphorylation	biological_process	9	0.00140605	4335831	LOC4335831	G-type lectin S-receptor-like serine/threonine-protein kinase At2g19130 [Oryza sativa Japonica Group]	0.401959	1.00486	0.400016	-1.32187	down
GO:0006468	protein phosphorylation	biological_process	9	0.00140605	4337016	LOC4337016	OSJNBa0058K23.7 [Oryza sativa Japonica Group]	0.422626	3.65858	0.115516	-3.11383	down
GO:0006468	protein phosphorylation	biological_process	9	0.00140605	4337119	LOC4337119	G-type lectin S-receptor-like serine/threonine-protein kinase B120 isoform X1 [Oryza sativa Japonica Group];G-type lectin S-receptor-like serine/threonine-protein kinase B120 isoform X2 [Oryza sativa Japonica Group]	1.37949	0.306138	4.50612	2.17189	up
GO:0006468	protein phosphorylation	biological_process	9	0.00140605	4338079	LOC4338079	shaggy-related protein kinase GSK2 [Oryza sativa Japonica Group]	0.441133	1.34903	0.327001	-1.61263	down
GO:0006468	protein phosphorylation	biological_process	9	0.00140605	4339237	LOC4339237	receptor-like serine/threonine-protein kinase SD1-8 isoform X1 [Oryza sativa Japonica Group];receptor-like serine/threonine-protein kinase SD1-8 isoform X2 [Oryza sativa Japonica Group]	0.436795	1.25268	0.348688	-1.51999	down
GO:0006468	protein phosphorylation	biological_process	9	0.00140605	4341458	LOC4341458	putative receptor protein kinase ZmPK1 [Oryza sativa Japonica Group]	1.22098	2.8162	0.433557	-1.20571	down
GO:0006468	protein phosphorylation	biological_process	9	0.00140605	4342322	LOC4342322	uncharacterized protein LOC4342322 [Oryza sativa Japonica Group]	0.423204	1.42145	0.297727	-1.74794	down
GO:0006468	protein phosphorylation	biological_process	9	0.00140605	4343466	LOC4343466	cysteine-rich receptor-like protein kinase 10 [Oryza sativa Japonica Group]	0.480569	1.25776	0.382084	-1.38804	down
GO:0006468	protein phosphorylation	biological_process	9	0.00140605	4343479	LOC4343479	cysteine-rich receptor-like protein kinase 6 [Oryza sativa Japonica Group]	1.37022	3.64356	0.376065	-1.41095	down
GO:0006468	protein phosphorylation	biological_process	9	0.00140605	4343481	LOC4343481	putative receptor-like protein kinase At4g00960 [Oryza sativa Japonica Group]	0.33824	2.416	0.14	-2.8365	down
GO:0006468	protein phosphorylation	biological_process	9	0.00140605	4343483	LOC4343483	cysteine-rich receptor-like protein kinase 6 isoform X1 [Oryza sativa Japonica Group];cysteine-rich receptor-like protein kinase 6 isoform X2 [Oryza sativa Japonica Group]	0.757052	2.80226	0.270157	-1.88813	down
GO:0006468	protein phosphorylation	biological_process	9	0.00140605	4343624	LOC4343624	protein STRUBBELIG-RECEPTOR FAMILY 3 isoform X2 [Oryza sativa Japonica Group];protein STRUBBELIG-RECEPTOR FAMILY 3 isoform X1 [Oryza sativa Japonica Group]	0.217577	1.11491	0.195152	-2.35733	down
GO:0006468	protein phosphorylation	biological_process	9	0.00140605	4343970	LOC4343970	probable inactive receptor kinase At5g10020 [Oryza sativa Japonica Group]	1.28871	3.57469	0.36051	-1.47189	down
GO:0006468	protein phosphorylation	biological_process	9	0.00140605	4345707	LOC4345707	receptor-like protein kinase [Oryza sativa Japonica Group]	0.792851	2.20091	0.360238	-1.47298	down
GO:0006468	protein phosphorylation	biological_process	9	0.00140605	4347249	LOC4347249	G-type lectin S-receptor-like serine/threonine-protein kinase At5g35370 [Oryza sativa Japonica Group]	0.54787	2.26384	0.24201	-2.04686	down
GO:0006468	protein phosphorylation	biological_process	9	0.00140605	4347794	LOC4347794	SRSF protein kinase 2 [Oryza sativa Japonica Group]	1.24563	3.08894	0.403256	-1.31023	down
GO:0006468	protein phosphorylation	biological_process	9	0.00140605	4351162	LOC4351162	probable LRR receptor-like serine/threonine-protein kinase At3g47570 [Oryza sativa Japonica Group]	0.332937	0.879904	0.378379	-1.4021	down
GO:0006468	protein phosphorylation	biological_process	9	0.00140605	4351410	LOC4351410	putative receptor protein kinase ZmPK1 [Oryza sativa Japonica Group]	0.242314	0.803166	0.301699	-1.72882	down
GO:0006468	protein phosphorylation	biological_process	9	0.00140605	9266608	LOC9266608	G-type lectin S-receptor-like serine/threonine-protein kinase LECRK2 [Oryza sativa Japonica Group]	1.21312	0.263147	4.61003	2.20478	up
GO:0006468	protein phosphorylation	biological_process	9	0.00140605	9267582	LOC9267582	probable L-type lectin-domain containing receptor kinase S.5 isoform X1 [Oryza sativa Japonica Group];probable L-type lectin-domain containing receptor kinase S.5 isoform X2 [Oryza sativa Japonica Group]	0.352125	0.979721	0.359413	-1.47628	down
GO:0006468	protein phosphorylation	biological_process	9	0.00140605	9268179	LOC9268179	LOW QUALITY PROTEIN: putative receptor-like protein kinase At3g47110 [Oryza sativa Japonica Group]	0.196592	0.528003	0.372331	-1.42534	down
GO:0006468	protein phosphorylation	biological_process	9	0.00140605	9268628	LOC9268628	L-type lectin-domain containing receptor kinase IV.1 [Oryza sativa Japonica Group]	0.779462	0.316573	2.46219	1.29994	up
GO:0006468	protein phosphorylation	biological_process	9	0.00140605	9268652	LOC9268652	serine/threonine-protein kinase-like protein CCR4 [Oryza sativa Japonica Group]	0.595791	1.43635	0.414795	-1.26953	down
GO:0006468	protein phosphorylation	biological_process	9	0.00140605	9268730	LOC9268730	G-type lectin S-receptor-like serine/threonine-protein kinase At2g19130 [Oryza sativa Japonica Group]	1.12809	2.64153	0.42706	-1.22749	down
GO:0006468	protein phosphorylation	biological_process	9	0.00140605	9271462	LOC9271462	Leucine Rich Repeat family protein, expressed [Oryza sativa Japonica Group];putative receptor-like protein kinase At3g47110 isoform X2 [Oryza sativa Japonica Group];receptor kinase-like protein Xa21 isoform X4 [Oryza sativa Japonica Group]	0.903902	3.22756	0.280057	-1.83621	down
GO:0006468	protein phosphorylation	biological_process	9	0.00140605	9271713	LOC9271713	G-type lectin S-receptor-like serine/threonine-protein kinase SD2-5 [Oryza sativa Japonica Group]	1.35419	0.362329	3.73745	1.90205	up
GO:0006468	protein phosphorylation	biological_process	9	0.00140605	9272270	LOC9272270	receptor-like serine/threonine-protein kinase SD1-8 isoform X2 [Oryza sativa Japonica Group];receptor-like serine/threonine-protein kinase SD1-8 isoform X1 [Oryza sativa Japonica Group]	1.07811	5.54152	0.194551	-2.36178	down
GO:0006468	protein phosphorylation	biological_process	9	0.00140605	MSTRG.10023	LOC112939591	serine/threonine-protein kinase STY17 isoform X2 [Oryza sativa Japonica Group];hypothetical protein [Oryza sativa Japonica Group];serine/threonine-protein kinase STY17 isoform X1 [Oryza sativa Japonica Group]	1.86637	4.22506	0.441739	-1.17873	down
GO:0006468	protein phosphorylation	biological_process	9	0.00140605	MSTRG.10139	LOC4343485	cysteine-rich receptor-like protein kinase 6 [Oryza sativa Japonica Group]	0.715062	2.72849	0.262073	-1.93196	down
GO:0006468	protein phosphorylation	biological_process	9	0.00140605	MSTRG.10142	LOC4343491	putative receptor-like protein kinase At4g00960 [Oryza sativa Japonica Group]	0.760238	2.11902	0.358769	-1.47887	down
GO:0006468	protein phosphorylation	biological_process	9	0.00140605	MSTRG.10149	LOC4343506	cysteine-rich receptor-like protein kinase 6 [Oryza sativa Japonica Group]	1.3774	3.52102	0.391193	-1.35405	down
GO:0006468	protein phosphorylation	biological_process	9	0.00140605	MSTRG.10305	LOC4343798	probable LRR receptor-like serine/threonine-protein kinase At1g74360 [Oryza sativa Japonica Group]	3.67759	8.33875	0.441024	-1.18107	down
GO:0006468	protein phosphorylation	biological_process	9	0.00140605	MSTRG.10383	LOC4343944	abcisic acid-inducible protein kinanase, partial [Oryza sativa Indica Group];serine/threonine-protein kinase SAPK2 isoform X1 [Oryza sativa Japonica Group]	11.9083	31.7206	0.375414	-1.41345	down
GO:0006468	protein phosphorylation	biological_process	9	0.00140605	MSTRG.11050	LOC4345294	LRR receptor-like serine/threonine-protein kinase EFR isoform X1 [Oryza sativa Japonica Group];putative protein kinase Xa21 [Oryza sativa Japonica Group]	0.690207	5.0788	0.1359	-2.87938	down
GO:0006468	protein phosphorylation	biological_process	9	0.00140605	MSTRG.11053	LOC9272132	LEAF RUST 10 DISEASE-RESISTANCE LOCUS RECEPTOR-LIKE PROTEIN KINASE-like 2.1 isoform X1 [Oryza sativa Japonica Group];LEAF RUST 10 DISEASE-RESISTANCE LOCUS RECEPTOR-LIKE PROTEIN KINASE-like 2.1 isoform X2 [Oryza sativa Japonica Group]	5.15307	12.8141	0.402141	-1.31423	down
GO:0006468	protein phosphorylation	biological_process	9	0.00140605	MSTRG.1163	LOC4326333	putative receptor protein kinase ZmPK1 [Oryza sativa Japonica Group]	1.49668	5.38188	0.278096	-1.84635	down
GO:0006468	protein phosphorylation	biological_process	9	0.00140605	MSTRG.12702	LOC4348855	MDIS1-interacting receptor like kinase 2 [Oryza sativa Japonica Group]	2.64752	7.94042	0.333424	-1.58457	down
GO:0006468	protein phosphorylation	biological_process	9	0.00140605	MSTRG.12909	LOC107275259	probable receptor-like protein kinase At5g24010 [Oryza sativa Japonica Group]	5.30256	13.9865	0.37912	-1.39927	down
GO:0006468	protein phosphorylation	biological_process	9	0.00140605	MSTRG.13200	LOC4349689	D-mannose binding lectin family protein, expressed [Oryza sativa Japonica Group]	1.01181	2.82755	0.35784	-1.48261	down
GO:0006468	protein phosphorylation	biological_process	9	0.00140605	MSTRG.14527	LOC4352855	thaumatin-like protein [Oryza sativa Japonica Group]	5.92252	2.85723	2.07282	1.05159	up
GO:0006468	protein phosphorylation	biological_process	9	0.00140605	MSTRG.14528	LOC4352856	hypothetical protein OsI_26248 [Oryza sativa Indica Group]	3.21828	8.74773	0.367898	-1.44262	down
GO:0006468	protein phosphorylation	biological_process	9	0.00140605	MSTRG.1785	LOC107276737	G-type lectin S-receptor-like serine/threonine-protein kinase At2g19130 [Oryza sativa Japonica Group]	0.609081	0.286828	2.12351	1.08645	up
GO:0006468	protein phosphorylation	biological_process	9	0.00140605	MSTRG.1861	LOC4324909	G-type lectin S-receptor-like serine/threonine-protein kinase At2g19130 [Oryza sativa Japonica Group]	1.28858	3.60009	0.35793	-1.48225	down
GO:0006468	protein phosphorylation	biological_process	9	0.00140605	MSTRG.2016	LOC4326523	receptor-like cytoplasmic kinase 185 [Oryza sativa Japonica Group]	5.28328	13.0014	0.406363	-1.29916	down
GO:0006468	protein phosphorylation	biological_process	9	0.00140605	MSTRG.219	LOC4324499	receptor kinase-like protein Xa21 [Oryza sativa Japonica Group]	0.468117	1.27471	0.367233	-1.44523	down
GO:0006468	protein phosphorylation	biological_process	9	0.00140605	MSTRG.3085	LOC4329833	probable serine/threonine-protein kinase DDB_G0276461 [Oryza sativa Japonica Group]	3.31234	8.6629	0.382359	-1.387	down
GO:0006468	protein phosphorylation	biological_process	9	0.00140605	MSTRG.3133	LOC4329899	cyclin-dependent kinase G-1 [Oryza sativa Japonica Group]	8.24311	19.198	0.429375	-1.21969	down
GO:0006468	protein phosphorylation	biological_process	9	0.00140605	MSTRG.3149	LOC4329937	integrin-linked protein kinase 1 [Oryza sativa Japonica Group]	1.50587	3.57786	0.420885	-1.2485	down
GO:0006468	protein phosphorylation	biological_process	9	0.00140605	MSTRG.3842	LOC4331163	serine/threonine-protein kinase PCRK1 [Oryza sativa Japonica Group]	2.08226	5.00155	0.416322	-1.26423	down
GO:0006468	protein phosphorylation	biological_process	9	0.00140605	MSTRG.4032	LOC4331464	probable serine/threonine-protein kinase At1g01540 [Oryza sativa Japonica Group]	8.94208	29.9876	0.298193	-1.74568	down
GO:0006468	protein phosphorylation	biological_process	9	0.00140605	MSTRG.4125	LOC4331625	calmodulin-binding receptor-like cytoplasmic kinase 2 [Oryza sativa Japonica Group]	1.3265	3.87706	0.34214	-1.54734	down
GO:0006468	protein phosphorylation	biological_process	9	0.00140605	MSTRG.4249	LOC4331852	protein STRUBBELIG-RECEPTOR FAMILY 7 [Oryza sativa Japonica Group]	5.41666	13.8744	0.390407	-1.35695	down
GO:0006468	protein phosphorylation	biological_process	9	0.00140605	MSTRG.4384	LOC4332106	Os03g0223000, partial [Oryza sativa Japonica Group]	0.977421	2.33382	0.418808	-1.25564	down
GO:0006468	protein phosphorylation	biological_process	9	0.00140605	MSTRG.4627	LOC4332495	serine/threonine protein kinase OSK3 [Oryza sativa Japonica Group]	2.89523	7.32706	0.395142	-1.33956	down
GO:0006468	protein phosphorylation	biological_process	9	0.00140605	MSTRG.4763	LOC4332725	probable leucine-rich repeat receptor-like protein kinase At5g49770 [Oryza sativa Japonica Group]	1.58028	3.64006	0.434136	-1.20378	down
GO:0006468	protein phosphorylation	biological_process	9	0.00140605	MSTRG.4925	LOC4333017	serine/threonine-protein kinase SAPK1 isoform X1 [Oryza sativa Japonica Group]	7.10104	18.4834	0.384184	-1.38013	down
GO:0006468	protein phosphorylation	biological_process	9	0.00140605	MSTRG.5217	LOC4333648	protein P21 [Oryza sativa Japonica Group]	6.74069	41.3364	0.163069	-2.61645	down
GO:0006468	protein phosphorylation	biological_process	9	0.00140605	MSTRG.5462	LOC4334107	SRSF protein kinase 1 [Oryza sativa Japonica Group]	2.5345	5.77072	0.4392	-1.18705	down
GO:0006468	protein phosphorylation	biological_process	9	0.00140605	MSTRG.5603	LOC4334271	probable LRR receptor-like serine/threonine-protein kinase At2g16250 [Oryza sativa Japonica Group]	9.82314	27.313	0.35965	-1.47533	down
GO:0006468	protein phosphorylation	biological_process	9	0.00140605	MSTRG.5813	LOC4334614	L-type lectin-domain containing receptor kinase IV.1 [Oryza sativa Japonica Group]	1.29746	3.82535	0.339174	-1.5599	down
GO:0006468	protein phosphorylation	biological_process	9	0.00140605	MSTRG.7131	LOC4337274	cysteine-rich receptor-like protein kinase 6 [Oryza sativa Japonica Group]	3.83311	71.1281	0.0538901	-4.21383	down
GO:0006468	protein phosphorylation	biological_process	9	0.00140605	MSTRG.7384	LOC4337704	hypothetical protein OsI_18315 [Oryza sativa Indica Group]	3.84653	10.8022	0.356089	-1.48969	down
GO:0006468	protein phosphorylation	biological_process	9	0.00140605	MSTRG.8040	LOC4339119	probable inactive receptor kinase At5g58300 [Oryza sativa Japonica Group]	0.362471	1.2395	0.292433	-1.77382	down
GO:0006468	protein phosphorylation	biological_process	9	0.00140605	MSTRG.8593	LOC4340071	U-box domain-containing protein 35 isoform X1 [Oryza sativa Japonica Group]	3.71696	8.49019	0.437795	-1.19167	down
GO:0006468	protein phosphorylation	biological_process	9	0.00140605	MSTRG.865	LOC4326185	cysteine-rich receptor-like protein kinase 2 [Oryza sativa Japonica Group]	1.03812	2.8722	0.361437	-1.46818	down
GO:0006468	protein phosphorylation	biological_process	9	0.00140605	MSTRG.8682	LOC4340247	PTI1-like tyrosine-protein kinase At3g15890 [Oryza sativa Japonica Group]	5.44844	12.6509	0.430675	-1.21533	down
GO:0006468	protein phosphorylation	biological_process	9	0.00140605	MSTRG.9098	LOC4341092	hypothetical protein OsJ_21426 [Oryza sativa Japonica Group]	1.29191	5.1644	0.250158	-1.99909	down
GO:0006468	protein phosphorylation	biological_process	9	0.00140605	MSTRG.9100	LOC4341100	putative receptor-like protein kinase At4g00960 [Oryza sativa Japonica Group]	3.97194	10.6442	0.373157	-1.42215	down
GO:0006468	protein phosphorylation	biological_process	9	0.00140605	MSTRG.9199	LOC4341407	probable LRR receptor-like serine/threonine-protein kinase At1g14390 [Oryza sativa Japonica Group]	0.579432	1.62341	0.356922	-1.48632	down
GO:0006468	protein phosphorylation	biological_process	9	0.00140605	MSTRG.9291	LOC4341615	probable LRR receptor-like serine/threonine-protein kinase At4g37250 [Oryza sativa Japonica Group]	0.260335	1.0691	0.243508	-2.03796	down
GO:0006468	protein phosphorylation	biological_process	9	0.00140605	MSTRG.9351	LOC4341741	protein STRUBBELIG-RECEPTOR FAMILY 3 isoform X1 [Oryza sativa Japonica Group]	1.95031	4.55337	0.428323	-1.22323	down
GO:0005768	endosome	cellular_component	7	0.00143404	4324856	LOC4324856	ras-related protein Rab2BV [Oryza sativa Japonica Group]	1.44413	5.00651	0.28845	-1.7936	down
GO:0005768	endosome	cellular_component	7	0.00143404	4329529	LOC4329529	PAN domain-containing protein At5g03700 [Oryza sativa Japonica Group]	0.620256	1.67469	0.37037	-1.43296	down
GO:0005768	endosome	cellular_component	7	0.00143404	4330716	LOC4330716	probable galacturonosyltransferase 9 [Oryza sativa Japonica Group]	1.5238	5.14449	0.296201	-1.75535	down
GO:0005768	endosome	cellular_component	7	0.00143404	4336667	LOC4336667	O-fucosyltransferase 6 [Oryza sativa Japonica Group]	1.21073	3.04545	0.397553	-1.33078	down
GO:0005768	endosome	cellular_component	7	0.00143404	4337016	LOC4337016	OSJNBa0058K23.7 [Oryza sativa Japonica Group]	0.422626	3.65858	0.115516	-3.11383	down
GO:0005768	endosome	cellular_component	7	0.00143404	4345552	LOC4345552	hypothetical protein OsI_29221 [Oryza sativa Indica Group]	0.660482	2.21343	0.298398	-1.74469	down
GO:0005768	endosome	cellular_component	7	0.00143404	4348449	LOC4348449	probable galacturonosyltransferase 3 isoform X2 [Oryza sativa Japonica Group];probable galacturonosyltransferase 3 isoform X1 [Oryza sativa Japonica Group];probable galacturonosyltransferase 3 isoform X3 [Oryza sativa Japonica Group]	1.27127	3.05898	0.415585	-1.26678	down
GO:0005768	endosome	cellular_component	7	0.00143404	9267214	LOC9267214	uncharacterized protein LOC9267214 [Oryza sativa Japonica Group]	0.648721	2.07607	0.312475	-1.67819	down
GO:0005768	endosome	cellular_component	7	0.00143404	MSTRG.10782	LOC4344719	probable mixed-linked glucan synthase 6 [Oryza sativa Japonica Group]	7.22291	23.5396	0.306841	-1.70444	down
GO:0005768	endosome	cellular_component	7	0.00143404	MSTRG.11901	LOC4347059	probable methyltransferase PMT2 [Oryza sativa Japonica Group]	0.96269	3.41386	0.281994	-1.82626	down
GO:0005768	endosome	cellular_component	7	0.00143404	MSTRG.12108	LOC4347499	UDP-glucuronate 4-epimerase 6 [Oryza sativa Japonica Group]	1.68095	6.97805	0.24089	-2.05355	down
GO:0005768	endosome	cellular_component	7	0.00143404	MSTRG.12829	LOC4349089	probable methyltransferase PMT18 [Oryza sativa Japonica Group]	3.19084	8.76597	0.364003	-1.45798	down
GO:0005768	endosome	cellular_component	7	0.00143404	MSTRG.1840	LOC4325004	probable methyltransferase PMT24 [Oryza sativa Japonica Group]	1.09132	4.33743	0.251606	-1.99076	down
GO:0005768	endosome	cellular_component	7	0.00143404	MSTRG.2391	LOC4328368	Os02g0158701, partial [Oryza sativa Japonica Group];protein PECTIC ARABINOGALACTAN SYNTHESIS-RELATED [Oryza sativa Japonica Group]	8.90447	3.2257	2.76047	1.46492	up
GO:0005768	endosome	cellular_component	7	0.00143404	MSTRG.2890	LOC4329416	Os02g0498700, partial [Oryza sativa Japonica Group]	2.01417	5.152	0.39095	-1.35494	down
GO:0005768	endosome	cellular_component	7	0.00143404	MSTRG.3614	LOC4330770	probable pectin methyltransferase QUA2 [Oryza sativa Japonica Group]	1.70435	6.19689	0.275033	-1.86232	down
GO:0005768	endosome	cellular_component	7	0.00143404	MSTRG.3987	LOC4331389	molybdate-anion transporter [Oryza sativa Japonica Group]	3.3277	13.8262	0.240681	-2.05481	down
GO:0005768	endosome	cellular_component	7	0.00143404	MSTRG.4762	LOC4332724	endoglucanase 9 [Oryza sativa Japonica Group]	3.54938	9.96312	0.356252	-1.48903	down
GO:0005768	endosome	cellular_component	7	0.00143404	MSTRG.5422	LOC4334029	endoglucanase 10 [Oryza sativa Japonica Group]	7.14015	19.3585	0.368837	-1.43894	down
GO:0005768	endosome	cellular_component	7	0.00143404	MSTRG.5744	LOC4334515	probable cellulose synthase A catalytic subunit 2 [UDP-forming] [Oryza sativa Japonica Group]	2.91917	9.00454	0.324189	-1.62509	down
GO:0005768	endosome	cellular_component	7	0.00143404	MSTRG.6091	LOC9272129	hypothetical protein OsI_14912 [Oryza sativa Indica Group]	2.76792	8.51287	0.325145	-1.62084	down
GO:0005768	endosome	cellular_component	7	0.00143404	MSTRG.644	LOC107278642	putative methyltransferase DDB_G0268948 [Oryza sativa Japonica Group]	7.74435	21.0089	0.368622	-1.43978	down
GO:0005768	endosome	cellular_component	7	0.00143404	MSTRG.7167	LOC4337342	EH domain-containing protein 1 [Oryza sativa Japonica Group]	0.745611	4.07735	0.182866	-2.45114	down
GO:0005768	endosome	cellular_component	7	0.00143404	MSTRG.7272	LOC4337514	probable methyltransferase PMT26 [Oryza sativa Japonica Group]	0.421289	1.05342	0.399926	-1.3222	down
GO:0005768	endosome	cellular_component	7	0.00143404	MSTRG.7524	LOC4337958	probable cellulose synthase A catalytic subunit 1 [UDP-forming] [Oryza sativa Japonica Group]	5.02174	14.2473	0.352469	-1.50443	down
GO:0005768	endosome	cellular_component	7	0.00143404	MSTRG.7595	LOC4338118	RecName: Full=BURP domain-containing protein 7; Short=OsBURP07; Flags: Precursor	1.47883	4.70196	0.314513	-1.66881	down
GO:0005768	endosome	cellular_component	7	0.00143404	MSTRG.7781	LOC4338546	UDP-glucuronic acid decarboxylase 2 [Oryza sativa Japonica Group]	13.5881	33.7421	0.402706	-1.3122	down
GO:0005768	endosome	cellular_component	7	0.00143404	MSTRG.8023	LOC4339089	aldose reductase [Oryza sativa Japonica Group];protein RETICULATA-RELATED 5, chloroplastic [Oryza sativa Japonica Group];sorting nexin 2A [Oryza sativa Japonica Group]	4.09275	11.7447	0.348477	-1.52087	down
GO:0005768	endosome	cellular_component	7	0.00143404	MSTRG.926	LOC9269084	calcineurin B-like protein 9 [Oryza sativa Japonica Group]	0.942306	2.9251	0.322145	-1.63422	down
GO:0005768	endosome	cellular_component	7	0.00143404	MSTRG.9533	LOC107278395	ras-related protein RABA3 [Oryza sativa Japonica Group];uncharacterized protein LOC107278395 [Oryza sativa Japonica Group]	0.257531	0.749782	0.343474	-1.54173	down
GO:0005768	endosome	cellular_component	7	0.00143404	MSTRG.9855	LOC4342699	probable cellulose synthase A catalytic subunit 8 [UDP-forming] [Oryza sativa Japonica Group]	4.89152	11.7462	0.416434	-1.26384	down
GO:0005768	endosome	cellular_component	7	0.00143404	MSTRG.9986	LOC4343098	CASP-like protein 1D1 [Oryza sativa Japonica Group]	14.4629	5.05787	2.85948	1.51575	up
GO:0050832	defense response to fungus	biological_process	8	0.00164332	4327315	LOC4327315	BTB/POZ domain and ankyrin repeat-containing protein NPR1 isoform X1 [Oryza sativa Japonica Group];BTB/POZ domain and ankyrin repeat-containing protein NPR1 isoform X2 [Oryza sativa Japonica Group]	1.08289	3.05212	0.3548	-1.49492	down
GO:0050832	defense response to fungus	biological_process	8	0.00164332	4327651	LOC4327651	WRKY transcription factor SUSIBA2 [Oryza sativa Japonica Group]	2.18538	0.608995	3.58851	1.84338	up
GO:0050832	defense response to fungus	biological_process	8	0.00164332	4345308	LOC4345308	uncharacterized protein LOC4345308 [Oryza sativa Japonica Group]	0.206807	0.65304	0.316684	-1.65889	down
GO:0050832	defense response to fungus	biological_process	8	0.00164332	4347071	LOC4347071	CBL-interacting protein kinase 16 [Oryza sativa Japonica Group]	1.88684	5.06402	0.372597	-1.42431	down
GO:0050832	defense response to fungus	biological_process	8	0.00164332	4351328	LOC4351328	probable WRKY transcription factor 70 [Oryza sativa Japonica Group]	0.936288	4.03493	0.232046	-2.10752	down
GO:0050832	defense response to fungus	biological_process	8	0.00164332	4351782	LOC4351782	receptor like protein 22 [Oryza sativa Japonica Group]	0.236465	1.5265	0.154906	-2.69053	down
GO:0050832	defense response to fungus	biological_process	8	0.00164332	9270349	LOC9270349	ethylene-responsive transcription factor ERF027 [Oryza sativa Japonica Group]	1.52579	3.85379	0.395919	-1.33672	down
GO:0050832	defense response to fungus	biological_process	8	0.00164332	MSTRG.11945	LOC4347158	respiratory burst oxidase homolog protein E [Oryza sativa Japonica Group]	1.66571	3.99214	0.417247	-1.26103	down
GO:0050832	defense response to fungus	biological_process	8	0.00164332	MSTRG.12108	LOC4347499	UDP-glucuronate 4-epimerase 6 [Oryza sativa Japonica Group]	1.68095	6.97805	0.24089	-2.05355	down
GO:0050832	defense response to fungus	biological_process	8	0.00164332	MSTRG.14044	LOC4351729	probable protein phosphatase 2C 77 [Oryza sativa Japonica Group]	1.76611	4.92156	0.35885	-1.47855	down
GO:0050832	defense response to fungus	biological_process	8	0.00164332	MSTRG.14239	LOC4352160	alpha-dioxygenase, putative, expressed [Oryza sativa Japonica Group];alpha-dioxygenase 1 isoform X1 [Oryza sativa Japonica Group]	24.6652	59.3844	0.415348	-1.26761	down
GO:0050832	defense response to fungus	biological_process	8	0.00164332	MSTRG.1454	LOC4325600	receptor-like protein kinase FERONIA [Oryza sativa Japonica Group]	6.42078	14.9535	0.429384	-1.21966	down
GO:0050832	defense response to fungus	biological_process	8	0.00164332	MSTRG.1638	LOC4327518	WRKY transcription factor WRKY24 [Oryza sativa Japonica Group]	4.7402	11.2607	0.420951	-1.24828	down
GO:0050832	defense response to fungus	biological_process	8	0.00164332	MSTRG.2509	LOC4328551	transcription factor MYB44 [Oryza sativa Japonica Group]	3.12659	8.63245	0.362191	-1.46518	down
GO:0050832	defense response to fungus	biological_process	8	0.00164332	MSTRG.3942	LOC4331302	cortical cell-delineating protein [Oryza sativa Japonica Group]	2.82396	8.12466	0.347579	-1.52459	down
GO:0050832	defense response to fungus	biological_process	8	0.00164332	MSTRG.4054	LOC4331501	defensin-like protein [Oryza sativa Japonica Group]	7.20394	17.0837	0.421685	-1.24576	down
GO:0050832	defense response to fungus	biological_process	8	0.00164332	MSTRG.435	LOC4326740	Os01g0225550, partial [Oryza sativa Japonica Group]	4.67079	19.2113	0.243127	-2.04022	down
GO:0050832	defense response to fungus	biological_process	8	0.00164332	MSTRG.5308	LOC4333823	probable linoleate 9S-lipoxygenase 4 isoform X1 [Oryza sativa Japonica Group];probable linoleate 9S-lipoxygenase 4 isoform X2 [Oryza sativa Japonica Group]	6.65489	18.281	0.364034	-1.45786	down
GO:0050832	defense response to fungus	biological_process	8	0.00164332	MSTRG.5574	LOC9267365	CCG-binding protein 1 [Oryza sativa Japonica Group];nuclear pore complex protein NUP58 isoform X1 [Oryza sativa Japonica Group];nuclear pore complex protein NUP58 isoform X2 [Oryza sativa Japonica Group]	2.57119	8.3043	0.309622	-1.69142	down
GO:0050832	defense response to fungus	biological_process	8	0.00164332	MSTRG.6664	LOC4336376	peroxygenase [Oryza sativa Japonica Group]	9.56075	36.4336	0.262416	-1.93007	down
GO:0050832	defense response to fungus	biological_process	8	0.00164332	MSTRG.8172	LOC4339397	respiratory burst oxidase homolog protein A [Oryza sativa Japonica Group]	1.13204	3.14505	0.359942	-1.47417	down
GO:0050832	defense response to fungus	biological_process	8	0.00164332	MSTRG.9568	LOC4342115	chitinase 1 [Oryza sativa Japonica Group]	5.70205	22.2902	0.25581	-1.96686	down
GO:0080167	response to karrikin	biological_process	5	0.00208351	MSTRG.3212	LOC4330034	phenylalanine ammonia-lyase [Oryza sativa Japonica Group]	40.2468	140.242	0.28698	-1.80098	down
GO:0080167	response to karrikin	biological_process	5	0.00208351	MSTRG.3213	LOC4330036	phenylalanine ammonia-lyase [Oryza sativa Japonica Group]	29.3215	76.1896	0.38485	-1.37763	down
GO:0080167	response to karrikin	biological_process	5	0.00208351	MSTRG.3215	LOC4330037	phenylalanine ammonia-lyase [Oryza sativa Japonica Group]	0.910443	4.35421	0.209095	-2.25777	down
GO:0080167	response to karrikin	biological_process	5	0.00208351	MSTRG.3398	LOC9268661	oligopeptide transporter 4 [Oryza sativa Japonica Group]	0.822997	2.32885	0.353392	-1.50066	down
GO:0080167	response to karrikin	biological_process	5	0.00208351	MSTRG.3702	LOC4330940	alpha-aminoadipic semialdehyde synthase [Oryza sativa Japonica Group]	16.7768	62.46	0.268601	-1.89647	down
GO:0080167	response to karrikin	biological_process	5	0.00208351	MSTRG.4238	LOC4331836	Putative fiddlehead-like protein [Oryza sativa Japonica Group]	8.50196	20.2846	0.419134	-1.25452	down
GO:0080167	response to karrikin	biological_process	5	0.00208351	MSTRG.4251	LOC4331855	uncharacterized protein LOC4331855 [Oryza sativa Japonica Group]	0.999711	2.98286	0.335152	-1.57711	down
GO:0080167	response to karrikin	biological_process	5	0.00208351	MSTRG.5274	LOC9269916	protein NRT1/ PTR FAMILY 2.11 [Oryza sativa Japonica Group]	5.28233	12.5661	0.420363	-1.25029	down
GO:0080167	response to karrikin	biological_process	5	0.00208351	MSTRG.8178	LOC4339402	enoyl-CoA delta isomerase 3 [Oryza sativa Japonica Group]	10.5801	23.9016	0.442653	-1.17575	down
GO:0080167	response to karrikin	biological_process	5	0.00208351	MSTRG.8692	LOC4340274	probable galactinol--sucrose galactosyltransferase 6 [Oryza sativa Japonica Group]	4.03129	21.3137	0.189141	-2.40247	down
GO:0080167	response to karrikin	biological_process	5	0.00208351	MSTRG.9779	LOC4342551	low molecular mass early light-inducible protein HV60, chloroplastic [Oryza sativa Japonica Group]	33.0643	15.7376	2.10098	1.07106	up
GO:0080167	response to karrikin	biological_process	5	0.00208351	MSTRG.9780	LOC4342552	low molecular mass early light-inducible protein HV60, chloroplastic [Oryza sativa Japonica Group]	58.794	26.2118	2.24304	1.16545	up
GO:0080167	response to karrikin	biological_process	5	0.00208351	MSTRG.9858	LOC4342703	probable galactinol--sucrose galactosyltransferase 2 isoform X2 [Oryza sativa Japonica Group];probable galactinol--sucrose galactosyltransferase 2 isoform X1 [Oryza sativa Japonica Group]	19.5627	49.1939	0.397666	-1.33037	down
GO:0004650	polygalacturonase activity	molecular_function	7	0.00230928	4339708	LOC4339708	polygalacturonase At1g48100 [Oryza sativa Japonica Group]	0.557469	4.25921	0.130886	-2.93362	down
GO:0004650	polygalacturonase activity	molecular_function	7	0.00230928	4347165	LOC4347165	probable polygalacturonase isoform X1 [Oryza sativa Japonica Group];probable polygalacturonase isoform X2 [Oryza sativa Japonica Group]	1.89665	5.36357	0.353618	-1.49974	down
GO:0004650	polygalacturonase activity	molecular_function	7	0.00230928	MSTRG.12069	LOC4347428	probable polygalacturonase [Oryza sativa Japonica Group]	1.74292	6.31367	0.276055	-1.85697	down
GO:0004650	polygalacturonase activity	molecular_function	7	0.00230928	MSTRG.12610	LOC4348595	BURP domain-containing protein 16 [Oryza sativa Japonica Group]	3.55925	36.9661	0.0962842	-3.37656	down
GO:0004650	polygalacturonase activity	molecular_function	7	0.00230928	MSTRG.13724	LOC4351055	probable polygalacturonase [Oryza sativa Japonica Group]	1.50154	5.43492	0.276277	-1.85581	down
GO:0004650	polygalacturonase activity	molecular_function	7	0.00230928	MSTRG.8230	LOC4339483	probable polygalacturonase At1g80170 [Oryza sativa Japonica Group]	0.781227	2.64983	0.294822	-1.76208	down
GO:0004650	polygalacturonase activity	molecular_function	7	0.00230928	MSTRG.8231	LOC4339484	probable polygalacturonase At1g80170 [Oryza sativa Japonica Group]	0.863979	2.22783	0.387812	-1.36657	down
GO:0004650	polygalacturonase activity	molecular_function	7	0.00230928	MSTRG.8468	LOC4339868	probable polygalacturonase [Oryza sativa Japonica Group]	4.12785	11.6904	0.353097	-1.50186	down
GO:0005802	trans-Golgi network	cellular_component	7	0.00231827	4329529	LOC4329529	PAN domain-containing protein At5g03700 [Oryza sativa Japonica Group]	0.620256	1.67469	0.37037	-1.43296	down
GO:0005802	trans-Golgi network	cellular_component	7	0.00231827	4330677	LOC4330677	GDSL esterase/lipase At1g71250 [Oryza sativa Japonica Group]	1.25021	3.01964	0.414027	-1.2722	down
GO:0005802	trans-Golgi network	cellular_component	7	0.00231827	4330716	LOC4330716	probable galacturonosyltransferase 9 [Oryza sativa Japonica Group]	1.5238	5.14449	0.296201	-1.75535	down
GO:0005802	trans-Golgi network	cellular_component	7	0.00231827	4336667	LOC4336667	O-fucosyltransferase 6 [Oryza sativa Japonica Group]	1.21073	3.04545	0.397553	-1.33078	down
GO:0005802	trans-Golgi network	cellular_component	7	0.00231827	4345552	LOC4345552	hypothetical protein OsI_29221 [Oryza sativa Indica Group]	0.660482	2.21343	0.298398	-1.74469	down
GO:0005802	trans-Golgi network	cellular_component	7	0.00231827	4348449	LOC4348449	probable galacturonosyltransferase 3 isoform X2 [Oryza sativa Japonica Group];probable galacturonosyltransferase 3 isoform X1 [Oryza sativa Japonica Group];probable galacturonosyltransferase 3 isoform X3 [Oryza sativa Japonica Group]	1.27127	3.05898	0.415585	-1.26678	down
GO:0005802	trans-Golgi network	cellular_component	7	0.00231827	9267214	LOC9267214	uncharacterized protein LOC9267214 [Oryza sativa Japonica Group]	0.648721	2.07607	0.312475	-1.67819	down
GO:0005802	trans-Golgi network	cellular_component	7	0.00231827	MSTRG.10782	LOC4344719	probable mixed-linked glucan synthase 6 [Oryza sativa Japonica Group]	7.22291	23.5396	0.306841	-1.70444	down
GO:0005802	trans-Golgi network	cellular_component	7	0.00231827	MSTRG.11901	LOC4347059	probable methyltransferase PMT2 [Oryza sativa Japonica Group]	0.96269	3.41386	0.281994	-1.82626	down
GO:0005802	trans-Golgi network	cellular_component	7	0.00231827	MSTRG.12108	LOC4347499	UDP-glucuronate 4-epimerase 6 [Oryza sativa Japonica Group]	1.68095	6.97805	0.24089	-2.05355	down
GO:0005802	trans-Golgi network	cellular_component	7	0.00231827	MSTRG.12829	LOC4349089	probable methyltransferase PMT18 [Oryza sativa Japonica Group]	3.19084	8.76597	0.364003	-1.45798	down
GO:0005802	trans-Golgi network	cellular_component	7	0.00231827	MSTRG.1840	LOC4325004	probable methyltransferase PMT24 [Oryza sativa Japonica Group]	1.09132	4.33743	0.251606	-1.99076	down
GO:0005802	trans-Golgi network	cellular_component	7	0.00231827	MSTRG.2391	LOC4328368	Os02g0158701, partial [Oryza sativa Japonica Group];protein PECTIC ARABINOGALACTAN SYNTHESIS-RELATED [Oryza sativa Japonica Group]	8.90447	3.2257	2.76047	1.46492	up
GO:0005802	trans-Golgi network	cellular_component	7	0.00231827	MSTRG.2890	LOC4329416	Os02g0498700, partial [Oryza sativa Japonica Group]	2.01417	5.152	0.39095	-1.35494	down
GO:0005802	trans-Golgi network	cellular_component	7	0.00231827	MSTRG.3614	LOC4330770	probable pectin methyltransferase QUA2 [Oryza sativa Japonica Group]	1.70435	6.19689	0.275033	-1.86232	down
GO:0005802	trans-Golgi network	cellular_component	7	0.00231827	MSTRG.3987	LOC4331389	molybdate-anion transporter [Oryza sativa Japonica Group]	3.3277	13.8262	0.240681	-2.05481	down
GO:0005802	trans-Golgi network	cellular_component	7	0.00231827	MSTRG.4762	LOC4332724	endoglucanase 9 [Oryza sativa Japonica Group]	3.54938	9.96312	0.356252	-1.48903	down
GO:0005802	trans-Golgi network	cellular_component	7	0.00231827	MSTRG.5422	LOC4334029	endoglucanase 10 [Oryza sativa Japonica Group]	7.14015	19.3585	0.368837	-1.43894	down
GO:0005802	trans-Golgi network	cellular_component	7	0.00231827	MSTRG.5744	LOC4334515	probable cellulose synthase A catalytic subunit 2 [UDP-forming] [Oryza sativa Japonica Group]	2.91917	9.00454	0.324189	-1.62509	down
GO:0005802	trans-Golgi network	cellular_component	7	0.00231827	MSTRG.6091	LOC9272129	hypothetical protein OsI_14912 [Oryza sativa Indica Group]	2.76792	8.51287	0.325145	-1.62084	down
GO:0005802	trans-Golgi network	cellular_component	7	0.00231827	MSTRG.6381	LOC4335868	OSJNBa0084A10.1 [Oryza sativa Japonica Group]	1.4492	4.17733	0.34692	-1.52732	down
GO:0005802	trans-Golgi network	cellular_component	7	0.00231827	MSTRG.644	LOC107278642	putative methyltransferase DDB_G0268948 [Oryza sativa Japonica Group]	7.74435	21.0089	0.368622	-1.43978	down
GO:0005802	trans-Golgi network	cellular_component	7	0.00231827	MSTRG.7259	LOC4337491	Os04g0689500, partial [Oryza sativa Japonica Group]	8.83312	29.412	0.300324	-1.73541	down
GO:0005802	trans-Golgi network	cellular_component	7	0.00231827	MSTRG.7272	LOC4337514	probable methyltransferase PMT26 [Oryza sativa Japonica Group]	0.421289	1.05342	0.399926	-1.3222	down
GO:0005802	trans-Golgi network	cellular_component	7	0.00231827	MSTRG.7524	LOC4337958	probable cellulose synthase A catalytic subunit 1 [UDP-forming] [Oryza sativa Japonica Group]	5.02174	14.2473	0.352469	-1.50443	down
GO:0005802	trans-Golgi network	cellular_component	7	0.00231827	MSTRG.7595	LOC4338118	RecName: Full=BURP domain-containing protein 7; Short=OsBURP07; Flags: Precursor	1.47883	4.70196	0.314513	-1.66881	down
GO:0005802	trans-Golgi network	cellular_component	7	0.00231827	MSTRG.7781	LOC4338546	UDP-glucuronic acid decarboxylase 2 [Oryza sativa Japonica Group]	13.5881	33.7421	0.402706	-1.3122	down
GO:0005802	trans-Golgi network	cellular_component	7	0.00231827	MSTRG.8667	LOC4340222	uncharacterized protein LOC4340222 [Oryza sativa Japonica Group]	1.82864	4.98596	0.366758	-1.4471	down
GO:0005802	trans-Golgi network	cellular_component	7	0.00231827	MSTRG.9563	LOC4342108	GDSL esterase/lipase At5g55050 [Oryza sativa Japonica Group]	11.9893	60.5076	0.198146	-2.33537	down
GO:0005802	trans-Golgi network	cellular_component	7	0.00231827	MSTRG.9855	LOC4342699	probable cellulose synthase A catalytic subunit 8 [UDP-forming] [Oryza sativa Japonica Group]	4.89152	11.7462	0.416434	-1.26384	down
GO:0005802	trans-Golgi network	cellular_component	7	0.00231827	MSTRG.9986	LOC4343098	CASP-like protein 1D1 [Oryza sativa Japonica Group]	14.4629	5.05787	2.85948	1.51575	up
GO:0010119	regulation of stomatal movement	biological_process	6	0.00240568	4327772	LOC4327772	Os01g0311500, partial [Oryza sativa Japonica Group]	0.907623	2.25292	0.402865	-1.31163	down
GO:0010119	regulation of stomatal movement	biological_process	6	0.00240568	MSTRG.11945	LOC4347158	respiratory burst oxidase homolog protein E [Oryza sativa Japonica Group]	1.66571	3.99214	0.417247	-1.26103	down
GO:0010119	regulation of stomatal movement	biological_process	6	0.00240568	MSTRG.4389	LOC4332111	two-component response regulator ORR21 [Oryza sativa Japonica Group]	12.5044	28.9413	0.432062	-1.21069	down
GO:0010119	regulation of stomatal movement	biological_process	6	0.00240568	MSTRG.4876	LOC4332907	stomatal closure-related actin-binding protein 1 isoform X1 [Oryza sativa Japonica Group];stomatal closure-related actin-binding protein 1 isoform X2 [Oryza sativa Japonica Group]	0.901729	2.94679	0.306004	-1.70838	down
GO:0010119	regulation of stomatal movement	biological_process	6	0.00240568	MSTRG.7411	LOC4337756	transcription factor MYB61 [Oryza sativa Japonica Group]	0.291146	1.34368	0.216678	-2.20638	down
GO:0010119	regulation of stomatal movement	biological_process	6	0.00240568	MSTRG.8033	LOC4339106	expansin-A4 [Oryza sativa Japonica Group]	0.67614	3.3716	0.20054	-2.31804	down
GO:0010119	regulation of stomatal movement	biological_process	6	0.00240568	MSTRG.8172	LOC4339397	respiratory burst oxidase homolog protein A [Oryza sativa Japonica Group]	1.13204	3.14505	0.359942	-1.47417	down
GO:0010119	regulation of stomatal movement	biological_process	6	0.00240568	MSTRG.8356	LOC4339671	protein phosphatase 2C 51 isoform X2 [Oryza sativa Japonica Group];protein phosphatase 2C 51 isoform X1 [Oryza sativa Japonica Group]	1.30602	4.13571	0.315791	-1.66296	down
GO:0010119	regulation of stomatal movement	biological_process	6	0.00240568	MSTRG.905	LOC4327931	ELF3-like protein 2 [Oryza sativa Japonica Group]	2.99964	7.81142	0.384007	-1.38079	down
GO:0005355	glucose transmembrane transporter activity	molecular_function	9	0.0025523	4333366	LOC4333366	sugar transport protein MST2-like [Oryza sativa Japonica Group]	1.20998	3.26313	0.370802	-1.43128	down
GO:0005355	glucose transmembrane transporter activity	molecular_function	9	0.0025523	MSTRG.12529	LOC4348440	Putative sugar transporter [Oryza sativa Japonica Group]	0.558512	7.85061	0.0711426	-3.81314	down
GO:0005355	glucose transmembrane transporter activity	molecular_function	9	0.0025523	MSTRG.14301	LOC4352329	polyol transporter 5 [Oryza sativa Japonica Group]	2.83978	6.78132	0.418766	-1.25579	down
GO:0005355	glucose transmembrane transporter activity	molecular_function	9	0.0025523	MSTRG.4302	LOC4331946	polyol transporter 5 [Oryza sativa Japonica Group]	3.25134	1.27915	2.5418	1.34585	up
GO:0005355	glucose transmembrane transporter activity	molecular_function	9	0.0025523	MSTRG.4366	LOC4332079	sugar transport protein MST4-like [Oryza sativa Japonica Group]	60.9058	223.125	0.272967	-1.8732	down
GO:0005355	glucose transmembrane transporter activity	molecular_function	9	0.0025523	MSTRG.5814	LOC9271734	hypothetical protein SETIT_9G030700v2 [Setaria italica];D-xylose-proton symporter-like 3, chloroplastic [Oryza sativa Japonica Group]	61.8966	15.0404	4.11536	2.04102	up
GO:0005355	glucose transmembrane transporter activity	molecular_function	9	0.0025523	MSTRG.8340	LOC9271317	sugar transporter ERD6-like 4 [Oryza sativa Japonica Group]	3.16585	9.1761	0.345011	-1.53529	down
GO:0005355	glucose transmembrane transporter activity	molecular_function	9	0.0025523	MSTRG.8341	LOC4339644	sugar transporter ERD6-like 6 [Oryza sativa Japonica Group]	4.68842	10.6395	0.440663	-1.18225	down
GO:0005355	glucose transmembrane transporter activity	molecular_function	9	0.0025523	MSTRG.8594	LOC4340073	hexose carrier protein HEX6 [Oryza sativa Japonica Group]	0.430091	1.13694	0.37829	-1.40244	down
GO:0005355	glucose transmembrane transporter activity	molecular_function	9	0.0025523	MSTRG.9609	LOC4342198	sugar transport protein MST3 [Oryza sativa Japonica Group]	8.50811	39.4143	0.215863	-2.21181	down
GO:0005355	glucose transmembrane transporter activity	molecular_function	9	0.0025523	MSTRG.9683	LOC4342413	probable inositol transporter 2 [Oryza sativa Japonica Group]	3.15834	7.33908	0.430346	-1.21643	down
GO:0046323	glucose import	biological_process	12	0.0025523	4333366	LOC4333366	sugar transport protein MST2-like [Oryza sativa Japonica Group]	1.20998	3.26313	0.370802	-1.43128	down
GO:0046323	glucose import	biological_process	12	0.0025523	MSTRG.12529	LOC4348440	Putative sugar transporter [Oryza sativa Japonica Group]	0.558512	7.85061	0.0711426	-3.81314	down
GO:0046323	glucose import	biological_process	12	0.0025523	MSTRG.14301	LOC4352329	polyol transporter 5 [Oryza sativa Japonica Group]	2.83978	6.78132	0.418766	-1.25579	down
GO:0046323	glucose import	biological_process	12	0.0025523	MSTRG.4302	LOC4331946	polyol transporter 5 [Oryza sativa Japonica Group]	3.25134	1.27915	2.5418	1.34585	up
GO:0046323	glucose import	biological_process	12	0.0025523	MSTRG.4366	LOC4332079	sugar transport protein MST4-like [Oryza sativa Japonica Group]	60.9058	223.125	0.272967	-1.8732	down
GO:0046323	glucose import	biological_process	12	0.0025523	MSTRG.5814	LOC9271734	hypothetical protein SETIT_9G030700v2 [Setaria italica];D-xylose-proton symporter-like 3, chloroplastic [Oryza sativa Japonica Group]	61.8966	15.0404	4.11536	2.04102	up
GO:0046323	glucose import	biological_process	12	0.0025523	MSTRG.8340	LOC9271317	sugar transporter ERD6-like 4 [Oryza sativa Japonica Group]	3.16585	9.1761	0.345011	-1.53529	down
GO:0046323	glucose import	biological_process	12	0.0025523	MSTRG.8341	LOC4339644	sugar transporter ERD6-like 6 [Oryza sativa Japonica Group]	4.68842	10.6395	0.440663	-1.18225	down
GO:0046323	glucose import	biological_process	12	0.0025523	MSTRG.8594	LOC4340073	hexose carrier protein HEX6 [Oryza sativa Japonica Group]	0.430091	1.13694	0.37829	-1.40244	down
GO:0046323	glucose import	biological_process	12	0.0025523	MSTRG.9609	LOC4342198	sugar transport protein MST3 [Oryza sativa Japonica Group]	8.50811	39.4143	0.215863	-2.21181	down
GO:0046323	glucose import	biological_process	12	0.0025523	MSTRG.9683	LOC4342413	probable inositol transporter 2 [Oryza sativa Japonica Group]	3.15834	7.33908	0.430346	-1.21643	down
GO:0006097	glyoxylate cycle	biological_process	7	0.00267758	MSTRG.10129	LOC4343441	isocitrate lyase [Oryza sativa Japonica Group]	15.2412	99.6123	0.153005	-2.70835	down
GO:0006097	glyoxylate cycle	biological_process	7	0.00267758	MSTRG.11970	LOC9266421	hypothetical protein OsJ_29581 [Oryza sativa Japonica Group];uncharacterized protein LOC9266421 isoform X2 [Oryza sativa Japonica Group];uncharacterized protein LOC9266421 isoform X3 [Oryza sativa Japonica Group];uncharacterized protein LOC9266421 isoform X1 [Oryza sativa Japonica Group]	4.91688	11.709	0.419921	-1.25181	down
GO:0006097	glyoxylate cycle	biological_process	7	0.00267758	MSTRG.14536	LOC4352871	malate dehydrogenase, glyoxysomal [Oryza sativa Japonica Group]	8.92041	21.2651	0.419486	-1.25331	down
GO:0006097	glyoxylate cycle	biological_process	7	0.00267758	MSTRG.4681	LOC4332593	acetate/butyrate--CoA ligase AAE7, peroxisomal [Oryza sativa Japonica Group]	8.7294	19.8812	0.439078	-1.18745	down
GO:0006097	glyoxylate cycle	biological_process	7	0.00267758	MSTRG.6582	LOC9268154	malate synthase [Oryza sativa Japonica Group]	8.30098	28.3073	0.293245	-1.76982	down
GO:0009269	response to desiccation	biological_process	6	0.00267758	4344046	LOC4344046	1-Cys peroxiredoxin B [Oryza sativa Japonica Group]	3.37442	0.733902	4.59792	2.20098	up
GO:0009269	response to desiccation	biological_process	6	0.00267758	MSTRG.435	LOC4326740	Os01g0225550, partial [Oryza sativa Japonica Group]	4.67079	19.2113	0.243127	-2.04022	down
GO:0009269	response to desiccation	biological_process	6	0.00267758	MSTRG.5888	LOC4334748	uncharacterized protein LOC4334748 [Oryza sativa Japonica Group]	14.6351	38.176	0.383359	-1.38323	down
GO:0009269	response to desiccation	biological_process	6	0.00267758	MSTRG.6664	LOC4336376	peroxygenase [Oryza sativa Japonica Group]	9.56075	36.4336	0.262416	-1.93007	down
GO:0009269	response to desiccation	biological_process	6	0.00267758	MSTRG.7595	LOC4338118	RecName: Full=BURP domain-containing protein 7; Short=OsBURP07; Flags: Precursor	1.47883	4.70196	0.314513	-1.66881	down
GO:0003872	6-phosphofructokinase activity	molecular_function	8	0.00267758	4330512	LOC4330512	pyrophosphate--fructose 6-phosphate 1-phosphotransferase subunit alpha [Oryza sativa Japonica Group]	0.470099	1.44048	0.326349	-1.61551	down
GO:0003872	6-phosphofructokinase activity	molecular_function	8	0.00267758	4336113	LOC4336113	LOW QUALITY PROTEIN: ATP-dependent 6-phosphofructokinase 2-like [Oryza sativa Japonica Group]	1.28615	3.75897	0.342156	-1.54728	down
GO:0003872	6-phosphofructokinase activity	molecular_function	8	0.00267758	MSTRG.11062	LOC4345338	pyrophosphate--fructose 6-phosphate 1-phosphotransferase subunit alpha [Oryza sativa Japonica Group]	5.26617	14.6334	0.359874	-1.47444	down
GO:0003872	6-phosphofructokinase activity	molecular_function	8	0.00267758	MSTRG.8160	LOC4339369	ATP-dependent 6-phosphofructokinase 6 [Oryza sativa Japonica Group]	3.72554	13.3778	0.278487	-1.84432	down
GO:0003872	6-phosphofructokinase activity	molecular_function	8	0.00267758	MSTRG.8862	LOC4340643	pyrophosphate--fructose 6-phosphate 1-phosphotransferase subunit beta [Oryza sativa Japonica Group]	3.57119	8.80907	0.405399	-1.30259	down
GO:0006950	response to stress	biological_process	4	0.00273914	MSTRG.10178	LOC4343550	universal stress protein PHOS32 [Oryza sativa Japonica Group]	6.8985	16.4495	0.419375	-1.25369	down
GO:0006950	response to stress	biological_process	4	0.00273914	MSTRG.14390	LOC4352495	calmodulin-binding protein 60 B isoform X1 [Oryza sativa Japonica Group];calmodulin-binding protein 60 B isoform X2 [Oryza sativa Japonica Group]	6.62627	16.5214	0.401072	-1.31807	down
GO:0006950	response to stress	biological_process	4	0.00273914	MSTRG.3450	LOC4330472	universal stress protein A-like protein [Oryza sativa Japonica Group]	7.72877	21.4248	0.360739	-1.47097	down
GO:0006950	response to stress	biological_process	4	0.00273914	MSTRG.639	LOC4323903	universal stress protein PHOS34 [Oryza sativa Japonica Group]	3.1751	17.463	0.181818	-2.45943	down
GO:0006950	response to stress	biological_process	4	0.00273914	MSTRG.7481	LOC4337867	universal stress protein PHOS34 [Oryza sativa Japonica Group]	6.99715	16.3086	0.429048	-1.22079	down
GO:0006950	response to stress	biological_process	4	0.00273914	MSTRG.7514	LOC4337936	universal stress protein PHOS32 [Oryza sativa Japonica Group]	3.18459	7.35609	0.432918	-1.20783	down
GO:0006950	response to stress	biological_process	4	0.00273914	MSTRG.7595	LOC4338118	RecName: Full=BURP domain-containing protein 7; Short=OsBURP07; Flags: Precursor	1.47883	4.70196	0.314513	-1.66881	down
GO:0006950	response to stress	biological_process	4	0.00273914	MSTRG.7764	LOC9268371	universal stress protein PHOS32 [Oryza sativa Japonica Group]	30.8375	111.61	0.276297	-1.85571	down
GO:0006950	response to stress	biological_process	4	0.00273914	MSTRG.814	LOC4324029	universal stress protein A-like protein [Oryza sativa Japonica Group]	36.5227	88.9949	0.410391	-1.28493	down
GO:0006950	response to stress	biological_process	4	0.00273914	MSTRG.8593	LOC4340071	U-box domain-containing protein 35 isoform X1 [Oryza sativa Japonica Group]	3.71696	8.49019	0.437795	-1.19167	down
GO:0016757	transferase activity, transferring glycosyl groups	molecular_function	5	0.0027723	4329210	LOC4329210	uncharacterized protein LOC4329210 isoform X1 [Oryza sativa Japonica Group];uncharacterized protein LOC4329210 isoform X2 [Oryza sativa Japonica Group]	0.453083	1.21394	0.373234	-1.42185	down
GO:0016757	transferase activity, transferring glycosyl groups	molecular_function	5	0.0027723	4330716	LOC4330716	probable galacturonosyltransferase 9 [Oryza sativa Japonica Group]	1.5238	5.14449	0.296201	-1.75535	down
GO:0016757	transferase activity, transferring glycosyl groups	molecular_function	5	0.0027723	4336667	LOC4336667	O-fucosyltransferase 6 [Oryza sativa Japonica Group]	1.21073	3.04545	0.397553	-1.33078	down
GO:0016757	transferase activity, transferring glycosyl groups	molecular_function	5	0.0027723	4339283	LOC4339283	probable xyloglucan glycosyltransferase 7 [Oryza sativa Japonica Group]	1.0171	2.41921	0.420424	-1.25008	down
GO:0016757	transferase activity, transferring glycosyl groups	molecular_function	5	0.0027723	4345284	LOC4345284	probable galacturonosyltransferase 4 [Oryza sativa Japonica Group]	2.12688	5.15093	0.412911	-1.2761	down
GO:0016757	transferase activity, transferring glycosyl groups	molecular_function	5	0.0027723	4345658	LOC4345658	hypothetical protein OsI_29346 [Oryza sativa Indica Group];probable glucomannan 4-beta-mannosyltransferase 11 isoform X1 [Oryza sativa Japonica Group]	0.736107	3.11156	0.236572	-2.07965	down
GO:0016757	transferase activity, transferring glycosyl groups	molecular_function	5	0.0027723	4347118	LOC4347118	probable xyloglucan glycosyltransferase 2 [Oryza sativa Japonica Group]	0.457516	1.97264	0.231931	-2.10823	down
GO:0016757	transferase activity, transferring glycosyl groups	molecular_function	5	0.0027723	4348449	LOC4348449	probable galacturonosyltransferase 3 isoform X2 [Oryza sativa Japonica Group];probable galacturonosyltransferase 3 isoform X1 [Oryza sativa Japonica Group];probable galacturonosyltransferase 3 isoform X3 [Oryza sativa Japonica Group]	1.27127	3.05898	0.415585	-1.26678	down
GO:0016757	transferase activity, transferring glycosyl groups	molecular_function	5	0.0027723	4349319	LOC4349319	hypothetical protein OsJ_32386 [Oryza sativa Japonica Group]	0.289821	0.711673	0.407239	-1.29605	down
GO:0016757	transferase activity, transferring glycosyl groups	molecular_function	5	0.0027723	4351859	LOC4351859	uncharacterized protein LOC4351859 [Oryza sativa Japonica Group]	0.607809	1.79345	0.338905	-1.56105	down
GO:0016757	transferase activity, transferring glycosyl groups	molecular_function	5	0.0027723	MSTRG.10264	LOC4343724	uncharacterized protein LOC4343724 isoform X1 [Oryza sativa Japonica Group];uncharacterized protein LOC4343724 isoform X3 [Oryza sativa Japonica Group];uncharacterized protein LOC4343724 isoform X2 [Oryza sativa Japonica Group]	4.1603	11.5184	0.361187	-1.46918	down
GO:0016757	transferase activity, transferring glycosyl groups	molecular_function	5	0.0027723	MSTRG.10423	LOC4344012	uncharacterized protein LOC4344012 [Oryza sativa Japonica Group]	0.826806	3.32857	0.248397	-2.00928	down
GO:0016757	transferase activity, transferring glycosyl groups	molecular_function	5	0.0027723	MSTRG.10782	LOC4344719	probable mixed-linked glucan synthase 6 [Oryza sativa Japonica Group]	7.22291	23.5396	0.306841	-1.70444	down
GO:0016757	transferase activity, transferring glycosyl groups	molecular_function	5	0.0027723	MSTRG.11145	LOC4345573	probable alpha,alpha-trehalose-phosphate synthase [UDP-forming] 10 [Oryza sativa Japonica Group]	1.55513	8.99947	0.172802	-2.53281	down
GO:0016757	transferase activity, transferring glycosyl groups	molecular_function	5	0.0027723	MSTRG.11858	LOC4346981	alpha,alpha-trehalose-phosphate synthase [UDP-forming] 6 [Oryza sativa Japonica Group]	7.40544	19.4472	0.380798	-1.3929	down
GO:0016757	transferase activity, transferring glycosyl groups	molecular_function	5	0.0027723	MSTRG.12515	LOC4348359	cellulose synthase-like protein H1 isoform X1 [Oryza sativa Japonica Group];cellulose synthase-like protein H1 isoform X2 [Oryza sativa Japonica Group]	5.44075	12.4099	0.438421	-1.18961	down
GO:0016757	transferase activity, transferring glycosyl groups	molecular_function	5	0.0027723	MSTRG.12910	LOC4349232	uncharacterized protein LOC4349232 [Oryza sativa Japonica Group]	0.641447	3.52407	0.182019	-2.45784	down
GO:0016757	transferase activity, transferring glycosyl groups	molecular_function	5	0.0027723	MSTRG.1828	LOC4324841	UDP-glucuronate:xylan alpha-glucuronosyltransferase 1 [Oryza sativa Japonica Group]	5.74441	13.1869	0.435614	-1.19888	down
GO:0016757	transferase activity, transferring glycosyl groups	molecular_function	5	0.0027723	MSTRG.2391	LOC4328368	Os02g0158701, partial [Oryza sativa Japonica Group];protein PECTIC ARABINOGALACTAN SYNTHESIS-RELATED [Oryza sativa Japonica Group]	8.90447	3.2257	2.76047	1.46492	up
GO:0016757	transferase activity, transferring glycosyl groups	molecular_function	5	0.0027723	MSTRG.2455	LOC4328471	uncharacterized protein LOC4328471 [Oryza sativa Japonica Group]	1.59108	3.87056	0.411073	-1.28253	down
GO:0016757	transferase activity, transferring glycosyl groups	molecular_function	5	0.0027723	MSTRG.2890	LOC4329416	Os02g0498700, partial [Oryza sativa Japonica Group]	2.01417	5.152	0.39095	-1.35494	down
GO:0016757	transferase activity, transferring glycosyl groups	molecular_function	5	0.0027723	MSTRG.2970	LOC4329584	digalactosyldiacylglycerol synthase 1, chloroplastic [Oryza sativa Japonica Group]	8.91119	25.7562	0.345982	-1.53123	down
GO:0016757	transferase activity, transferring glycosyl groups	molecular_function	5	0.0027723	MSTRG.3577	LOC4330708	probable glucomannan 4-beta-mannosyltransferase 6 [Oryza sativa Japonica Group]	2.96199	8.74274	0.338795	-1.56152	down
GO:0016757	transferase activity, transferring glycosyl groups	molecular_function	5	0.0027723	MSTRG.4556	LOC4332381	uncharacterized protein LOC4332381 [Oryza sativa Japonica Group]	9.6267	22.9383	0.419679	-1.25264	down
GO:0016757	transferase activity, transferring glycosyl groups	molecular_function	5	0.0027723	MSTRG.4802	LOC4332788	sucrose synthase 4 [Oryza sativa Japonica Group]	10.2422	40.5275	0.252721	-1.98438	down
GO:0016757	transferase activity, transferring glycosyl groups	molecular_function	5	0.0027723	MSTRG.4902	LOC4332966	probable glucomannan 4-beta-mannosyltransferase 5 isoform X1 [Oryza sativa Japonica Group];probable glucomannan 4-beta-mannosyltransferase 5 isoform X2 [Oryza sativa Japonica Group]	1.97289	6.02948	0.327208	-1.61172	down
GO:0016757	transferase activity, transferring glycosyl groups	molecular_function	5	0.0027723	MSTRG.5594	LOC4334258	probable xyloglucan glycosyltransferase 9 isoform X1 [Oryza sativa Japonica Group]	1.90592	6.23337	0.305761	-1.70952	down
GO:0016757	transferase activity, transferring glycosyl groups	molecular_function	5	0.0027723	MSTRG.5744	LOC4334515	probable cellulose synthase A catalytic subunit 2 [UDP-forming] [Oryza sativa Japonica Group]	2.91917	9.00454	0.324189	-1.62509	down
GO:0016757	transferase activity, transferring glycosyl groups	molecular_function	5	0.0027723	MSTRG.5871	LOC4334710	probable cellulose synthase A catalytic subunit 5 [UDP-forming] [Oryza sativa Japonica Group]	3.9592	9.68309	0.408877	-1.29026	down
GO:0016757	transferase activity, transferring glycosyl groups	molecular_function	5	0.0027723	MSTRG.5919	LOC4334797	uncharacterized protein At4g14100 [Oryza sativa Japonica Group]	1.88408	5.17363	0.364171	-1.45731	down
GO:0016757	transferase activity, transferring glycosyl groups	molecular_function	5	0.0027723	MSTRG.7524	LOC4337958	probable cellulose synthase A catalytic subunit 1 [UDP-forming] [Oryza sativa Japonica Group]	5.02174	14.2473	0.352469	-1.50443	down
GO:0016757	transferase activity, transferring glycosyl groups	molecular_function	5	0.0027723	MSTRG.7835	LOC4338684	uncharacterized protein LOC4338684 [Oryza sativa Japonica Group]	2.87374	8.34551	0.344346	-1.53807	down
GO:0016757	transferase activity, transferring glycosyl groups	molecular_function	5	0.0027723	MSTRG.7923	LOC4338859	splicing factor 3B subunit 4 [Oryza sativa Japonica Group];Os05g0427200, partial [Oryza sativa Japonica Group];probable beta-1,3-galactosyltransferase 8 isoform X1 [Oryza sativa Japonica Group]	8.50014	19.6311	0.432993	-1.20759	down
GO:0016757	transferase activity, transferring glycosyl groups	molecular_function	5	0.0027723	MSTRG.9063	LOC4341034	uncharacterized protein LOC4341034 isoform X1 [Oryza sativa Japonica Group];uncharacterized protein LOC4341034 isoform X2 [Oryza sativa Japonica Group]	4.42758	14.2019	0.31176	-1.68149	down
GO:0016757	transferase activity, transferring glycosyl groups	molecular_function	5	0.0027723	MSTRG.9855	LOC4342699	probable cellulose synthase A catalytic subunit 8 [UDP-forming] [Oryza sativa Japonica Group]	4.89152	11.7462	0.416434	-1.26384	down
GO:0016757	transferase activity, transferring glycosyl groups	molecular_function	5	0.0027723	MSTRG.9902	LOC4342850	probable cellulose synthase A catalytic subunit 6 [UDP-forming] [Oryza sativa Japonica Group]	2.30137	5.66791	0.406036	-1.30032	down
GO:0016757	transferase activity, transferring glycosyl groups	molecular_function	5	0.0027723	MSTRG.9975	LOC4343049	probable cellulose synthase A catalytic subunit 3 [UDP-forming] [Oryza sativa Japonica Group]	6.09793	15.0159	0.406098	-1.3001	down
GO:0016126	sterol biosynthetic process	biological_process	8	0.00279106	4325564	LOC4325564	cytochrome P450 710A1 [Oryza sativa Japonica Group]	1.33392	5.29085	0.252118	-1.98783	down
GO:0016126	sterol biosynthetic process	biological_process	8	0.00279106	4346017	LOC4346017	3-hydroxy-3-methylglutaryl-coenzyme A reductase 3 [Oryza sativa Japonica Group]	0.32216	0.991905	0.324789	-1.62242	down
GO:0016126	sterol biosynthetic process	biological_process	8	0.00279106	4347614	LOC4347614	hydroxymethylglutaryl-CoA synthase [Oryza sativa Japonica Group]	2.1307	5.313	0.401036	-1.3182	down
GO:0016126	sterol biosynthetic process	biological_process	8	0.00279106	MSTRG.12083	LOC4347443	3-hydroxy-3-methylglutaryl-coenzyme A reductase 3-like [Oryza sativa Japonica Group]	5.14165	21.6605	0.237374	-2.07477	down
GO:0016126	sterol biosynthetic process	biological_process	8	0.00279106	MSTRG.4003	LOC4331418	hydroxymethylglutaryl-CoA synthase [Oryza sativa Japonica Group]	0.617208	2.01337	0.306554	-1.70579	down
GO:0016126	sterol biosynthetic process	biological_process	8	0.00279106	MSTRG.4956	LOC4333071	3beta-hydroxysteroid-dehydrogenase/decarboxylase [Oryza sativa Japonica Group]	0.798611	1.92004	0.415934	-1.26557	down
GO:0016126	sterol biosynthetic process	biological_process	8	0.00279106	MSTRG.5728	LOC4334492	squalene synthase [Oryza sativa Japonica Group]	3.71521	9.70674	0.382745	-1.38554	down
GO:0016126	sterol biosynthetic process	biological_process	8	0.00279106	MSTRG.7586	LOC4338097	obtusifoliol 14-alpha demethylase [Oryza sativa Japonica Group]	0.716469	4.83399	0.148215	-2.75424	down
GO:0015171	amino acid transmembrane transporter activity	molecular_function	7	0.00292216	4324999	LOC4324999	amino acid permease 4 [Oryza sativa Japonica Group]	0.704786	2.57654	0.273539	-1.87018	down
GO:0015171	amino acid transmembrane transporter activity	molecular_function	7	0.00292216	4332283	LOC4332283	uncharacterized protein LOC4332283 isoform X1 [Oryza sativa Japonica Group];hypothetical protein OsJ_10171 [Oryza sativa Japonica Group]	1.18126	0.489077	2.41528	1.27219	up
GO:0015171	amino acid transmembrane transporter activity	molecular_function	7	0.00292216	4342166	LOC4342166	Os07g0100800, partial [Oryza sativa Japonica Group];probable proline transporter 2 isoform X4 [Oryza sativa Japonica Group];probable proline transporter 2 isoform X2 [Oryza sativa Japonica Group]	1.75152	0.811207	2.15915	1.11046	up
GO:0015171	amino acid transmembrane transporter activity	molecular_function	7	0.00292216	MSTRG.10700	LOC4344567	lysine histidine transporter 1 [Oryza sativa Japonica Group]	19.8504	67.5812	0.293727	-1.76745	down
GO:0015171	amino acid transmembrane transporter activity	molecular_function	7	0.00292216	MSTRG.14040	LOC4351717	amino acid permease 6 [Oryza sativa Japonica Group]	1.93052	0.519732	3.71446	1.89315	up
GO:0015171	amino acid transmembrane transporter activity	molecular_function	7	0.00292216	MSTRG.1736	LOC4324757	GABA transporter 1 [Oryza sativa Japonica Group]	2.62845	7.79986	0.336987	-1.56924	down
GO:0015171	amino acid transmembrane transporter activity	molecular_function	7	0.00292216	MSTRG.1824	LOC4325094	amino acid permease 5 isoform X2 [Oryza sativa Japonica Group];amino acid permease 3 isoform X3 [Oryza sativa Japonica Group];amino acid permease 4 isoform X1 [Oryza sativa Japonica Group]	2.34037	7.75923	0.301623	-1.72918	down
GO:0015171	amino acid transmembrane transporter activity	molecular_function	7	0.00292216	MSTRG.2525	LOC4328577	amino acid transporter AVT6A [Oryza sativa Japonica Group]	23.7433	72.8232	0.32604	-1.61688	down
GO:0015171	amino acid transmembrane transporter activity	molecular_function	7	0.00292216	MSTRG.6484	LOC4336049	amino acid transporter AVT1I [Oryza sativa Japonica Group]	9.83942	40.977	0.240121	-2.05817	down
GO:0015171	amino acid transmembrane transporter activity	molecular_function	7	0.00292216	MSTRG.6521	LOC4336122	probable amino acid permease 7 isoform X1 [Oryza sativa Japonica Group];probable amino acid permease 7 isoform X2 [Oryza sativa Japonica Group];probable amino acid permease 7 isoform X3 [Oryza sativa Japonica Group]	6.12951	21.5816	0.284016	-1.81596	down
GO:0015171	amino acid transmembrane transporter activity	molecular_function	7	0.00292216	MSTRG.8913	LOC4340751	amino acid transporter AVT6A [Oryza sativa Japonica Group]	6.57036	16.9509	0.387612	-1.36732	down
GO:0034256	chlorophyll(ide) b reductase activity	molecular_function	7	0.00300759	4340187	LOC4340187	long chain acyl-CoA synthetase 4 [Oryza sativa Japonica Group]	3.92781	0.622236	6.31241	2.65819	up
GO:0034256	chlorophyll(ide) b reductase activity	molecular_function	7	0.00300759	MSTRG.1197	LOC4324393	long chain acyl-CoA synthetase 4 isoform X1 [Oryza sativa Japonica Group]	0.855683	2.53756	0.337207	-1.56829	down
GO:0034256	chlorophyll(ide) b reductase activity	molecular_function	7	0.00300759	MSTRG.437	LOC4327178	probable chlorophyll(ide) b reductase NYC1, chloroplastic [Oryza sativa Japonica Group]	10.3764	23.1353	0.44851	-1.15679	down
GO:0012511	monolayer-surrounded lipid storage body	cellular_component	7	0.00300759	MSTRG.14239	LOC4352160	alpha-dioxygenase, putative, expressed [Oryza sativa Japonica Group];alpha-dioxygenase 1 isoform X1 [Oryza sativa Japonica Group]	24.6652	59.3844	0.415348	-1.26761	down
GO:0012511	monolayer-surrounded lipid storage body	cellular_component	7	0.00300759	MSTRG.6664	LOC4336376	peroxygenase [Oryza sativa Japonica Group]	9.56075	36.4336	0.262416	-1.93007	down
GO:0012511	monolayer-surrounded lipid storage body	cellular_component	7	0.00300759	MSTRG.9062	LOC9270007	oleosin 5 [Oryza sativa Japonica Group]	0.852957	2.7519	0.309952	-1.68988	down
GO:0033907	beta-D-fucosidase activity	molecular_function	7	0.00300759	4332041	LOC4332041	beta-glucosidase 6 isoform X1 [Oryza sativa Japonica Group];beta-glucosidase 6 isoform X2 [Oryza sativa Japonica Group]	0.479911	2.57673	0.186248	-2.4247	down
GO:0033907	beta-D-fucosidase activity	molecular_function	7	0.00300759	MSTRG.10475	LOC4344146	beta-glucosidase 26 [Oryza sativa Japonica Group]	2.01354	6.2935	0.319939	-1.64413	down
GO:0033907	beta-D-fucosidase activity	molecular_function	7	0.00300759	MSTRG.6540	LOC9268348	beta-glucosidase 12 [Oryza sativa Japonica Group];beta-glucosidase 11-like isoform X1 [Oryza sativa Japonica Group];beta-glucosidase 11-like isoform X2 [Oryza sativa Japonica Group]	2.49394	8.35368	0.298544	-1.74398	down
GO:0016021	integral component of membrane	cellular_component	5	0.00306686	107276770	LOC107276770	hypothetical protein OsI_23178 [Oryza sativa Indica Group]	1.96849	4.95701	0.397112	-1.33238	down
GO:0016021	integral component of membrane	cellular_component	5	0.00306686	112939306	LOC112939306	hypothetical polyprotein [Oryza sativa Japonica Group]	0.474807	1.27226	0.373198	-1.42198	down
GO:0016021	integral component of membrane	cellular_component	5	0.00306686	112939838	LOC112939838	probable L-type lectin-domain containing receptor kinase S.5 [Oryza sativa Japonica Group]	0.588025	1.44184	0.407829	-1.29396	down
GO:0016021	integral component of membrane	cellular_component	5	0.00306686	4323994	LOC4323994	receptor protein kinase-like protein ZAR1 [Oryza sativa Japonica Group]	0.297331	1.04664	0.284081	-1.81562	down
GO:0016021	integral component of membrane	cellular_component	5	0.00306686	4327005	LOC4327005	Os01g0752400 [Oryza sativa Japonica Group]	0.745316	1.89191	0.393949	-1.34392	down
GO:0016021	integral component of membrane	cellular_component	5	0.00306686	4327207	LOC4327207	probable glutamate carboxypeptidase LAMP1 [Oryza sativa Japonica Group]	0.965886	2.23451	0.432259	-1.21003	down
GO:0016021	integral component of membrane	cellular_component	5	0.00306686	4328477	LOC4328477	protein STRUBBELIG-RECEPTOR FAMILY 3 isoform X1 [Oryza sativa Japonica Group];protein STRUBBELIG-RECEPTOR FAMILY 3 isoform X2 [Oryza sativa Japonica Group];protein STRUBBELIG-RECEPTOR FAMILY 3 isoform X3 [Oryza sativa Japonica Group]	1.85519	4.65837	0.398248	-1.32826	down
GO:0016021	integral component of membrane	cellular_component	5	0.00306686	4328924	LOC4328924	uncharacterized protein LOC4328924 [Oryza sativa Japonica Group]	0.966592	5.59192	0.172855	-2.53236	down
GO:0016021	integral component of membrane	cellular_component	5	0.00306686	4329210	LOC4329210	uncharacterized protein LOC4329210 isoform X1 [Oryza sativa Japonica Group];uncharacterized protein LOC4329210 isoform X2 [Oryza sativa Japonica Group]	0.453083	1.21394	0.373234	-1.42185	down
GO:0016021	integral component of membrane	cellular_component	5	0.00306686	4329529	LOC4329529	PAN domain-containing protein At5g03700 [Oryza sativa Japonica Group]	0.620256	1.67469	0.37037	-1.43296	down
GO:0016021	integral component of membrane	cellular_component	5	0.00306686	4330716	LOC4330716	probable galacturonosyltransferase 9 [Oryza sativa Japonica Group]	1.5238	5.14449	0.296201	-1.75535	down
GO:0016021	integral component of membrane	cellular_component	5	0.00306686	4331044	LOC4331044	pyrophosphate-energized vacuolar membrane proton pump [Oryza sativa Japonica Group]	0.316489	0.966762	0.32737	-1.61101	down
GO:0016021	integral component of membrane	cellular_component	5	0.00306686	4331921	LOC4331921	hypothetical protein OsJ_35899 [Oryza sativa Japonica Group];protein NRT1/ PTR FAMILY 8.3 [Oryza sativa Japonica Group]	0.277865	0.738522	0.376245	-1.41026	down
GO:0016021	integral component of membrane	cellular_component	5	0.00306686	4332562	LOC4332562	uncharacterized protein LOC4332562 [Oryza sativa Japonica Group]	0.44523	1.43478	0.310312	-1.68821	down
GO:0016021	integral component of membrane	cellular_component	5	0.00306686	4332655	LOC4332655	ABC transporter I family member 20 isoform X1 [Oryza sativa Japonica Group];ABC transporter I family member 20 isoform X2 [Oryza sativa Japonica Group]	1.14933	2.72826	0.421269	-1.24719	down
GO:0016021	integral component of membrane	cellular_component	5	0.00306686	4332740	LOC4332740	probable inactive receptor kinase At5g58300 [Oryza sativa Japonica Group]	0.443351	1.36878	0.323901	-1.62638	down
GO:0016021	integral component of membrane	cellular_component	5	0.00306686	4335176	LOC4335176	ABC transporter C family member 14 isoform X2 [Oryza sativa Japonica Group];ABC transporter C family member 14 isoform X1 [Oryza sativa Japonica Group]	1.63948	0.493088	3.32493	1.73332	up
GO:0016021	integral component of membrane	cellular_component	5	0.00306686	4335932	LOC4335932	protein NRT1/ PTR FAMILY 4.4 [Oryza sativa Japonica Group]	1.93788	4.57876	0.423233	-1.24047	down
GO:0016021	integral component of membrane	cellular_component	5	0.00306686	4336667	LOC4336667	O-fucosyltransferase 6 [Oryza sativa Japonica Group]	1.21073	3.04545	0.397553	-1.33078	down
GO:0016021	integral component of membrane	cellular_component	5	0.00306686	4337016	LOC4337016	OSJNBa0058K23.7 [Oryza sativa Japonica Group]	0.422626	3.65858	0.115516	-3.11383	down
GO:0016021	integral component of membrane	cellular_component	5	0.00306686	4339283	LOC4339283	probable xyloglucan glycosyltransferase 7 [Oryza sativa Japonica Group]	1.0171	2.41921	0.420424	-1.25008	down
GO:0016021	integral component of membrane	cellular_component	5	0.00306686	4339554	LOC4339554	CDP-diacylglycerol--serine O-phosphatidyltransferase 2 [Oryza sativa Japonica Group]	1.45931	3.71898	0.392396	-1.34962	down
GO:0016021	integral component of membrane	cellular_component	5	0.00306686	4340257	LOC4340257	syntaxin-132 [Oryza sativa Japonica Group]	3.44598	1.23755	2.7845	1.47742	up
GO:0016021	integral component of membrane	cellular_component	5	0.00306686	4340502	LOC4340502	E3 ubiquitin-protein ligase ATL31 [Oryza sativa Japonica Group]	0.576923	1.81638	0.317623	-1.65461	down
GO:0016021	integral component of membrane	cellular_component	5	0.00306686	4341306	LOC4341306	K(+) efflux antiporter 4 [Oryza sativa Japonica Group]	1.62022	5.32127	0.30448	-1.71558	down
GO:0016021	integral component of membrane	cellular_component	5	0.00306686	4341538	LOC4341538	uncharacterized protein LOC4341538 [Oryza sativa Japonica Group]	0.771482	1.87702	0.411014	-1.28274	down
GO:0016021	integral component of membrane	cellular_component	5	0.00306686	4341984	LOC4341984	uncharacterized protein LOC4341984 [Oryza sativa Japonica Group]	0.481412	1.30703	0.368327	-1.44094	down
GO:0016021	integral component of membrane	cellular_component	5	0.00306686	4342322	LOC4342322	uncharacterized protein LOC4342322 [Oryza sativa Japonica Group]	0.423204	1.42145	0.297727	-1.74794	down
GO:0016021	integral component of membrane	cellular_component	5	0.00306686	4343624	LOC4343624	protein STRUBBELIG-RECEPTOR FAMILY 3 isoform X2 [Oryza sativa Japonica Group];protein STRUBBELIG-RECEPTOR FAMILY 3 isoform X1 [Oryza sativa Japonica Group]	0.217577	1.11491	0.195152	-2.35733	down
GO:0016021	integral component of membrane	cellular_component	5	0.00306686	4343970	LOC4343970	probable inactive receptor kinase At5g10020 [Oryza sativa Japonica Group]	1.28871	3.57469	0.36051	-1.47189	down
GO:0016021	integral component of membrane	cellular_component	5	0.00306686	4345284	LOC4345284	probable galacturonosyltransferase 4 [Oryza sativa Japonica Group]	2.12688	5.15093	0.412911	-1.2761	down
GO:0016021	integral component of membrane	cellular_component	5	0.00306686	4345552	LOC4345552	hypothetical protein OsI_29221 [Oryza sativa Indica Group]	0.660482	2.21343	0.298398	-1.74469	down
GO:0016021	integral component of membrane	cellular_component	5	0.00306686	4345658	LOC4345658	hypothetical protein OsI_29346 [Oryza sativa Indica Group];probable glucomannan 4-beta-mannosyltransferase 11 isoform X1 [Oryza sativa Japonica Group]	0.736107	3.11156	0.236572	-2.07965	down
GO:0016021	integral component of membrane	cellular_component	5	0.00306686	4346069	LOC4346069	uncharacterized protein LOC4346069 [Oryza sativa Japonica Group]	0.634926	3.30735	0.191974	-2.38101	down
GO:0016021	integral component of membrane	cellular_component	5	0.00306686	4347118	LOC4347118	probable xyloglucan glycosyltransferase 2 [Oryza sativa Japonica Group]	0.457516	1.97264	0.231931	-2.10823	down
GO:0016021	integral component of membrane	cellular_component	5	0.00306686	4347165	LOC4347165	probable polygalacturonase isoform X1 [Oryza sativa Japonica Group];probable polygalacturonase isoform X2 [Oryza sativa Japonica Group]	1.89665	5.36357	0.353618	-1.49974	down
GO:0016021	integral component of membrane	cellular_component	5	0.00306686	4347307	LOC4347307	ubiquitin carboxyl-terminal hydrolase 16 [Oryza sativa Japonica Group]	0.219932	0.565139	0.389164	-1.36155	down
GO:0016021	integral component of membrane	cellular_component	5	0.00306686	4347974	LOC4347974	transmembrane 9 superfamily member 2 [Oryza sativa Japonica Group]	2.48337	7.42212	0.33459	-1.57953	down
GO:0016021	integral component of membrane	cellular_component	5	0.00306686	4348449	LOC4348449	probable galacturonosyltransferase 3 isoform X2 [Oryza sativa Japonica Group];probable galacturonosyltransferase 3 isoform X1 [Oryza sativa Japonica Group];probable galacturonosyltransferase 3 isoform X3 [Oryza sativa Japonica Group]	1.27127	3.05898	0.415585	-1.26678	down
GO:0016021	integral component of membrane	cellular_component	5	0.00306686	4349319	LOC4349319	hypothetical protein OsJ_32386 [Oryza sativa Japonica Group]	0.289821	0.711673	0.407239	-1.29605	down
GO:0016021	integral component of membrane	cellular_component	5	0.00306686	4350994	LOC4350994	uncharacterized protein LOC4350994 [Oryza sativa Japonica Group]	0.801947	3.45723	0.231963	-2.10804	down
GO:0016021	integral component of membrane	cellular_component	5	0.00306686	4351162	LOC4351162	probable LRR receptor-like serine/threonine-protein kinase At3g47570 [Oryza sativa Japonica Group]	0.332937	0.879904	0.378379	-1.4021	down
GO:0016021	integral component of membrane	cellular_component	5	0.00306686	4351859	LOC4351859	uncharacterized protein LOC4351859 [Oryza sativa Japonica Group]	0.607809	1.79345	0.338905	-1.56105	down
GO:0016021	integral component of membrane	cellular_component	5	0.00306686	4352835	LOC4352835	cation/calcium exchanger 1 [Oryza sativa Japonica Group]	0.797485	3.47868	0.229249	-2.12501	down
GO:0016021	integral component of membrane	cellular_component	5	0.00306686	9267582	LOC9267582	probable L-type lectin-domain containing receptor kinase S.5 isoform X1 [Oryza sativa Japonica Group];probable L-type lectin-domain containing receptor kinase S.5 isoform X2 [Oryza sativa Japonica Group]	0.352125	0.979721	0.359413	-1.47628	down
GO:0016021	integral component of membrane	cellular_component	5	0.00306686	9268179	LOC9268179	LOW QUALITY PROTEIN: putative receptor-like protein kinase At3g47110 [Oryza sativa Japonica Group]	0.196592	0.528003	0.372331	-1.42534	down
GO:0016021	integral component of membrane	cellular_component	5	0.00306686	9268628	LOC9268628	L-type lectin-domain containing receptor kinase IV.1 [Oryza sativa Japonica Group]	0.779462	0.316573	2.46219	1.29994	up
GO:0016021	integral component of membrane	cellular_component	5	0.00306686	9268652	LOC9268652	serine/threonine-protein kinase-like protein CCR4 [Oryza sativa Japonica Group]	0.595791	1.43635	0.414795	-1.26953	down
GO:0016021	integral component of membrane	cellular_component	5	0.00306686	9269053	LOC9269053	LOW QUALITY PROTEIN: protein S-acyltransferase 11-like [Oryza sativa Japonica Group]	0.806882	2.06975	0.389845	-1.35903	down
GO:0016021	integral component of membrane	cellular_component	5	0.00306686	9271462	LOC9271462	Leucine Rich Repeat family protein, expressed [Oryza sativa Japonica Group];putative receptor-like protein kinase At3g47110 isoform X2 [Oryza sativa Japonica Group];receptor kinase-like protein Xa21 isoform X4 [Oryza sativa Japonica Group]	0.903902	3.22756	0.280057	-1.83621	down
GO:0016021	integral component of membrane	cellular_component	5	0.00306686	MSTRG.10008	LOC4343179	uncharacterized protein LOC4343179 [Oryza sativa Japonica Group]	4.66727	10.5716	0.441493	-1.17954	down
GO:0016021	integral component of membrane	cellular_component	5	0.00306686	MSTRG.10112	LOC4343412	ABC transporter G family member 43 isoform X1 [Oryza sativa Japonica Group];ABC transporter G family member 43 isoform X2 [Oryza sativa Japonica Group]	9.4202	2.48501	3.79081	1.92251	up
GO:0016021	integral component of membrane	cellular_component	5	0.00306686	MSTRG.10162	LOC4343520	formin-like protein 11 [Oryza sativa Japonica Group]	0.183994	0.616027	0.298678	-1.74333	down
GO:0016021	integral component of membrane	cellular_component	5	0.00306686	MSTRG.10187	LOC4343573	equilibrative nucleotide transporter 3 [Oryza sativa Japonica Group]	5.38601	14.8708	0.362186	-1.4652	down
GO:0016021	integral component of membrane	cellular_component	5	0.00306686	MSTRG.10199	LOC4343600	hypothetical protein OsJ_24738 [Oryza sativa Japonica Group]	0.607085	6.14569	0.0987822	-3.3396	down
GO:0016021	integral component of membrane	cellular_component	5	0.00306686	MSTRG.10305	LOC4343798	probable LRR receptor-like serine/threonine-protein kinase At1g74360 [Oryza sativa Japonica Group]	3.67759	8.33875	0.441024	-1.18107	down
GO:0016021	integral component of membrane	cellular_component	5	0.00306686	MSTRG.1034	LOC4326677	S-type anion channel SLAH2 isoform X1 [Oryza sativa Japonica Group]	14.628	36.1802	0.40431	-1.30647	down
GO:0016021	integral component of membrane	cellular_component	5	0.00306686	MSTRG.10423	LOC4344012	uncharacterized protein LOC4344012 [Oryza sativa Japonica Group]	0.826806	3.32857	0.248397	-2.00928	down
GO:0016021	integral component of membrane	cellular_component	5	0.00306686	MSTRG.10445	LOC4344073	GDSL esterase/lipase At5g45910 [Oryza sativa Japonica Group]	0.266103	0.714112	0.372635	-1.42417	down
GO:0016021	integral component of membrane	cellular_component	5	0.00306686	MSTRG.10519	LOC4344217	Os07g0666900, partial [Oryza sativa Japonica Group]	6.93804	26.5872	0.260954	-1.93813	down
GO:0016021	integral component of membrane	cellular_component	5	0.00306686	MSTRG.1082	LOC4326587	CASP-like protein 4U1 [Oryza sativa Japonica Group]	5.86572	14.7401	0.397943	-1.32937	down
GO:0016021	integral component of membrane	cellular_component	5	0.00306686	MSTRG.1087	LOC4325912	uncharacterized protein LOC4325912 [Oryza sativa Japonica Group]	1.36469	4.57042	0.298593	-1.74375	down
GO:0016021	integral component of membrane	cellular_component	5	0.00306686	MSTRG.10900	LOC4344969	chloroplast envelope membrane protein [Oryza sativa Japonica Group]	1.08825	2.74908	0.395858	-1.33694	down
GO:0016021	integral component of membrane	cellular_component	5	0.00306686	MSTRG.11050	LOC4345294	LRR receptor-like serine/threonine-protein kinase EFR isoform X1 [Oryza sativa Japonica Group];putative protein kinase Xa21 [Oryza sativa Japonica Group]	0.690207	5.0788	0.1359	-2.87938	down
GO:0016021	integral component of membrane	cellular_component	5	0.00306686	MSTRG.11053	LOC9272132	LEAF RUST 10 DISEASE-RESISTANCE LOCUS RECEPTOR-LIKE PROTEIN KINASE-like 2.1 isoform X1 [Oryza sativa Japonica Group];LEAF RUST 10 DISEASE-RESISTANCE LOCUS RECEPTOR-LIKE PROTEIN KINASE-like 2.1 isoform X2 [Oryza sativa Japonica Group]	5.15307	12.8141	0.402141	-1.31423	down
GO:0016021	integral component of membrane	cellular_component	5	0.00306686	MSTRG.11112	LOC4345471	sulfite exporter TauE/SafE family protein 3 [Oryza sativa Japonica Group]	7.01891	26.5071	0.264793	-1.91706	down
GO:0016021	integral component of membrane	cellular_component	5	0.00306686	MSTRG.11164	LOC4345614	uncharacterized protein LOC4345614 [Oryza sativa Japonica Group]	24.3519	58.0635	0.419401	-1.2536	down
GO:0016021	integral component of membrane	cellular_component	5	0.00306686	MSTRG.11558	LOC4346344	ABC transporter B family member 1 [Oryza sativa Japonica Group]	0.906464	2.42423	0.373918	-1.4192	down
GO:0016021	integral component of membrane	cellular_component	5	0.00306686	MSTRG.11617	LOC4346436	ABC transporter G family member 11 isoform X1 [Oryza sativa Japonica Group]	1.25979	3.39165	0.371439	-1.4288	down
GO:0016021	integral component of membrane	cellular_component	5	0.00306686	MSTRG.11762	LOC9269190	ABC transporter G family member 53 [Oryza sativa Japonica Group]	10.6825	30.5825	0.3493	-1.51746	down
GO:0016021	integral component of membrane	cellular_component	5	0.00306686	MSTRG.11945	LOC4347158	respiratory burst oxidase homolog protein E [Oryza sativa Japonica Group]	1.66571	3.99214	0.417247	-1.26103	down
GO:0016021	integral component of membrane	cellular_component	5	0.00306686	MSTRG.12021	LOC4347344	ABC transporter G family member 11 [Oryza sativa Japonica Group]	1.7429	8.46923	0.205791	-2.28075	down
GO:0016021	integral component of membrane	cellular_component	5	0.00306686	MSTRG.12063	LOC4347418	tonoplast dicarboxylate transporter [Oryza sativa Japonica Group]	20.0598	47.4654	0.42262	-1.24257	down
GO:0016021	integral component of membrane	cellular_component	5	0.00306686	MSTRG.12079	LOC9272362	protein PIN-LIKES 3 [Oryza sativa Japonica Group]	6.47983	22.2582	0.291121	-1.78031	down
GO:0016021	integral component of membrane	cellular_component	5	0.00306686	MSTRG.12108	LOC4347499	UDP-glucuronate 4-epimerase 6 [Oryza sativa Japonica Group]	1.68095	6.97805	0.24089	-2.05355	down
GO:0016021	integral component of membrane	cellular_component	5	0.00306686	MSTRG.12136	LOC4347559	PTI1-like tyrosine-protein kinase 3 isoform X2 [Oryza sativa Japonica Group];PTI1-like tyrosine-protein kinase 3 isoform X1 [Oryza sativa Japonica Group]	5.59804	13.8161	0.405183	-1.30336	down
GO:0016021	integral component of membrane	cellular_component	5	0.00306686	MSTRG.12220	LOC4347702	protein NUCLEAR FUSION DEFECTIVE 4 [Oryza sativa Japonica Group]	8.23301	20.3962	0.403653	-1.30881	down
GO:0016021	integral component of membrane	cellular_component	5	0.00306686	MSTRG.12274	LOC4347808	protein PIN-LIKES 7 [Oryza sativa Japonica Group]	3.87964	9.34701	0.415068	-1.26858	down
GO:0016021	integral component of membrane	cellular_component	5	0.00306686	MSTRG.12515	LOC4348359	cellulose synthase-like protein H1 isoform X1 [Oryza sativa Japonica Group];cellulose synthase-like protein H1 isoform X2 [Oryza sativa Japonica Group]	5.44075	12.4099	0.438421	-1.18961	down
GO:0016021	integral component of membrane	cellular_component	5	0.00306686	MSTRG.12519	LOC4348363	CASP-like protein 5A2 [Oryza sativa Japonica Group]	4.30968	10.1688	0.423814	-1.2385	down
GO:0016021	integral component of membrane	cellular_component	5	0.00306686	MSTRG.12702	LOC4348855	MDIS1-interacting receptor like kinase 2 [Oryza sativa Japonica Group]	2.64752	7.94042	0.333424	-1.58457	down
GO:0016021	integral component of membrane	cellular_component	5	0.00306686	MSTRG.12875	LOC4349165	Cytochrome P450 family protein, expressed [Oryza sativa Japonica Group];cytochrome P450 704C1 isoform X1 [Oryza sativa Japonica Group]	1.97657	10.5087	0.18809	-2.41051	down
GO:0016021	integral component of membrane	cellular_component	5	0.00306686	MSTRG.12909	LOC107275259	probable receptor-like protein kinase At5g24010 [Oryza sativa Japonica Group]	5.30256	13.9865	0.37912	-1.39927	down
GO:0016021	integral component of membrane	cellular_component	5	0.00306686	MSTRG.12910	LOC4349232	uncharacterized protein LOC4349232 [Oryza sativa Japonica Group]	0.641447	3.52407	0.182019	-2.45784	down
GO:0016021	integral component of membrane	cellular_component	5	0.00306686	MSTRG.12913	LOC4349235	uncharacterized protein LOC4349235 isoform X1 [Oryza sativa Japonica Group];hypothetical protein OsI_34469 [Oryza sativa Indica Group]	7.66219	3.2795	2.33639	1.22428	up
GO:0016021	integral component of membrane	cellular_component	5	0.00306686	MSTRG.12976	LOC4349339	protein NRT1/ PTR FAMILY 6.3 [Oryza sativa Japonica Group]	3.28272	7.57323	0.433464	-1.20602	down
GO:0016021	integral component of membrane	cellular_component	5	0.00306686	MSTRG.1330	LOC4324725	CASP-like protein 3A1 [Oryza sativa Japonica Group]	1.11686	3.3917	0.329291	-1.60257	down
GO:0016021	integral component of membrane	cellular_component	5	0.00306686	MSTRG.13584	LOC4350646	uncharacterized protein LOC9270608 [Oryza sativa Japonica Group];hypothetical protein OsJ_34121 [Oryza sativa Japonica Group]	6.15471	16.0381	0.383755	-1.38174	down
GO:0016021	integral component of membrane	cellular_component	5	0.00306686	MSTRG.13593	LOC4350668	putative UPF0481 protein At3g02645 [Oryza sativa Japonica Group]	0.57421	1.88279	0.304978	-1.71322	down
GO:0016021	integral component of membrane	cellular_component	5	0.00306686	MSTRG.13648	LOC4350817	3-ketoacyl-CoA synthase 20 [Oryza sativa Japonica Group]	0.984854	3.17573	0.310119	-1.68911	down
GO:0016021	integral component of membrane	cellular_component	5	0.00306686	MSTRG.13706	LOC4350987	1-acyl-sn-glycerol-3-phosphate acyltransferase PLS1 [Oryza sativa Japonica Group]	4.56356	10.4497	0.436718	-1.19523	down
GO:0016021	integral component of membrane	cellular_component	5	0.00306686	MSTRG.13777	LOC4351207	Os11g0703600, partial [Oryza sativa Japonica Group]	0.690167	3.76649	0.183238	-2.44821	down
GO:0016021	integral component of membrane	cellular_component	5	0.00306686	MSTRG.14202	LOC4352063	ABC transporter G family member 11 [Oryza sativa Japonica Group]	2.13784	4.94838	0.432028	-1.2108	down
GO:0016021	integral component of membrane	cellular_component	5	0.00306686	MSTRG.14230	LOC4352132	chloride channel protein CLC-a [Oryza sativa Japonica Group]	3.75338	10.2572	0.365926	-1.45038	down
GO:0016021	integral component of membrane	cellular_component	5	0.00306686	MSTRG.14284	LOC4352285	Os12g0502800, partial [Oryza sativa Japonica Group];ureide permease 2 isoform X1 [Oryza sativa Japonica Group];ureide permease 2 isoform X7 [Oryza sativa Japonica Group]	5.35003	12.0917	0.442455	-1.1764	down
GO:0016021	integral component of membrane	cellular_component	5	0.00306686	MSTRG.14285	LOC4352286	ureide permease 2 [Oryza sativa Japonica Group]	4.22046	9.64954	0.437374	-1.19306	down
GO:0016021	integral component of membrane	cellular_component	5	0.00306686	MSTRG.1454	LOC4325600	receptor-like protein kinase FERONIA [Oryza sativa Japonica Group]	6.42078	14.9535	0.429384	-1.21966	down
GO:0016021	integral component of membrane	cellular_component	5	0.00306686	MSTRG.14551	LOC4352901	nodulin family protein, putative, expressed [Oryza sativa Japonica Group]	1.0576	3.36889	0.31393	-1.67149	down
GO:0016021	integral component of membrane	cellular_component	5	0.00306686	MSTRG.1465	LOC4324709	beta-glucuronosyltransferase GlcAT14A [Oryza sativa Japonica Group]	0.359661	1.52633	0.235638	-2.08535	down
GO:0016021	integral component of membrane	cellular_component	5	0.00306686	MSTRG.1720	LOC4324813	probable anion transporter 3, chloroplastic [Oryza sativa Japonica Group]	0.646861	1.7389	0.371994	-1.42665	down
GO:0016021	integral component of membrane	cellular_component	5	0.00306686	MSTRG.1828	LOC4324841	UDP-glucuronate:xylan alpha-glucuronosyltransferase 1 [Oryza sativa Japonica Group]	5.74441	13.1869	0.435614	-1.19888	down
GO:0016021	integral component of membrane	cellular_component	5	0.00306686	MSTRG.1847	LOC4324881	uncharacterized protein LOC4324881 [Oryza sativa Japonica Group]	11.4948	25.7584	0.446254	-1.16406	down
GO:0016021	integral component of membrane	cellular_component	5	0.00306686	MSTRG.1880	LOC4325107	formin-like protein 1 [Oryza sativa Japonica Group]	0.320825	0.856758	0.374464	-1.4171	down
GO:0016021	integral component of membrane	cellular_component	5	0.00306686	MSTRG.1984	LOC4327242	probable glucuronosyltransferase Os01g0926600 [Oryza sativa Japonica Group]	2.23413	7.0395	0.317371	-1.65576	down
GO:0016021	integral component of membrane	cellular_component	5	0.00306686	MSTRG.2029	LOC4326504	uncharacterized protein LOC4326504 [Oryza sativa Japonica Group]	0.83972	1.98978	0.422016	-1.24463	down
GO:0016021	integral component of membrane	cellular_component	5	0.00306686	MSTRG.2117	LOC4324472	protein COFACTOR ASSEMBLY OF COMPLEX C SUBUNIT B CCB3, chloroplastic [Oryza sativa Japonica Group]	0.989917	2.57982	0.383715	-1.38189	down
GO:0016021	integral component of membrane	cellular_component	5	0.00306686	MSTRG.2136	LOC4323846	cytochrome b5-like [Oryza sativa Japonica Group]	3.37871	7.81718	0.432216	-1.21018	down
GO:0016021	integral component of membrane	cellular_component	5	0.00306686	MSTRG.219	LOC4324499	receptor kinase-like protein Xa21 [Oryza sativa Japonica Group]	0.468117	1.27471	0.367233	-1.44523	down
GO:0016021	integral component of membrane	cellular_component	5	0.00306686	MSTRG.2343	LOC4328266	L-arabinokinase [Oryza sativa Japonica Group]	4.31759	10.1381	0.425879	-1.23148	down
GO:0016021	integral component of membrane	cellular_component	5	0.00306686	MSTRG.2391	LOC4328368	Os02g0158701, partial [Oryza sativa Japonica Group];protein PECTIC ARABINOGALACTAN SYNTHESIS-RELATED [Oryza sativa Japonica Group]	8.90447	3.2257	2.76047	1.46492	up
GO:0016021	integral component of membrane	cellular_component	5	0.00306686	MSTRG.2393	LOC112936036	Os02g0159850, partial [Oryza sativa Japonica Group];protein SCO1 homolog 1, mitochondrial-like isoform X1 [Oryza sativa Japonica Group];protein SCO1 homolog 1, mitochondrial-like isoform X2 [Oryza sativa Japonica Group]	19.2827	5.91436	3.26031	1.70501	up
GO:0016021	integral component of membrane	cellular_component	5	0.00306686	MSTRG.2455	LOC4328471	uncharacterized protein LOC4328471 [Oryza sativa Japonica Group]	1.59108	3.87056	0.411073	-1.28253	down
GO:0016021	integral component of membrane	cellular_component	5	0.00306686	MSTRG.2573	LOC4328687	ABC transporter G family member 39 [Oryza sativa Japonica Group]	1.24611	3.23056	0.385726	-1.37435	down
GO:0016021	integral component of membrane	cellular_component	5	0.00306686	MSTRG.2574	LOC9268335	hypothetical protein OsI_06321 [Oryza sativa Indica Group]	0.389409	0.992959	0.39217	-1.35045	down
GO:0016021	integral component of membrane	cellular_component	5	0.00306686	MSTRG.286	LOC4327122	ABC transporter C family member 3 [Oryza sativa Japonica Group]	15.5401	6.45488	2.40749	1.26753	up
GO:0016021	integral component of membrane	cellular_component	5	0.00306686	MSTRG.2890	LOC4329416	Os02g0498700, partial [Oryza sativa Japonica Group]	2.01417	5.152	0.39095	-1.35494	down
GO:0016021	integral component of membrane	cellular_component	5	0.00306686	MSTRG.2916	LOC4329464	bidirectional sugar transporter SWEET15 [Oryza sativa Japonica Group]	2.88185	23.7309	0.121439	-3.0417	down
GO:0016021	integral component of membrane	cellular_component	5	0.00306686	MSTRG.3359	LOC4330329	E3 ubiquitin-protein ligase RHA1B [Oryza sativa Japonica Group]	12.0378	41.237	0.291917	-1.77637	down
GO:0016021	integral component of membrane	cellular_component	5	0.00306686	MSTRG.3376	LOC4330368	probable purine permease 11 isoform X1 [Oryza sativa Japonica Group];probable purine permease 11 isoform X2 [Oryza sativa Japonica Group]	3.18171	9.64278	0.329958	-1.59965	down
GO:0016021	integral component of membrane	cellular_component	5	0.00306686	MSTRG.3391	LOC4330390	ABC transporter B family member 2 [Oryza sativa Japonica Group]	0.231522	0.611643	0.378525	-1.40154	down
GO:0016021	integral component of membrane	cellular_component	5	0.00306686	MSTRG.3461	LOC4330501	galactan beta-1,4-galactosyltransferase GALS1 [Oryza sativa Japonica Group]	9.67139	36.2165	0.267043	-1.90485	down
GO:0016021	integral component of membrane	cellular_component	5	0.00306686	MSTRG.3465	LOC4330511	diacylglycerol O-acyltransferase 2D [Oryza sativa Japonica Group]	2.00513	4.87256	0.411514	-1.28099	down
GO:0016021	integral component of membrane	cellular_component	5	0.00306686	MSTRG.3472	LOC4330525	protein NRT1/ PTR FAMILY 7.3 isoform X1 [Oryza sativa Japonica Group]	2.41703	12.6746	0.190699	-2.39063	down
GO:0016021	integral component of membrane	cellular_component	5	0.00306686	MSTRG.3573	LOC4330700	auxin efflux carrier component 1a [Oryza sativa Japonica Group]	3.29835	8.45891	0.389927	-1.35873	down
GO:0016021	integral component of membrane	cellular_component	5	0.00306686	MSTRG.3577	LOC4330708	probable glucomannan 4-beta-mannosyltransferase 6 [Oryza sativa Japonica Group]	2.96199	8.74274	0.338795	-1.56152	down
GO:0016021	integral component of membrane	cellular_component	5	0.00306686	MSTRG.3615	LOC4330772	probable RNA-binding protein ARP1 [Oryza sativa Japonica Group]	3.49652	11.6133	0.30108	-1.73178	down
GO:0016021	integral component of membrane	cellular_component	5	0.00306686	MSTRG.3944	LOC4331292	phosphatidylserine decarboxylase proenzyme 1, mitochondrial isoform X1 [Oryza sativa Japonica Group];phosphatidylserine decarboxylase proenzyme 1, mitochondrial isoform X2 [Oryza sativa Japonica Group]	0.670638	1.92596	0.34821	-1.52197	down
GO:0016021	integral component of membrane	cellular_component	5	0.00306686	MSTRG.3987	LOC4331389	molybdate-anion transporter [Oryza sativa Japonica Group]	3.3277	13.8262	0.240681	-2.05481	down
GO:0016021	integral component of membrane	cellular_component	5	0.00306686	MSTRG.4032	LOC4331464	probable serine/threonine-protein kinase At1g01540 [Oryza sativa Japonica Group]	8.94208	29.9876	0.298193	-1.74568	down
GO:0016021	integral component of membrane	cellular_component	5	0.00306686	MSTRG.403	LOC4325256	uncharacterized protein LOC4325256 [Oryza sativa Japonica Group]	13.2052	29.5581	0.446754	-1.16245	down
GO:0016021	integral component of membrane	cellular_component	5	0.00306686	MSTRG.4238	LOC4331836	Putative fiddlehead-like protein [Oryza sativa Japonica Group]	8.50196	20.2846	0.419134	-1.25452	down
GO:0016021	integral component of membrane	cellular_component	5	0.00306686	MSTRG.4249	LOC4331852	protein STRUBBELIG-RECEPTOR FAMILY 7 [Oryza sativa Japonica Group]	5.41666	13.8744	0.390407	-1.35695	down
GO:0016021	integral component of membrane	cellular_component	5	0.00306686	MSTRG.4272	LOC4331893	alcohol dehydrogenase-like 7 [Oryza sativa Japonica Group]	5.42801	14.33	0.378787	-1.40054	down
GO:0016021	integral component of membrane	cellular_component	5	0.00306686	MSTRG.4277	LOC4331902	uncharacterized protein LOC4331902 [Oryza sativa Japonica Group]	3.61487	9.2338	0.391483	-1.35298	down
GO:0016021	integral component of membrane	cellular_component	5	0.00306686	MSTRG.4347	LOC4332035	probable leucine-rich repeat receptor-like protein kinase At1g35710 [Oryza sativa Japonica Group]	0.578499	2.46506	0.234679	-2.09124	down
GO:0016021	integral component of membrane	cellular_component	5	0.00306686	MSTRG.4349	LOC4332042	hypothetical protein OsJ_09896 [Oryza sativa Japonica Group]	9.75741	24.9968	0.390347	-1.35717	down
GO:0016021	integral component of membrane	cellular_component	5	0.00306686	MSTRG.4377	LOC4332090	3-ketoacyl-CoA synthase 6 [Oryza sativa Japonica Group]	14.7492	41.6235	0.354347	-1.49676	down
GO:0016021	integral component of membrane	cellular_component	5	0.00306686	MSTRG.4384	LOC4332106	Os03g0223000, partial [Oryza sativa Japonica Group]	0.977421	2.33382	0.418808	-1.25564	down
GO:0016021	integral component of membrane	cellular_component	5	0.00306686	MSTRG.444	LOC4327188	uncharacterized protein LOC4327188 [Oryza sativa Japonica Group]	2.73502	9.43117	0.289997	-1.78589	down
GO:0016021	integral component of membrane	cellular_component	5	0.00306686	MSTRG.4519	LOC4332329	Os03g0262700, partial [Oryza sativa Japonica Group]	0.812546	1.99853	0.406573	-1.29841	down
GO:0016021	integral component of membrane	cellular_component	5	0.00306686	MSTRG.4556	LOC4332381	uncharacterized protein LOC4332381 [Oryza sativa Japonica Group]	9.6267	22.9383	0.419679	-1.25264	down
GO:0016021	integral component of membrane	cellular_component	5	0.00306686	MSTRG.4618	LOC4332481	low temperature-induced protein lt101.2 [Oryza sativa Japonica Group]	19.7979	45.6441	0.433745	-1.20508	down
GO:0016021	integral component of membrane	cellular_component	5	0.00306686	MSTRG.4623	LOC4332489	Os03g0288400 [Oryza sativa Japonica Group]	1.22575	2.97191	0.412444	-1.27773	down
GO:0016021	integral component of membrane	cellular_component	5	0.00306686	MSTRG.4762	LOC4332724	endoglucanase 9 [Oryza sativa Japonica Group]	3.54938	9.96312	0.356252	-1.48903	down
GO:0016021	integral component of membrane	cellular_component	5	0.00306686	MSTRG.4888	LOC4332934	protein DMP2 [Oryza sativa Japonica Group]	5.75029	2.83518	2.02819	1.02019	up
GO:0016021	integral component of membrane	cellular_component	5	0.00306686	MSTRG.4902	LOC4332966	probable glucomannan 4-beta-mannosyltransferase 5 isoform X1 [Oryza sativa Japonica Group];probable glucomannan 4-beta-mannosyltransferase 5 isoform X2 [Oryza sativa Japonica Group]	1.97289	6.02948	0.327208	-1.61172	down
GO:0016021	integral component of membrane	cellular_component	5	0.00306686	MSTRG.493	LOC4327698	C2 domain-containing protein At1g53590 isoform X1 [Oryza sativa Japonica Group]	2.45215	7.89373	0.310646	-1.68666	down
GO:0016021	integral component of membrane	cellular_component	5	0.00306686	MSTRG.4956	LOC4333071	3beta-hydroxysteroid-dehydrogenase/decarboxylase [Oryza sativa Japonica Group]	0.798611	1.92004	0.415934	-1.26557	down
GO:0016021	integral component of membrane	cellular_component	5	0.00306686	MSTRG.4979	LOC4333097	uncharacterized protein LOC4333097 [Oryza sativa Japonica Group]	0.906936	3.53186	0.256787	-1.96136	down
GO:0016021	integral component of membrane	cellular_component	5	0.00306686	MSTRG.5274	LOC9269916	protein NRT1/ PTR FAMILY 2.11 [Oryza sativa Japonica Group]	5.28233	12.5661	0.420363	-1.25029	down
GO:0016021	integral component of membrane	cellular_component	5	0.00306686	MSTRG.5422	LOC4334029	endoglucanase 10 [Oryza sativa Japonica Group]	7.14015	19.3585	0.368837	-1.43894	down
GO:0016021	integral component of membrane	cellular_component	5	0.00306686	MSTRG.554	LOC4324377	uncharacterized protein LOC4324377 isoform X1 [Oryza sativa Japonica Group];uncharacterized protein LOC4324377 isoform X2 [Oryza sativa Japonica Group]	10.6735	40.7753	0.261763	-1.93367	down
GO:0016021	integral component of membrane	cellular_component	5	0.00306686	MSTRG.5583	LOC4334237	cold-regulated 413 plasma membrane protein 2 [Oryza sativa Japonica Group]	44.6899	131.791	0.339096	-1.56023	down
GO:0016021	integral component of membrane	cellular_component	5	0.00306686	MSTRG.5584	LOC4334238	CASP-like protein 5C1 [Oryza sativa Japonica Group]	3.10138	8.08323	0.383681	-1.38202	down
GO:0016021	integral component of membrane	cellular_component	5	0.00306686	MSTRG.5594	LOC4334258	probable xyloglucan glycosyltransferase 9 isoform X1 [Oryza sativa Japonica Group]	1.90592	6.23337	0.305761	-1.70952	down
GO:0016021	integral component of membrane	cellular_component	5	0.00306686	MSTRG.5603	LOC4334271	probable LRR receptor-like serine/threonine-protein kinase At2g16250 [Oryza sativa Japonica Group]	9.82314	27.313	0.35965	-1.47533	down
GO:0016021	integral component of membrane	cellular_component	5	0.00306686	MSTRG.5704	LOC4334447	uncharacterized protein LOC4334447 [Oryza sativa Japonica Group]	10.5359	26.7492	0.393878	-1.34418	down
GO:0016021	integral component of membrane	cellular_component	5	0.00306686	MSTRG.5721	LOC4334478	galactosyltransferase family protein, putative, expressed [Oryza sativa Japonica Group]	0.779823	3.66096	0.21301	-2.231	down
GO:0016021	integral component of membrane	cellular_component	5	0.00306686	MSTRG.5723	LOC4334484	protein YLS3 [Oryza sativa Japonica Group]	4.43076	10.7261	0.413083	-1.2755	down
GO:0016021	integral component of membrane	cellular_component	5	0.00306686	MSTRG.5728	LOC4334492	squalene synthase [Oryza sativa Japonica Group]	3.71521	9.70674	0.382745	-1.38554	down
GO:0016021	integral component of membrane	cellular_component	5	0.00306686	MSTRG.5735	LOC4334503	uncharacterized protein LOC4334503 isoform X1 [Oryza sativa Japonica Group]	4.3464	10.4537	0.415776	-1.26612	down
GO:0016021	integral component of membrane	cellular_component	5	0.00306686	MSTRG.5744	LOC4334515	probable cellulose synthase A catalytic subunit 2 [UDP-forming] [Oryza sativa Japonica Group]	2.91917	9.00454	0.324189	-1.62509	down
GO:0016021	integral component of membrane	cellular_component	5	0.00306686	MSTRG.5813	LOC4334614	L-type lectin-domain containing receptor kinase IV.1 [Oryza sativa Japonica Group]	1.29746	3.82535	0.339174	-1.5599	down
GO:0016021	integral component of membrane	cellular_component	5	0.00306686	MSTRG.5846	LOC9272590	cell number regulator 10 [Oryza sativa Japonica Group]	3.39653	7.87032	0.431562	-1.21236	down
GO:0016021	integral component of membrane	cellular_component	5	0.00306686	MSTRG.5871	LOC4334710	probable cellulose synthase A catalytic subunit 5 [UDP-forming] [Oryza sativa Japonica Group]	3.9592	9.68309	0.408877	-1.29026	down
GO:0016021	integral component of membrane	cellular_component	5	0.00306686	MSTRG.5899	LOC4334759	ALBINO3-like protein 1, chloroplastic isoform X1 [Oryza sativa Japonica Group]	5.34038	13.9264	0.383473	-1.3828	down
GO:0016021	integral component of membrane	cellular_component	5	0.00306686	MSTRG.5994	LOC4334927	uncharacterized protein LOC4334927 [Oryza sativa Japonica Group]	0.83375	2.1889	0.3809	-1.39252	down
GO:0016021	integral component of membrane	cellular_component	5	0.00306686	MSTRG.616	LOC4325158	ABC transporter B family member 21 [Oryza sativa Japonica Group]	2.78344	11.0691	0.251462	-1.99159	down
GO:0016021	integral component of membrane	cellular_component	5	0.00306686	MSTRG.6281	LOC4335656	uncharacterized protein LOC4335656 [Oryza sativa Japonica Group]	2.18493	11.2397	0.194393	-2.36295	down
GO:0016021	integral component of membrane	cellular_component	5	0.00306686	MSTRG.6381	LOC4335868	OSJNBa0084A10.1 [Oryza sativa Japonica Group]	1.4492	4.17733	0.34692	-1.52732	down
GO:0016021	integral component of membrane	cellular_component	5	0.00306686	MSTRG.6489	LOC4336059	cell number regulator 2, partial [Oryza sativa Japonica Group]	2.18906	5.44554	0.401992	-1.31476	down
GO:0016021	integral component of membrane	cellular_component	5	0.00306686	MSTRG.6688	LOC4336442	probable metal-nicotianamine transporter YSL12 [Oryza sativa Japonica Group]	1.01415	2.54177	0.398993	-1.32557	down
GO:0016021	integral component of membrane	cellular_component	5	0.00306686	MSTRG.6734	LOC4336515	beta-fructofuranosidase 1 [Oryza sativa Japonica Group]	7.80971	18.6437	0.418892	-1.25535	down
GO:0016021	integral component of membrane	cellular_component	5	0.00306686	MSTRG.6839	LOC4336724	OSJNBa0019K04.6 [Oryza sativa Japonica Group]	3.26555	9.71682	0.336072	-1.57316	down
GO:0016021	integral component of membrane	cellular_component	5	0.00306686	MSTRG.6888	LOC4336804	probable purine permease 11 [Oryza sativa Japonica Group]	1.96222	5.5051	0.356437	-1.48828	down
GO:0016021	integral component of membrane	cellular_component	5	0.00306686	MSTRG.6889	LOC9267767	zinc finger MYM-type protein 1 isoform X1 [Oryza sativa Japonica Group];probable purine permease 11 isoform X2 [Oryza sativa Japonica Group]	0.891035	3.95703	0.225178	-2.15086	down
GO:0016021	integral component of membrane	cellular_component	5	0.00306686	MSTRG.6901	LOC4336832	Os04g0592600, partial [Oryza sativa Japonica Group]	17.7924	39.5036	0.4504	-1.15072	down
GO:0016021	integral component of membrane	cellular_component	5	0.00306686	MSTRG.702	LOC4326846	pyrophosphate-energized vacuolar membrane proton pump [Oryza sativa Japonica Group]	1.33308	0.561324	2.37488	1.24785	up
GO:0016021	integral component of membrane	cellular_component	5	0.00306686	MSTRG.7050	LOC4337103	organic cation/carnitine transporter 4 [Oryza sativa Japonica Group]	3.34696	8.86552	0.377525	-1.40535	down
GO:0016021	integral component of membrane	cellular_component	5	0.00306686	MSTRG.7099	LOC4337222	protein IRX15-LIKE [Oryza sativa Japonica Group]	4.32336	10.1238	0.42705	-1.22752	down
GO:0016021	integral component of membrane	cellular_component	5	0.00306686	MSTRG.713	LOC4326812	ABC transporter G family member 32 isoform X1 [Oryza sativa Japonica Group]	0.760555	0.180714	4.20861	2.07334	up
GO:0016021	integral component of membrane	cellular_component	5	0.00306686	MSTRG.7194	LOC4337382	probable metal-nicotianamine transporter YSL10 [Oryza sativa Japonica Group]	0.347223	0.958604	0.362217	-1.46507	down
GO:0016021	integral component of membrane	cellular_component	5	0.00306686	MSTRG.7206	LOC4337404	NDR1/HIN1-like protein 6 [Oryza sativa Japonica Group]	6.24387	1.82605	3.41932	1.77371	up
GO:0016021	integral component of membrane	cellular_component	5	0.00306686	MSTRG.7259	LOC4337491	Os04g0689500, partial [Oryza sativa Japonica Group]	8.83312	29.412	0.300324	-1.73541	down
GO:0016021	integral component of membrane	cellular_component	5	0.00306686	MSTRG.7316	LOC4337574	ABC transporter D family member 1 [Oryza sativa Japonica Group]	2.16541	4.88581	0.443205	-1.17396	down
GO:0016021	integral component of membrane	cellular_component	5	0.00306686	MSTRG.7358	LOC4337645	ABC transporter G family member 16 [Oryza sativa Japonica Group]	4.12385	16.3017	0.25297	-1.98296	down
GO:0016021	integral component of membrane	cellular_component	5	0.00306686	MSTRG.7365	LOC4337662	tetraspanin-3 [Oryza sativa Japonica Group]	27.6977	61.6845	0.449022	-1.15514	down
GO:0016021	integral component of membrane	cellular_component	5	0.00306686	MSTRG.7454	LOC9271175	translocator protein homolog [Oryza sativa Japonica Group]	4.2946	15.6545	0.274336	-1.86599	down
GO:0016021	integral component of membrane	cellular_component	5	0.00306686	MSTRG.7524	LOC4337958	probable cellulose synthase A catalytic subunit 1 [UDP-forming] [Oryza sativa Japonica Group]	5.02174	14.2473	0.352469	-1.50443	down
GO:0016021	integral component of membrane	cellular_component	5	0.00306686	MSTRG.7554	LOC4338015	hypothetical protein OsI_18751 [Oryza sativa Indica Group]	0.628731	1.54705	0.406407	-1.299	down
GO:0016021	integral component of membrane	cellular_component	5	0.00306686	MSTRG.7567	LOC4338041	protein NDL2 isoform X4 [Oryza sativa Japonica Group];protein NDL2 isoform X1 [Oryza sativa Japonica Group];protein NDL2 isoform X2 [Oryza sativa Japonica Group];protein NDL2 isoform X3 [Oryza sativa Japonica Group]	2.89976	12.1489	0.238685	-2.06682	down
GO:0016021	integral component of membrane	cellular_component	5	0.00306686	MSTRG.7573	LOC9268269	NDR1/HIN1-like protein 13 [Oryza sativa Japonica Group]	1.57943	3.84861	0.410391	-1.28493	down
GO:0016021	integral component of membrane	cellular_component	5	0.00306686	MSTRG.772	LOC4325432	S-type anion channel SLAH2 [Oryza sativa Japonica Group]	5.48219	18.8143	0.291384	-1.77901	down
GO:0016021	integral component of membrane	cellular_component	5	0.00306686	MSTRG.7759	LOC4338509	probable inactive receptor-like protein kinase At3g56050 [Oryza sativa Japonica Group]	0.55817	1.4167	0.393993	-1.34376	down
GO:0016021	integral component of membrane	cellular_component	5	0.00306686	MSTRG.776	LOC4325228	protein DMP10 [Oryza sativa Japonica Group]	2.58714	6.08484	0.425178	-1.23386	down
GO:0016021	integral component of membrane	cellular_component	5	0.00306686	MSTRG.7781	LOC4338546	UDP-glucuronic acid decarboxylase 2 [Oryza sativa Japonica Group]	13.5881	33.7421	0.402706	-1.3122	down
GO:0016021	integral component of membrane	cellular_component	5	0.00306686	MSTRG.7811	LOC4338635	membrane protein PM19L [Oryza sativa Japonica Group]	5.85219	29.06	0.201383	-2.31199	down
GO:0016021	integral component of membrane	cellular_component	5	0.00306686	MSTRG.7835	LOC4338684	uncharacterized protein LOC4338684 [Oryza sativa Japonica Group]	2.87374	8.34551	0.344346	-1.53807	down
GO:0016021	integral component of membrane	cellular_component	5	0.00306686	MSTRG.7889	LOC4338777	protein NRT1/ PTR FAMILY 3.1 [Oryza sativa Japonica Group]	1.55394	6.97938	0.222647	-2.16717	down
GO:0016021	integral component of membrane	cellular_component	5	0.00306686	MSTRG.7923	LOC4338859	splicing factor 3B subunit 4 [Oryza sativa Japonica Group];Os05g0427200, partial [Oryza sativa Japonica Group];probable beta-1,3-galactosyltransferase 8 isoform X1 [Oryza sativa Japonica Group]	8.50014	19.6311	0.432993	-1.20759	down
GO:0016021	integral component of membrane	cellular_component	5	0.00306686	MSTRG.8023	LOC4339089	aldose reductase [Oryza sativa Japonica Group];protein RETICULATA-RELATED 5, chloroplastic [Oryza sativa Japonica Group];sorting nexin 2A [Oryza sativa Japonica Group]	4.09275	11.7447	0.348477	-1.52087	down
GO:0016021	integral component of membrane	cellular_component	5	0.00306686	MSTRG.8040	LOC4339119	probable inactive receptor kinase At5g58300 [Oryza sativa Japonica Group]	0.362471	1.2395	0.292433	-1.77382	down
GO:0016021	integral component of membrane	cellular_component	5	0.00306686	MSTRG.8172	LOC4339397	respiratory burst oxidase homolog protein A [Oryza sativa Japonica Group]	1.13204	3.14505	0.359942	-1.47417	down
GO:0016021	integral component of membrane	cellular_component	5	0.00306686	MSTRG.8363	LOC4339685	3-ketoacyl-CoA synthase 11 [Oryza sativa Japonica Group];uncharacterized protein LOC4339685 [Oryza sativa Japonica Group]	3.00616	8.80252	0.341511	-1.54999	down
GO:0016021	integral component of membrane	cellular_component	5	0.00306686	MSTRG.8476	LOC9271064	Os06g0109100, partial [Oryza sativa Japonica Group]	0.891664	4.95016	0.180128	-2.4729	down
GO:0016021	integral component of membrane	cellular_component	5	0.00306686	MSTRG.8541	LOC4339979	oligopeptide transporter 7 isoform X1 [Oryza sativa Japonica Group]	0.897965	2.30615	0.389378	-1.36076	down
GO:0016021	integral component of membrane	cellular_component	5	0.00306686	MSTRG.8552	LOC4339994	SPX domain-containing membrane protein Os06g0129400 [Oryza sativa Japonica Group]	15.7866	62.7593	0.251542	-1.99113	down
GO:0016021	integral component of membrane	cellular_component	5	0.00306686	MSTRG.8579	LOC4340041	protein cornichon homolog 4 isoform X1 [Oryza sativa Japonica Group];probable protein cornichon homolog 2 isoform X2 [Oryza sativa Japonica Group]	2.51877	5.91378	0.425916	-1.23136	down
GO:0016021	integral component of membrane	cellular_component	5	0.00306686	MSTRG.8667	LOC4340222	uncharacterized protein LOC4340222 [Oryza sativa Japonica Group]	1.82864	4.98596	0.366758	-1.4471	down
GO:0016021	integral component of membrane	cellular_component	5	0.00306686	MSTRG.884	LOC4324568	protein NRT1/ PTR FAMILY 6.2 isoform X1 [Oryza sativa Japonica Group];putative dicarboxylate transporter [Oryza sativa Japonica Group]	6.0436	2.70145	2.23717	1.16168	up
GO:0016021	integral component of membrane	cellular_component	5	0.00306686	MSTRG.8893	LOC4340701	protein NRT1/ PTR FAMILY 3.1 [Oryza sativa Japonica Group]	5.53753	12.5762	0.440317	-1.18338	down
GO:0016021	integral component of membrane	cellular_component	5	0.00306686	MSTRG.8941	LOC4340809	uncharacterized protein LOC4340809 [Oryza sativa Japonica Group]	1.14742	2.97097	0.386209	-1.37254	down
GO:0016021	integral component of membrane	cellular_component	5	0.00306686	MSTRG.9063	LOC4341034	uncharacterized protein LOC4341034 isoform X1 [Oryza sativa Japonica Group];uncharacterized protein LOC4341034 isoform X2 [Oryza sativa Japonica Group]	4.42758	14.2019	0.31176	-1.68149	down
GO:0016021	integral component of membrane	cellular_component	5	0.00306686	MSTRG.9199	LOC4341407	probable LRR receptor-like serine/threonine-protein kinase At1g14390 [Oryza sativa Japonica Group]	0.579432	1.62341	0.356922	-1.48632	down
GO:0016021	integral component of membrane	cellular_component	5	0.00306686	MSTRG.9228	LOC4341461	beta-glucuronosyltransferase GlcAT14A [Oryza sativa Japonica Group]	10.8602	30.3601	0.357713	-1.48312	down
GO:0016021	integral component of membrane	cellular_component	5	0.00306686	MSTRG.9291	LOC4341615	probable LRR receptor-like serine/threonine-protein kinase At4g37250 [Oryza sativa Japonica Group]	0.260335	1.0691	0.243508	-2.03796	down
GO:0016021	integral component of membrane	cellular_component	5	0.00306686	MSTRG.932	LOC4327652	uncharacterized membrane protein C776.05 isoform X1 [Oryza sativa Japonica Group];uncharacterized membrane protein C776.05 isoform X2 [Oryza sativa Japonica Group]	5.33636	13.7701	0.387532	-1.36761	down
GO:0016021	integral component of membrane	cellular_component	5	0.00306686	MSTRG.9351	LOC4341741	protein STRUBBELIG-RECEPTOR FAMILY 3 isoform X1 [Oryza sativa Japonica Group]	1.95031	4.55337	0.428323	-1.22323	down
GO:0016021	integral component of membrane	cellular_component	5	0.00306686	MSTRG.9533	LOC107278395	ras-related protein RABA3 [Oryza sativa Japonica Group];uncharacterized protein LOC107278395 [Oryza sativa Japonica Group]	0.257531	0.749782	0.343474	-1.54173	down
GO:0016021	integral component of membrane	cellular_component	5	0.00306686	MSTRG.9550	LOC4342082	NEP1-interacting protein-like 1 [Oryza sativa Japonica Group]	2.35886	5.85393	0.402953	-1.31132	down
GO:0016021	integral component of membrane	cellular_component	5	0.00306686	MSTRG.9633	LOC4342264	uncharacterized protein LOC4342264 [Oryza sativa Japonica Group]	2.03323	5.74476	0.353928	-1.49847	down
GO:0016021	integral component of membrane	cellular_component	5	0.00306686	MSTRG.9779	LOC4342551	low molecular mass early light-inducible protein HV60, chloroplastic [Oryza sativa Japonica Group]	33.0643	15.7376	2.10098	1.07106	up
GO:0016021	integral component of membrane	cellular_component	5	0.00306686	MSTRG.9780	LOC4342552	low molecular mass early light-inducible protein HV60, chloroplastic [Oryza sativa Japonica Group]	58.794	26.2118	2.24304	1.16545	up
GO:0016021	integral component of membrane	cellular_component	5	0.00306686	MSTRG.9807	LOC4342602	protein NUCLEAR FUSION DEFECTIVE 4 [Oryza sativa Japonica Group]	3.20348	9.21685	0.347567	-1.52464	down
GO:0016021	integral component of membrane	cellular_component	5	0.00306686	MSTRG.982	LOC4324213	bidirectional sugar transporter SWEET6b isoform X1 [Oryza sativa Japonica Group];bidirectional sugar transporter SWEET6b isoform X2 [Oryza sativa Japonica Group]	4.2733	17.1657	0.248945	-2.0061	down
GO:0016021	integral component of membrane	cellular_component	5	0.00306686	MSTRG.9855	LOC4342699	probable cellulose synthase A catalytic subunit 8 [UDP-forming] [Oryza sativa Japonica Group]	4.89152	11.7462	0.416434	-1.26384	down
GO:0016021	integral component of membrane	cellular_component	5	0.00306686	MSTRG.9902	LOC4342850	probable cellulose synthase A catalytic subunit 6 [UDP-forming] [Oryza sativa Japonica Group]	2.30137	5.66791	0.406036	-1.30032	down
GO:0016021	integral component of membrane	cellular_component	5	0.00306686	MSTRG.992	LOC4327730	ABC transporter G family member 37 isoform X1 [Oryza sativa Japonica Group];putative PDR-type ABC transporter 2 [Oryza sativa Japonica Group];ABC transporter G family member 37 isoform X2 [Oryza sativa Japonica Group]	4.62168	11.4658	0.403083	-1.31085	down
GO:0016021	integral component of membrane	cellular_component	5	0.00306686	MSTRG.9986	LOC4343098	CASP-like protein 1D1 [Oryza sativa Japonica Group]	14.4629	5.05787	2.85948	1.51575	up
GO:0016301	kinase activity	molecular_function	6	0.0032191	107278404	LOC107278404	probable serine/threonine-protein kinase SIS8 isoform X1 [Oryza sativa Japonica Group];probable serine/threonine-protein kinase SIS8 isoform X2 [Oryza sativa Japonica Group]	0.588182	1.5562	0.37796	-1.40369	down
GO:0016301	kinase activity	molecular_function	6	0.0032191	112939838	LOC112939838	probable L-type lectin-domain containing receptor kinase S.5 [Oryza sativa Japonica Group]	0.588025	1.44184	0.407829	-1.29396	down
GO:0016301	kinase activity	molecular_function	6	0.0032191	4323994	LOC4323994	receptor protein kinase-like protein ZAR1 [Oryza sativa Japonica Group]	0.297331	1.04664	0.284081	-1.81562	down
GO:0016301	kinase activity	molecular_function	6	0.0032191	4324956	LOC4324956	integrin-linked protein kinase 1 isoform X1 [Oryza sativa Japonica Group];integrin-linked protein kinase 1 isoform X2 [Oryza sativa Japonica Group]	2.62239	6.85069	0.382792	-1.38537	down
GO:0016301	kinase activity	molecular_function	6	0.0032191	4326855	LOC4326855	uncharacterized protein LOC4326855 [Oryza sativa Japonica Group]	0.567193	1.5835	0.358189	-1.48121	down
GO:0016301	kinase activity	molecular_function	6	0.0032191	4327005	LOC4327005	Os01g0752400 [Oryza sativa Japonica Group]	0.745316	1.89191	0.393949	-1.34392	down
GO:0016301	kinase activity	molecular_function	6	0.0032191	4327772	LOC4327772	Os01g0311500, partial [Oryza sativa Japonica Group]	0.907623	2.25292	0.402865	-1.31163	down
GO:0016301	kinase activity	molecular_function	6	0.0032191	4328477	LOC4328477	protein STRUBBELIG-RECEPTOR FAMILY 3 isoform X1 [Oryza sativa Japonica Group];protein STRUBBELIG-RECEPTOR FAMILY 3 isoform X2 [Oryza sativa Japonica Group];protein STRUBBELIG-RECEPTOR FAMILY 3 isoform X3 [Oryza sativa Japonica Group]	1.85519	4.65837	0.398248	-1.32826	down
GO:0016301	kinase activity	molecular_function	6	0.0032191	4331165	LOC4331165	protein LYK5 [Oryza sativa Japonica Group]	0.572064	1.9502	0.293336	-1.76938	down
GO:0016301	kinase activity	molecular_function	6	0.0032191	4331192	LOC4331192	U-box domain-containing protein 33 isoform X1 [Oryza sativa Japonica Group]	0.357438	1.71027	0.208995	-2.25846	down
GO:0016301	kinase activity	molecular_function	6	0.0032191	4332740	LOC4332740	probable inactive receptor kinase At5g58300 [Oryza sativa Japonica Group]	0.443351	1.36878	0.323901	-1.62638	down
GO:0016301	kinase activity	molecular_function	6	0.0032191	4337016	LOC4337016	OSJNBa0058K23.7 [Oryza sativa Japonica Group]	0.422626	3.65858	0.115516	-3.11383	down
GO:0016301	kinase activity	molecular_function	6	0.0032191	4338079	LOC4338079	shaggy-related protein kinase GSK2 [Oryza sativa Japonica Group]	0.441133	1.34903	0.327001	-1.61263	down
GO:0016301	kinase activity	molecular_function	6	0.0032191	4342322	LOC4342322	uncharacterized protein LOC4342322 [Oryza sativa Japonica Group]	0.423204	1.42145	0.297727	-1.74794	down
GO:0016301	kinase activity	molecular_function	6	0.0032191	4343624	LOC4343624	protein STRUBBELIG-RECEPTOR FAMILY 3 isoform X2 [Oryza sativa Japonica Group];protein STRUBBELIG-RECEPTOR FAMILY 3 isoform X1 [Oryza sativa Japonica Group]	0.217577	1.11491	0.195152	-2.35733	down
GO:0016301	kinase activity	molecular_function	6	0.0032191	4347071	LOC4347071	CBL-interacting protein kinase 16 [Oryza sativa Japonica Group]	1.88684	5.06402	0.372597	-1.42431	down
GO:0016301	kinase activity	molecular_function	6	0.0032191	4347794	LOC4347794	SRSF protein kinase 2 [Oryza sativa Japonica Group]	1.24563	3.08894	0.403256	-1.31023	down
GO:0016301	kinase activity	molecular_function	6	0.0032191	4351162	LOC4351162	probable LRR receptor-like serine/threonine-protein kinase At3g47570 [Oryza sativa Japonica Group]	0.332937	0.879904	0.378379	-1.4021	down
GO:0016301	kinase activity	molecular_function	6	0.0032191	9267582	LOC9267582	probable L-type lectin-domain containing receptor kinase S.5 isoform X1 [Oryza sativa Japonica Group];probable L-type lectin-domain containing receptor kinase S.5 isoform X2 [Oryza sativa Japonica Group]	0.352125	0.979721	0.359413	-1.47628	down
GO:0016301	kinase activity	molecular_function	6	0.0032191	9268179	LOC9268179	LOW QUALITY PROTEIN: putative receptor-like protein kinase At3g47110 [Oryza sativa Japonica Group]	0.196592	0.528003	0.372331	-1.42534	down
GO:0016301	kinase activity	molecular_function	6	0.0032191	9268628	LOC9268628	L-type lectin-domain containing receptor kinase IV.1 [Oryza sativa Japonica Group]	0.779462	0.316573	2.46219	1.29994	up
GO:0016301	kinase activity	molecular_function	6	0.0032191	9268652	LOC9268652	serine/threonine-protein kinase-like protein CCR4 [Oryza sativa Japonica Group]	0.595791	1.43635	0.414795	-1.26953	down
GO:0016301	kinase activity	molecular_function	6	0.0032191	9271462	LOC9271462	Leucine Rich Repeat family protein, expressed [Oryza sativa Japonica Group];putative receptor-like protein kinase At3g47110 isoform X2 [Oryza sativa Japonica Group];receptor kinase-like protein Xa21 isoform X4 [Oryza sativa Japonica Group]	0.903902	3.22756	0.280057	-1.83621	down
GO:0016301	kinase activity	molecular_function	6	0.0032191	MSTRG.10299	LOC112936031	Os07g0595750, partial [Oryza sativa Japonica Group];proline-, glutamic acid- and leucine-rich protein 1-like [Oryza sativa Japonica Group]	38.1115	15.7085	2.42617	1.27868	up
GO:0016301	kinase activity	molecular_function	6	0.0032191	MSTRG.10501	LOC112939758	Os07g0661450, partial [Oryza sativa Japonica Group]	12.4125	5.80139	2.13958	1.09733	up
GO:0016301	kinase activity	molecular_function	6	0.0032191	MSTRG.10523	LOC4344222	probable serine/threonine-protein kinase At1g54610 [Oryza sativa Japonica Group]	3.90467	9.33606	0.418235	-1.25761	down
GO:0016301	kinase activity	molecular_function	6	0.0032191	MSTRG.11050	LOC4345294	LRR receptor-like serine/threonine-protein kinase EFR isoform X1 [Oryza sativa Japonica Group];putative protein kinase Xa21 [Oryza sativa Japonica Group]	0.690207	5.0788	0.1359	-2.87938	down
GO:0016301	kinase activity	molecular_function	6	0.0032191	MSTRG.11053	LOC9272132	LEAF RUST 10 DISEASE-RESISTANCE LOCUS RECEPTOR-LIKE PROTEIN KINASE-like 2.1 isoform X1 [Oryza sativa Japonica Group];LEAF RUST 10 DISEASE-RESISTANCE LOCUS RECEPTOR-LIKE PROTEIN KINASE-like 2.1 isoform X2 [Oryza sativa Japonica Group]	5.15307	12.8141	0.402141	-1.31423	down
GO:0016301	kinase activity	molecular_function	6	0.0032191	MSTRG.1125	LOC4327173	plastidial pyruvate kinase 2 [Oryza sativa Japonica Group]	0.639109	1.74712	0.365807	-1.45085	down
GO:0016301	kinase activity	molecular_function	6	0.0032191	MSTRG.12136	LOC4347559	PTI1-like tyrosine-protein kinase 3 isoform X2 [Oryza sativa Japonica Group];PTI1-like tyrosine-protein kinase 3 isoform X1 [Oryza sativa Japonica Group]	5.59804	13.8161	0.405183	-1.30336	down
GO:0016301	kinase activity	molecular_function	6	0.0032191	MSTRG.12702	LOC4348855	MDIS1-interacting receptor like kinase 2 [Oryza sativa Japonica Group]	2.64752	7.94042	0.333424	-1.58457	down
GO:0016301	kinase activity	molecular_function	6	0.0032191	MSTRG.1282	LOC4327824	receptor-like serine/threonine-protein kinase ALE2 isoform X3 [Oryza sativa Japonica Group];receptor-like serine/threonine-protein kinase ALE2 isoform X5 [Oryza sativa Japonica Group];receptor-like serine/threonine-protein kinase ALE2 isoform X8 [Oryza sativa Japonica Group];receptor-like serine/threonine-protein kinase ALE2 isoform X2 [Oryza sativa Japonica Group];receptor-like serine/threonine-…	5.06561	11.3981	0.444425	-1.16999	down
GO:0016301	kinase activity	molecular_function	6	0.0032191	MSTRG.12909	LOC107275259	probable receptor-like protein kinase At5g24010 [Oryza sativa Japonica Group]	5.30256	13.9865	0.37912	-1.39927	down
GO:0016301	kinase activity	molecular_function	6	0.0032191	MSTRG.14310	LOC4352344	hypothetical protein OsJ_36285 [Oryza sativa Japonica Group]	3.90574	9.35643	0.417439	-1.26036	down
GO:0016301	kinase activity	molecular_function	6	0.0032191	MSTRG.1454	LOC4325600	receptor-like protein kinase FERONIA [Oryza sativa Japonica Group]	6.42078	14.9535	0.429384	-1.21966	down
GO:0016301	kinase activity	molecular_function	6	0.0032191	MSTRG.2016	LOC4326523	receptor-like cytoplasmic kinase 185 [Oryza sativa Japonica Group]	5.28328	13.0014	0.406363	-1.29916	down
GO:0016301	kinase activity	molecular_function	6	0.0032191	MSTRG.219	LOC4324499	receptor kinase-like protein Xa21 [Oryza sativa Japonica Group]	0.468117	1.27471	0.367233	-1.44523	down
GO:0016301	kinase activity	molecular_function	6	0.0032191	MSTRG.2391	LOC4328368	Os02g0158701, partial [Oryza sativa Japonica Group];protein PECTIC ARABINOGALACTAN SYNTHESIS-RELATED [Oryza sativa Japonica Group]	8.90447	3.2257	2.76047	1.46492	up
GO:0016301	kinase activity	molecular_function	6	0.0032191	MSTRG.2393	LOC112936036	Os02g0159850, partial [Oryza sativa Japonica Group];protein SCO1 homolog 1, mitochondrial-like isoform X1 [Oryza sativa Japonica Group];protein SCO1 homolog 1, mitochondrial-like isoform X2 [Oryza sativa Japonica Group]	19.2827	5.91436	3.26031	1.70501	up
GO:0016301	kinase activity	molecular_function	6	0.0032191	MSTRG.244	LOC4324407	Os01g0162500, partial [Oryza sativa Japonica Group];uncharacterized protein LOC107278768 [Oryza sativa Japonica Group];hypothetical protein OsJ_00480 [Oryza sativa Japonica Group]	1.07911	5.07407	0.212671	-2.23331	down
GO:0016301	kinase activity	molecular_function	6	0.0032191	MSTRG.2530	LOC112938037	Os02g0193933, partial [Oryza sativa Japonica Group]	14.4869	5.82586	2.48665	1.3142	up
GO:0016301	kinase activity	molecular_function	6	0.0032191	MSTRG.2659	LOC4328848	serine/threonine-protein kinase EDR1 isoform X1 [Oryza sativa Japonica Group];serine/threonine-protein kinase EDR1 isoform X3 [Oryza sativa Japonica Group];probable serine/threonine-protein kinase DDB_G0267514 isoform X2 [Oryza sativa Japonica Group]	1.78955	4.14421	0.431819	-1.2115	down
GO:0016301	kinase activity	molecular_function	6	0.0032191	MSTRG.3074	LOC4329817	glycerophosphodiester phosphodiesterase GDPDL3 [Oryza sativa Japonica Group]	3.14984	10.8554	0.290162	-1.78507	down
GO:0016301	kinase activity	molecular_function	6	0.0032191	MSTRG.3133	LOC4329899	cyclin-dependent kinase G-1 [Oryza sativa Japonica Group]	8.24311	19.198	0.429375	-1.21969	down
GO:0016301	kinase activity	molecular_function	6	0.0032191	MSTRG.3149	LOC4329937	integrin-linked protein kinase 1 [Oryza sativa Japonica Group]	1.50587	3.57786	0.420885	-1.2485	down
GO:0016301	kinase activity	molecular_function	6	0.0032191	MSTRG.3842	LOC4331163	serine/threonine-protein kinase PCRK1 [Oryza sativa Japonica Group]	2.08226	5.00155	0.416322	-1.26423	down
GO:0016301	kinase activity	molecular_function	6	0.0032191	MSTRG.4032	LOC4331464	probable serine/threonine-protein kinase At1g01540 [Oryza sativa Japonica Group]	8.94208	29.9876	0.298193	-1.74568	down
GO:0016301	kinase activity	molecular_function	6	0.0032191	MSTRG.4125	LOC4331625	calmodulin-binding receptor-like cytoplasmic kinase 2 [Oryza sativa Japonica Group]	1.3265	3.87706	0.34214	-1.54734	down
GO:0016301	kinase activity	molecular_function	6	0.0032191	MSTRG.4384	LOC4332106	Os03g0223000, partial [Oryza sativa Japonica Group]	0.977421	2.33382	0.418808	-1.25564	down
GO:0016301	kinase activity	molecular_function	6	0.0032191	MSTRG.4573	LOC4332407	E3 ubiquitin-protein ligase XB3-like [Oryza sativa Japonica Group]	0.402662	1.95098	0.20639	-2.27656	down
GO:0016301	kinase activity	molecular_function	6	0.0032191	MSTRG.4763	LOC4332725	probable leucine-rich repeat receptor-like protein kinase At5g49770 [Oryza sativa Japonica Group]	1.58028	3.64006	0.434136	-1.20378	down
GO:0016301	kinase activity	molecular_function	6	0.0032191	MSTRG.5462	LOC4334107	SRSF protein kinase 1 [Oryza sativa Japonica Group]	2.5345	5.77072	0.4392	-1.18705	down
GO:0016301	kinase activity	molecular_function	6	0.0032191	MSTRG.56	LOC9271125	serine/threonine-protein kinase HT1 [Oryza sativa Japonica Group]	2.15442	6.22434	0.346129	-1.53062	down
GO:0016301	kinase activity	molecular_function	6	0.0032191	MSTRG.5813	LOC4334614	L-type lectin-domain containing receptor kinase IV.1 [Oryza sativa Japonica Group]	1.29746	3.82535	0.339174	-1.5599	down
GO:0016301	kinase activity	molecular_function	6	0.0032191	MSTRG.6951	LOC4336928	galacturonokinase [Oryza sativa Japonica Group]	7.18037	23.1354	0.310363	-1.68797	down
GO:0016301	kinase activity	molecular_function	6	0.0032191	MSTRG.7371	LOC112939100	hypothetical protein [Oryza sativa Japonica Group]	1.15005	3.7645	0.305498	-1.71076	down
GO:0016301	kinase activity	molecular_function	6	0.0032191	MSTRG.7372	LOC4337675	probable serine/threonine-protein kinase PBL26 [Oryza sativa Japonica Group]	2.42096	8.09649	0.299014	-1.74171	down
GO:0016301	kinase activity	molecular_function	6	0.0032191	MSTRG.7759	LOC4338509	probable inactive receptor-like protein kinase At3g56050 [Oryza sativa Japonica Group]	0.55817	1.4167	0.393993	-1.34376	down
GO:0016301	kinase activity	molecular_function	6	0.0032191	MSTRG.776	LOC4325228	protein DMP10 [Oryza sativa Japonica Group]	2.58714	6.08484	0.425178	-1.23386	down
GO:0016301	kinase activity	molecular_function	6	0.0032191	MSTRG.8040	LOC4339119	probable inactive receptor kinase At5g58300 [Oryza sativa Japonica Group]	0.362471	1.2395	0.292433	-1.77382	down
GO:0016301	kinase activity	molecular_function	6	0.0032191	MSTRG.8071	LOC4339173	beta subunit 2 of SnRK1 [Oryza sativa Japonica Group];SNF1-related protein kinase regulatory subunit beta-1 isoform X2 [Oryza sativa Japonica Group]	3.83015	10.4985	0.364829	-1.45471	down
GO:0016301	kinase activity	molecular_function	6	0.0032191	MSTRG.8593	LOC4340071	U-box domain-containing protein 35 isoform X1 [Oryza sativa Japonica Group]	3.71696	8.49019	0.437795	-1.19167	down
GO:0016301	kinase activity	molecular_function	6	0.0032191	MSTRG.8682	LOC4340247	PTI1-like tyrosine-protein kinase At3g15890 [Oryza sativa Japonica Group]	5.44844	12.6509	0.430675	-1.21533	down
GO:0016301	kinase activity	molecular_function	6	0.0032191	MSTRG.8918	LOC4340766	phosphatidylinositol 4-kinase gamma 5 [Oryza sativa Japonica Group]	2.33211	6.47977	0.359906	-1.47431	down
GO:0016301	kinase activity	molecular_function	6	0.0032191	MSTRG.9291	LOC4341615	probable LRR receptor-like serine/threonine-protein kinase At4g37250 [Oryza sativa Japonica Group]	0.260335	1.0691	0.243508	-2.03796	down
GO:0016301	kinase activity	molecular_function	6	0.0032191	MSTRG.9351	LOC4341741	protein STRUBBELIG-RECEPTOR FAMILY 3 isoform X1 [Oryza sativa Japonica Group]	1.95031	4.55337	0.428323	-1.22323	down
GO:0016301	kinase activity	molecular_function	6	0.0032191	MSTRG.9474	LOC9272115	uncharacterized protein LOC9272115 [Oryza sativa Japonica Group]	4.21381	14.7521	0.285642	-1.80772	down
GO:0051707	response to other organism	biological_process	6	0.00334773	4348105	LOC4348105	thaumatin-like protein 1b [Oryza sativa Japonica Group]	1.34167	3.26401	0.411049	-1.28262	down
GO:0051707	response to other organism	biological_process	6	0.00334773	MSTRG.13434	LOC9266264	anthranilate O-methyltransferase 1-like [Oryza sativa Japonica Group]	6.52039	21.8262	0.298741	-1.74303	down
GO:0051707	response to other organism	biological_process	6	0.00334773	MSTRG.14239	LOC4352160	alpha-dioxygenase, putative, expressed [Oryza sativa Japonica Group];alpha-dioxygenase 1 isoform X1 [Oryza sativa Japonica Group]	24.6652	59.3844	0.415348	-1.26761	down
GO:0051707	response to other organism	biological_process	6	0.00334773	MSTRG.1683	LOC4327387	osmotin-like protein [Oryza sativa Japonica Group]	3.26671	10.4354	0.313042	-1.67557	down
GO:0051707	response to other organism	biological_process	6	0.00334773	MSTRG.4463	LOC4332226	thaumatin-like protein 1 [Oryza sativa Japonica Group]	0.606554	2.44729	0.247847	-2.01248	down
GO:0051707	response to other organism	biological_process	6	0.00334773	MSTRG.4465	LOC4332228	thaumatin-like protein 1b isoform X1 [Oryza sativa Japonica Group];hypothetical protein OsI_10722 [Oryza sativa Indica Group]	9.46192	34.4997	0.274261	-1.86638	down
GO:0051707	response to other organism	biological_process	6	0.00334773	MSTRG.8855	LOC4340632	Os06g0244000, partial [Oryza sativa Japonica Group]	4.37932	10.6685	0.410492	-1.28457	down
GO:0051707	response to other organism	biological_process	6	0.00334773	MSTRG.9546	LOC9269346	thaumatin-like protein 1 [Oryza sativa Japonica Group]	0.526419	1.86952	0.281579	-1.82839	down
GO:0006561	proline biosynthetic process	biological_process	12	0.00346774	107277389	LOC107277389	transcription factor JUNGBRUNNEN 1 [Oryza sativa Japonica Group]	2.16002	0.594306	3.63452	1.86177	up
GO:0006561	proline biosynthetic process	biological_process	12	0.00346774	MSTRG.1703	LOC4324853	delta-1-pyrroline-5-carboxylate synthase 2 [Oryza sativa Japonica Group]	2.96685	17.2008	0.172483	-2.53547	down
GO:0006561	proline biosynthetic process	biological_process	12	0.00346774	MSTRG.6328	LOC4335749	momilactone A synthase-like [Oryza sativa Japonica Group]	1.04325	6.33393	0.164708	-2.60202	down
GO:0006561	proline biosynthetic process	biological_process	12	0.00346774	MSTRG.7981	LOC4338979	delta-1-pyrroline-5-carboxylate synthase 1 [Oryza sativa Japonica Group]	7.85116	24.2008	0.324418	-1.62408	down
GO:0043562	cellular response to nitrogen levels	biological_process	8	0.00346774	4340502	LOC4340502	E3 ubiquitin-protein ligase ATL31 [Oryza sativa Japonica Group]	0.576923	1.81638	0.317623	-1.65461	down
GO:0043562	cellular response to nitrogen levels	biological_process	8	0.00346774	MSTRG.10044	LOC4343249	beta-ureidopropionase [Oryza sativa Japonica Group]	1.80718	5.69932	0.317087	-1.65705	down
GO:0043562	cellular response to nitrogen levels	biological_process	8	0.00346774	MSTRG.1566	LOC4327558	dihydropyrimidinase isoform X1 [Oryza sativa Japonica Group]	1.15083	2.83802	0.405503	-1.30222	down
GO:0043562	cellular response to nitrogen levels	biological_process	8	0.00346774	MSTRG.8071	LOC4339173	beta subunit 2 of SnRK1 [Oryza sativa Japonica Group];SNF1-related protein kinase regulatory subunit beta-1 isoform X2 [Oryza sativa Japonica Group]	3.83015	10.4985	0.364829	-1.45471	down
GO:0016762	xyloglucan:xyloglucosyl transferase activity	molecular_function	8	0.00379794	MSTRG.10914	LOC4345019	xyloglucan endotransglycosylase/hydrolase protein 8 [Oryza sativa Japonica Group]	27.3525	129.176	0.211746	-2.23959	down
GO:0016762	xyloglucan:xyloglucosyl transferase activity	molecular_function	8	0.00379794	MSTRG.12953	LOC4349281	xyloglucan endotransglucosylase/hydrolase protein 31 [Oryza sativa Japonica Group]	0.546651	2.1942	0.249135	-2.005	down
GO:0016762	xyloglucan:xyloglucosyl transferase activity	molecular_function	8	0.00379794	MSTRG.3399	LOC4330402	probable xyloglucan endotransglucosylase/hydrolase protein 30 [Oryza sativa Japonica Group]	4.41564	15.0669	0.293069	-1.77069	down
GO:0016762	xyloglucan:xyloglucosyl transferase activity	molecular_function	8	0.00379794	MSTRG.5946	LOC4334827	probable xyloglucan endotransglucosylase/hydrolase protein 30 [Oryza sativa Japonica Group]	2.88411	9.33056	0.309103	-1.69384	down
GO:0016762	xyloglucan:xyloglucosyl transferase activity	molecular_function	8	0.00379794	MSTRG.9020	LOC4340940	probable xyloglucan endotransglucosylase/hydrolase protein 26 [Oryza sativa Japonica Group]	1.0239	10.8209	0.0946222	-3.40168	down
GO:0016762	xyloglucan:xyloglucosyl transferase activity	molecular_function	8	0.00379794	MSTRG.9462	LOC4341940	xyloglucan endotransglucosylase/hydrolase protein 22 [Oryza sativa Japonica Group]	4.45952	16.6165	0.268378	-1.89766	down
GO:0016762	xyloglucan:xyloglucosyl transferase activity	molecular_function	8	0.00379794	MSTRG.9464	LOC4341944	probable xyloglucan endotransglucosylase/hydrolase protein 25 [Oryza sativa Japonica Group]	25.3793	118.688	0.213832	-2.22545	down
GO:0009506	plasmodesma	cellular_component	5	0.0039093	107276849	LOC107276849	cysteine-rich receptor-like protein kinase 15 [Oryza sativa Japonica Group]	0.643232	1.88875	0.34056	-1.55402	down
GO:0009506	plasmodesma	cellular_component	5	0.0039093	4335176	LOC4335176	ABC transporter C family member 14 isoform X2 [Oryza sativa Japonica Group];ABC transporter C family member 14 isoform X1 [Oryza sativa Japonica Group]	1.63948	0.493088	3.32493	1.73332	up
GO:0009506	plasmodesma	cellular_component	5	0.0039093	4337119	LOC4337119	G-type lectin S-receptor-like serine/threonine-protein kinase B120 isoform X1 [Oryza sativa Japonica Group];G-type lectin S-receptor-like serine/threonine-protein kinase B120 isoform X2 [Oryza sativa Japonica Group]	1.37949	0.306138	4.50612	2.17189	up
GO:0009506	plasmodesma	cellular_component	5	0.0039093	4338585	LOC4338585	uncharacterized protein LOC4338585 [Oryza sativa Japonica Group]	0.188772	0.579255	0.325888	-1.61755	down
GO:0009506	plasmodesma	cellular_component	5	0.0039093	4339237	LOC4339237	receptor-like serine/threonine-protein kinase SD1-8 isoform X1 [Oryza sativa Japonica Group];receptor-like serine/threonine-protein kinase SD1-8 isoform X2 [Oryza sativa Japonica Group]	0.436795	1.25268	0.348688	-1.51999	down
GO:0009506	plasmodesma	cellular_component	5	0.0039093	4339283	LOC4339283	probable xyloglucan glycosyltransferase 7 [Oryza sativa Japonica Group]	1.0171	2.41921	0.420424	-1.25008	down
GO:0009506	plasmodesma	cellular_component	5	0.0039093	4339854	LOC4339854	monocopper oxidase-like protein SKU5 [Oryza sativa Japonica Group]	0.719098	1.71931	0.418247	-1.25757	down
GO:0009506	plasmodesma	cellular_component	5	0.0039093	4343466	LOC4343466	cysteine-rich receptor-like protein kinase 10 [Oryza sativa Japonica Group]	0.480569	1.25776	0.382084	-1.38804	down
GO:0009506	plasmodesma	cellular_component	5	0.0039093	4343479	LOC4343479	cysteine-rich receptor-like protein kinase 6 [Oryza sativa Japonica Group]	1.37022	3.64356	0.376065	-1.41095	down
GO:0009506	plasmodesma	cellular_component	5	0.0039093	4343481	LOC4343481	putative receptor-like protein kinase At4g00960 [Oryza sativa Japonica Group]	0.33824	2.416	0.14	-2.8365	down
GO:0009506	plasmodesma	cellular_component	5	0.0039093	4343483	LOC4343483	cysteine-rich receptor-like protein kinase 6 isoform X1 [Oryza sativa Japonica Group];cysteine-rich receptor-like protein kinase 6 isoform X2 [Oryza sativa Japonica Group]	0.757052	2.80226	0.270157	-1.88813	down
GO:0009506	plasmodesma	cellular_component	5	0.0039093	4343624	LOC4343624	protein STRUBBELIG-RECEPTOR FAMILY 3 isoform X2 [Oryza sativa Japonica Group];protein STRUBBELIG-RECEPTOR FAMILY 3 isoform X1 [Oryza sativa Japonica Group]	0.217577	1.11491	0.195152	-2.35733	down
GO:0009506	plasmodesma	cellular_component	5	0.0039093	4347614	LOC4347614	hydroxymethylglutaryl-CoA synthase [Oryza sativa Japonica Group]	2.1307	5.313	0.401036	-1.3182	down
GO:0009506	plasmodesma	cellular_component	5	0.0039093	4352320	LOC4352320	hypothetical protein OsI_38484 [Oryza sativa Indica Group]	0.222254	0.728544	0.305066	-1.71281	down
GO:0009506	plasmodesma	cellular_component	5	0.0039093	9272270	LOC9272270	receptor-like serine/threonine-protein kinase SD1-8 isoform X2 [Oryza sativa Japonica Group];receptor-like serine/threonine-protein kinase SD1-8 isoform X1 [Oryza sativa Japonica Group]	1.07811	5.54152	0.194551	-2.36178	down
GO:0009506	plasmodesma	cellular_component	5	0.0039093	MSTRG.10139	LOC4343485	cysteine-rich receptor-like protein kinase 6 [Oryza sativa Japonica Group]	0.715062	2.72849	0.262073	-1.93196	down
GO:0009506	plasmodesma	cellular_component	5	0.0039093	MSTRG.10142	LOC4343491	putative receptor-like protein kinase At4g00960 [Oryza sativa Japonica Group]	0.760238	2.11902	0.358769	-1.47887	down
GO:0009506	plasmodesma	cellular_component	5	0.0039093	MSTRG.10149	LOC4343506	cysteine-rich receptor-like protein kinase 6 [Oryza sativa Japonica Group]	1.3774	3.52102	0.391193	-1.35405	down
GO:0009506	plasmodesma	cellular_component	5	0.0039093	MSTRG.10305	LOC4343798	probable LRR receptor-like serine/threonine-protein kinase At1g74360 [Oryza sativa Japonica Group]	3.67759	8.33875	0.441024	-1.18107	down
GO:0009506	plasmodesma	cellular_component	5	0.0039093	MSTRG.10325	LOC4343837	Os07g0603300, partial [Oryza sativa Japonica Group]	1.52026	9.72456	0.156332	-2.67731	down
GO:0009506	plasmodesma	cellular_component	5	0.0039093	MSTRG.10633	LOC4344425	NDR1/HIN1-like protein 1 [Oryza sativa Japonica Group]	7.26881	21.6072	0.336406	-1.57172	down
GO:0009506	plasmodesma	cellular_component	5	0.0039093	MSTRG.11287	LOC4345876	protein EXORDIUM-like 2 [Oryza sativa Japonica Group]	0.615231	4.36856	0.140831	-2.82796	down
GO:0009506	plasmodesma	cellular_component	5	0.0039093	MSTRG.11970	LOC9266421	hypothetical protein OsJ_29581 [Oryza sativa Japonica Group];uncharacterized protein LOC9266421 isoform X2 [Oryza sativa Japonica Group];uncharacterized protein LOC9266421 isoform X3 [Oryza sativa Japonica Group];uncharacterized protein LOC9266421 isoform X1 [Oryza sativa Japonica Group]	4.91688	11.709	0.419921	-1.25181	down
GO:0009506	plasmodesma	cellular_component	5	0.0039093	MSTRG.12251	LOC4347745	phospholipase D delta [Oryza sativa Japonica Group]	4.72339	11.5419	0.409239	-1.28898	down
GO:0009506	plasmodesma	cellular_component	5	0.0039093	MSTRG.12702	LOC4348855	MDIS1-interacting receptor like kinase 2 [Oryza sativa Japonica Group]	2.64752	7.94042	0.333424	-1.58457	down
GO:0009506	plasmodesma	cellular_component	5	0.0039093	MSTRG.12909	LOC107275259	probable receptor-like protein kinase At5g24010 [Oryza sativa Japonica Group]	5.30256	13.9865	0.37912	-1.39927	down
GO:0009506	plasmodesma	cellular_component	5	0.0039093	MSTRG.12941	LOC4349265	expansin-like A2 isoform X1 [Oryza sativa Japonica Group]	7.01953	17.0942	0.410637	-1.28406	down
GO:0009506	plasmodesma	cellular_component	5	0.0039093	MSTRG.13265	LOC4349828	NDR1/HIN1-like protein 1 [Oryza sativa Japonica Group]	17.6504	47.66	0.370341	-1.43307	down
GO:0009506	plasmodesma	cellular_component	5	0.0039093	MSTRG.1454	LOC4325600	receptor-like protein kinase FERONIA [Oryza sativa Japonica Group]	6.42078	14.9535	0.429384	-1.21966	down
GO:0009506	plasmodesma	cellular_component	5	0.0039093	MSTRG.1683	LOC4327387	osmotin-like protein [Oryza sativa Japonica Group]	3.26671	10.4354	0.313042	-1.67557	down
GO:0009506	plasmodesma	cellular_component	5	0.0039093	MSTRG.1756	LOC4324791	NDR1/HIN1-like protein 10 [Oryza sativa Japonica Group]	12.3609	3.7912	3.26042	1.70506	up
GO:0009506	plasmodesma	cellular_component	5	0.0039093	MSTRG.1940	LOC4324333	selenium-binding protein 1 [Oryza sativa Japonica Group]	31.2896	69.957	0.447269	-1.16078	down
GO:0009506	plasmodesma	cellular_component	5	0.0039093	MSTRG.2343	LOC4328266	L-arabinokinase [Oryza sativa Japonica Group]	4.31759	10.1381	0.425879	-1.23148	down
GO:0009506	plasmodesma	cellular_component	5	0.0039093	MSTRG.286	LOC4327122	ABC transporter C family member 3 [Oryza sativa Japonica Group]	15.5401	6.45488	2.40749	1.26753	up
GO:0009506	plasmodesma	cellular_component	5	0.0039093	MSTRG.2948	LOC4329544	zinc finger A20 and AN1 domain-containing stress-associated protein 5 [Oryza sativa Japonica Group]	2.72347	8.03151	0.339098	-1.56023	down
GO:0009506	plasmodesma	cellular_component	5	0.0039093	MSTRG.3182	LOC4329991	CLIP-associated protein [Oryza sativa Japonica Group]	0.481885	1.96284	0.245503	-2.02618	down
GO:0009506	plasmodesma	cellular_component	5	0.0039093	MSTRG.3825	LOC4331138	CLIP-associated protein isoform X3 [Oryza sativa Japonica Group];CLIP-associated protein isoform X1 [Oryza sativa Japonica Group];CLIP-associated protein isoform X4 [Oryza sativa Japonica Group];CLIP-associated protein isoform X2 [Oryza sativa Japonica Group]	0.553929	6.4469	0.0859218	-3.54083	down
GO:0009506	plasmodesma	cellular_component	5	0.0039093	MSTRG.3942	LOC4331302	cortical cell-delineating protein [Oryza sativa Japonica Group]	2.82396	8.12466	0.347579	-1.52459	down
GO:0009506	plasmodesma	cellular_component	5	0.0039093	MSTRG.4003	LOC4331418	hydroxymethylglutaryl-CoA synthase [Oryza sativa Japonica Group]	0.617208	2.01337	0.306554	-1.70579	down
GO:0009506	plasmodesma	cellular_component	5	0.0039093	MSTRG.4067	LOC4331516	expansin-like A1 [Oryza sativa Japonica Group]	15.9887	39.5429	0.404337	-1.30637	down
GO:0009506	plasmodesma	cellular_component	5	0.0039093	MSTRG.4384	LOC4332106	Os03g0223000, partial [Oryza sativa Japonica Group]	0.977421	2.33382	0.418808	-1.25564	down
GO:0009506	plasmodesma	cellular_component	5	0.0039093	MSTRG.458	LOC4324284	salt stress root protein RS1 [Oryza sativa Japonica Group]	13.3072	32.802	0.405684	-1.30157	down
GO:0009506	plasmodesma	cellular_component	5	0.0039093	MSTRG.5033	LOC4333214	transcription initiation factor TFIID subunit 4b isoform X1 [Oryza sativa Japonica Group];transcription initiation factor TFIID subunit 4b isoform X2 [Oryza sativa Japonica Group];Transcription initiation factor TFIID component TAF4 family protein, expressed [Oryza sativa Japonica Group]	0.582545	1.55867	0.373745	-1.41987	down
GO:0009506	plasmodesma	cellular_component	5	0.0039093	MSTRG.5274	LOC9269916	protein NRT1/ PTR FAMILY 2.11 [Oryza sativa Japonica Group]	5.28233	12.5661	0.420363	-1.25029	down
GO:0009506	plasmodesma	cellular_component	5	0.0039093	MSTRG.5361	LOC4333899	dynamin-related protein 1C [Oryza sativa Japonica Group]	0.977205	2.601	0.375703	-1.41233	down
GO:0009506	plasmodesma	cellular_component	5	0.0039093	MSTRG.5594	LOC4334258	probable xyloglucan glycosyltransferase 9 isoform X1 [Oryza sativa Japonica Group]	1.90592	6.23337	0.305761	-1.70952	down
GO:0009506	plasmodesma	cellular_component	5	0.0039093	MSTRG.5603	LOC4334271	probable LRR receptor-like serine/threonine-protein kinase At2g16250 [Oryza sativa Japonica Group]	9.82314	27.313	0.35965	-1.47533	down
GO:0009506	plasmodesma	cellular_component	5	0.0039093	MSTRG.5704	LOC4334447	uncharacterized protein LOC4334447 [Oryza sativa Japonica Group]	10.5359	26.7492	0.393878	-1.34418	down
GO:0009506	plasmodesma	cellular_component	5	0.0039093	MSTRG.5744	LOC4334515	probable cellulose synthase A catalytic subunit 2 [UDP-forming] [Oryza sativa Japonica Group]	2.91917	9.00454	0.324189	-1.62509	down
GO:0009506	plasmodesma	cellular_component	5	0.0039093	MSTRG.5888	LOC4334748	uncharacterized protein LOC4334748 [Oryza sativa Japonica Group]	14.6351	38.176	0.383359	-1.38323	down
GO:0009506	plasmodesma	cellular_component	5	0.0039093	MSTRG.6102	LOC4335226	probable aquaporin PIP2-6 [Oryza sativa Japonica Group]	12.1642	34.2861	0.354786	-1.49498	down
GO:0009506	plasmodesma	cellular_component	5	0.0039093	MSTRG.6363	LOC4335811	NDR1/HIN1-like protein 12 [Oryza sativa Japonica Group]	1.27513	4.39308	0.29026	-1.78458	down
GO:0009506	plasmodesma	cellular_component	5	0.0039093	MSTRG.6775	LOC4336584	chaperone protein dnaJ A6 [Oryza sativa Japonica Group]	7.37764	16.9428	0.435443	-1.19944	down
GO:0009506	plasmodesma	cellular_component	5	0.0039093	MSTRG.7083	LOC4337187	Os04g0644433 [Oryza sativa Japonica Group]	1.46981	3.95711	0.371434	-1.42882	down
GO:0009506	plasmodesma	cellular_component	5	0.0039093	MSTRG.7131	LOC4337274	cysteine-rich receptor-like protein kinase 6 [Oryza sativa Japonica Group]	3.83311	71.1281	0.0538901	-4.21383	down
GO:0009506	plasmodesma	cellular_component	5	0.0039093	MSTRG.7167	LOC4337342	EH domain-containing protein 1 [Oryza sativa Japonica Group]	0.745611	4.07735	0.182866	-2.45114	down
GO:0009506	plasmodesma	cellular_component	5	0.0039093	MSTRG.7384	LOC4337704	hypothetical protein OsI_18315 [Oryza sativa Indica Group]	3.84653	10.8022	0.356089	-1.48969	down
GO:0009506	plasmodesma	cellular_component	5	0.0039093	MSTRG.7573	LOC9268269	NDR1/HIN1-like protein 13 [Oryza sativa Japonica Group]	1.57943	3.84861	0.410391	-1.28493	down
GO:0009506	plasmodesma	cellular_component	5	0.0039093	MSTRG.8459	LOC4339855	BAG family molecular chaperone regulator 7 [Oryza sativa Japonica Group]	1.06002	2.53156	0.41872	-1.25594	down
GO:0009506	plasmodesma	cellular_component	5	0.0039093	MSTRG.8682	LOC4340247	PTI1-like tyrosine-protein kinase At3g15890 [Oryza sativa Japonica Group]	5.44844	12.6509	0.430675	-1.21533	down
GO:0009506	plasmodesma	cellular_component	5	0.0039093	MSTRG.8692	LOC4340274	probable galactinol--sucrose galactosyltransferase 6 [Oryza sativa Japonica Group]	4.03129	21.3137	0.189141	-2.40247	down
GO:0009506	plasmodesma	cellular_component	5	0.0039093	MSTRG.9100	LOC4341100	putative receptor-like protein kinase At4g00960 [Oryza sativa Japonica Group]	3.97194	10.6442	0.373157	-1.42215	down
GO:0009506	plasmodesma	cellular_component	5	0.0039093	MSTRG.9199	LOC4341407	probable LRR receptor-like serine/threonine-protein kinase At1g14390 [Oryza sativa Japonica Group]	0.579432	1.62341	0.356922	-1.48632	down
GO:0009506	plasmodesma	cellular_component	5	0.0039093	MSTRG.9351	LOC4341741	protein STRUBBELIG-RECEPTOR FAMILY 3 isoform X1 [Oryza sativa Japonica Group]	1.95031	4.55337	0.428323	-1.22323	down
GO:0009506	plasmodesma	cellular_component	5	0.0039093	MSTRG.9383	LOC4341792	phosphoglycerate kinase, cytosolic [Oryza sativa Japonica Group]	3.31261	11.4741	0.288703	-1.79234	down
GO:0009506	plasmodesma	cellular_component	5	0.0039093	MSTRG.9807	LOC4342602	protein NUCLEAR FUSION DEFECTIVE 4 [Oryza sativa Japonica Group]	3.20348	9.21685	0.347567	-1.52464	down
GO:0009506	plasmodesma	cellular_component	5	0.0039093	MSTRG.9855	LOC4342699	probable cellulose synthase A catalytic subunit 8 [UDP-forming] [Oryza sativa Japonica Group]	4.89152	11.7462	0.416434	-1.26384	down
GO:0009506	plasmodesma	cellular_component	5	0.0039093	MSTRG.9858	LOC4342703	probable galactinol--sucrose galactosyltransferase 2 isoform X2 [Oryza sativa Japonica Group];probable galactinol--sucrose galactosyltransferase 2 isoform X1 [Oryza sativa Japonica Group]	19.5627	49.1939	0.397666	-1.33037	down
GO:0015857	uracil transport	biological_process	9	0.00482249	MSTRG.14284	LOC4352285	Os12g0502800, partial [Oryza sativa Japonica Group];ureide permease 2 isoform X1 [Oryza sativa Japonica Group];ureide permease 2 isoform X7 [Oryza sativa Japonica Group]	5.35003	12.0917	0.442455	-1.1764	down
GO:0015857	uracil transport	biological_process	9	0.00482249	MSTRG.14285	LOC4352286	ureide permease 2 [Oryza sativa Japonica Group]	4.22046	9.64954	0.437374	-1.19306	down
GO:0032264	IMP salvage	biological_process	13	0.00482249	MSTRG.10608	LOC4344386	probable AMP deaminase [Oryza sativa Japonica Group]	12.5592	40.1321	0.312947	-1.67601	down
GO:0032264	IMP salvage	biological_process	13	0.00482249	MSTRG.7750	LOC4338495	probable AMP deaminase [Oryza sativa Japonica Group]	3.14829	7.23918	0.434896	-1.20126	down
GO:0019483	beta-alanine biosynthetic process	biological_process	10	0.00482249	MSTRG.10044	LOC4343249	beta-ureidopropionase [Oryza sativa Japonica Group]	1.80718	5.69932	0.317087	-1.65705	down
GO:0019483	beta-alanine biosynthetic process	biological_process	10	0.00482249	MSTRG.1566	LOC4327558	dihydropyrimidinase isoform X1 [Oryza sativa Japonica Group]	1.15083	2.83802	0.405503	-1.30222	down
GO:0102752	1,4-alpha-glucan branching enzyme activity (using a glucosylated glycogenin as primer for glycogen synthesis	molecular_function	7	0.00482249	MSTRG.9056	LOC4341008	1,4-alpha-glucan-branching enzyme 3, chloroplastic/amyloplastic isoform X2 [Oryza sativa Japonica Group];1,4-alpha-glucan-branching enzyme 3, chloroplastic/amyloplastic isoform X1 [Oryza sativa Japonica Group];1,4-alpha-glucan-branching enzyme 3, chloroplastic/amyloplastic isoform X4 [Oryza sativa Japonica Group]	1.02587	2.36915	0.433011	-1.20752	down
GO:0015505	uracil:cation symporter activity	molecular_function	8	0.00482249	MSTRG.14284	LOC4352285	Os12g0502800, partial [Oryza sativa Japonica Group];ureide permease 2 isoform X1 [Oryza sativa Japonica Group];ureide permease 2 isoform X7 [Oryza sativa Japonica Group]	5.35003	12.0917	0.442455	-1.1764	down
GO:0015505	uracil:cation symporter activity	molecular_function	8	0.00482249	MSTRG.14285	LOC4352286	ureide permease 2 [Oryza sativa Japonica Group]	4.22046	9.64954	0.437374	-1.19306	down
GO:0052624	2-phytyl-1,4-naphthoquinone methyltransferase activity	molecular_function	8	0.00482249	MSTRG.13434	LOC9266264	anthranilate O-methyltransferase 1-like [Oryza sativa Japonica Group]	6.52039	21.8262	0.298741	-1.74303	down
GO:0052624	2-phytyl-1,4-naphthoquinone methyltransferase activity	molecular_function	8	0.00482249	MSTRG.8855	LOC4340632	Os06g0244000, partial [Oryza sativa Japonica Group]	4.37932	10.6685	0.410492	-1.28457	down
GO:0043100	pyrimidine nucleobase salvage	biological_process	9	0.00482249	MSTRG.14284	LOC4352285	Os12g0502800, partial [Oryza sativa Japonica Group];ureide permease 2 isoform X1 [Oryza sativa Japonica Group];ureide permease 2 isoform X7 [Oryza sativa Japonica Group]	5.35003	12.0917	0.442455	-1.1764	down
GO:0043100	pyrimidine nucleobase salvage	biological_process	9	0.00482249	MSTRG.14285	LOC4352286	ureide permease 2 [Oryza sativa Japonica Group]	4.22046	9.64954	0.437374	-1.19306	down
GO:0005274	allantoin:proton symporter activity	molecular_function	11	0.00482249	MSTRG.14284	LOC4352285	Os12g0502800, partial [Oryza sativa Japonica Group];ureide permease 2 isoform X1 [Oryza sativa Japonica Group];ureide permease 2 isoform X7 [Oryza sativa Japonica Group]	5.35003	12.0917	0.442455	-1.1764	down
GO:0005274	allantoin:proton symporter activity	molecular_function	11	0.00482249	MSTRG.14285	LOC4352286	ureide permease 2 [Oryza sativa Japonica Group]	4.22046	9.64954	0.437374	-1.19306	down
GO:0015720	allantoin transport	biological_process	7	0.00482249	MSTRG.14284	LOC4352285	Os12g0502800, partial [Oryza sativa Japonica Group];ureide permease 2 isoform X1 [Oryza sativa Japonica Group];ureide permease 2 isoform X7 [Oryza sativa Japonica Group]	5.35003	12.0917	0.442455	-1.1764	down
GO:0015720	allantoin transport	biological_process	7	0.00482249	MSTRG.14285	LOC4352286	ureide permease 2 [Oryza sativa Japonica Group]	4.22046	9.64954	0.437374	-1.19306	down
GO:0009168	purine ribonucleoside monophosphate biosynthetic process	biological_process	11	0.00482249	MSTRG.10608	LOC4344386	probable AMP deaminase [Oryza sativa Japonica Group]	12.5592	40.1321	0.312947	-1.67601	down
GO:0009168	purine ribonucleoside monophosphate biosynthetic process	biological_process	11	0.00482249	MSTRG.7750	LOC4338495	probable AMP deaminase [Oryza sativa Japonica Group]	3.14829	7.23918	0.434896	-1.20126	down
GO:0003863	3-methyl-2-oxobutanoate dehydrogenase (2-methylpropanoyl-transferring) activity	molecular_function	7	0.00482249	MSTRG.14012	LOC4351684	2-oxoisovalerate dehydrogenase subunit alpha 2, mitochondrial isoform X1 [Oryza sativa Japonica Group];2-oxoisovalerate dehydrogenase subunit alpha 2, mitochondrial isoform X2 [Oryza sativa Japonica Group]	7.07258	18.4377	0.383593	-1.38235	down
GO:0003863	3-methyl-2-oxobutanoate dehydrogenase (2-methylpropanoyl-transferring) activity	molecular_function	7	0.00482249	MSTRG.9752	LOC4342508	2-oxoisovalerate dehydrogenase subunit beta 1, mitochondrial [Oryza sativa Japonica Group]	7.47069	16.7153	0.446939	-1.16185	down
GO:0031405	lipoic acid binding	molecular_function	6	0.00482249	4328010	LOC4328010	dihydrolipoyllysine-residue acetyltransferase component 2 of pyruvate dehydrogenase complex, mitochondrial [Oryza sativa Japonica Group]	0.762481	2.24356	0.339853	-1.55702	down
GO:0031405	lipoic acid binding	molecular_function	6	0.00482249	MSTRG.656	LOC9272492	lipoamide acyltransferase component of branched-chain alpha-keto acid dehydrogenase complex, mitochondrial [Oryza sativa Japonica Group];uncharacterized protein LOC9272492 [Oryza sativa Japonica Group]	4.01634	11.4872	0.349635	-1.51608	down
GO:0006212	uracil catabolic process	biological_process	11	0.00482249	MSTRG.10044	LOC4343249	beta-ureidopropionase [Oryza sativa Japonica Group]	1.80718	5.69932	0.317087	-1.65705	down
GO:0006212	uracil catabolic process	biological_process	11	0.00482249	MSTRG.1566	LOC4327558	dihydropyrimidinase isoform X1 [Oryza sativa Japonica Group]	1.15083	2.83802	0.405503	-1.30222	down
GO:0080150	S-adenosyl-L-methionine:benzoic acid carboxyl methyl transferase activity	molecular_function	8	0.00482249	MSTRG.13434	LOC9266264	anthranilate O-methyltransferase 1-like [Oryza sativa Japonica Group]	6.52039	21.8262	0.298741	-1.74303	down
GO:0080150	S-adenosyl-L-methionine:benzoic acid carboxyl methyl transferase activity	molecular_function	8	0.00482249	MSTRG.8855	LOC4340632	Os06g0244000, partial [Oryza sativa Japonica Group]	4.37932	10.6685	0.410492	-1.28457	down
GO:0010600	regulation of auxin biosynthetic process	biological_process	9	0.00482249	MSTRG.3367	LOC4330349	protein REVEILLE 1 isoform X2 [Oryza sativa Japonica Group];protein REVEILLE 1 isoform X1 [Oryza sativa Japonica Group]	2.29642	6.68078	0.343735	-1.54063	down
GO:0010600	regulation of auxin biosynthetic process	biological_process	9	0.00482249	MSTRG.6874	LOC4336779	uncharacterized protein LOC4336779 [Oryza sativa Japonica Group]	4.43849	18.9679	0.234001	-2.09542	down
GO:0004350	glutamate-5-semialdehyde dehydrogenase activity	molecular_function	7	0.00482249	MSTRG.1703	LOC4324853	delta-1-pyrroline-5-carboxylate synthase 2 [Oryza sativa Japonica Group]	2.96685	17.2008	0.172483	-2.53547	down
GO:0004350	glutamate-5-semialdehyde dehydrogenase activity	molecular_function	7	0.00482249	MSTRG.7981	LOC4338979	delta-1-pyrroline-5-carboxylate synthase 1 [Oryza sativa Japonica Group]	7.85116	24.2008	0.324418	-1.62408	down
GO:0004148	dihydrolipoyl dehydrogenase activity	molecular_function	7	0.00482249	4337862	LOC4337862	dihydrolipoyl dehydrogenase 1, chloroplastic isoform X2 [Oryza sativa Japonica Group];dihydrolipoyl dehydrogenase 2, chloroplastic isoform X1 [Oryza sativa Japonica Group]	0.665864	1.6893	0.394165	-1.34313	down
GO:0004148	dihydrolipoyl dehydrogenase activity	molecular_function	7	0.00482249	MSTRG.705	LOC4326849	dihydrolipoyl dehydrogenase 1, chloroplastic [Oryza sativa Japonica Group]	1.42885	3.31675	0.430798	-1.21492	down
GO:0003876	AMP deaminase activity	molecular_function	8	0.00482249	MSTRG.10608	LOC4344386	probable AMP deaminase [Oryza sativa Japonica Group]	12.5592	40.1321	0.312947	-1.67601	down
GO:0003876	AMP deaminase activity	molecular_function	8	0.00482249	MSTRG.7750	LOC4338495	probable AMP deaminase [Oryza sativa Japonica Group]	3.14829	7.23918	0.434896	-1.20126	down
GO:0009737	response to abscisic acid	biological_process	6	0.00488119	107278754	LOC107278754	ethylene-responsive transcription factor ERF110 [Oryza sativa Japonica Group]	0.511131	1.84962	0.276344	-1.85546	down
GO:0009737	response to abscisic acid	biological_process	6	0.00488119	4327772	LOC4327772	Os01g0311500, partial [Oryza sativa Japonica Group]	0.907623	2.25292	0.402865	-1.31163	down
GO:0009737	response to abscisic acid	biological_process	6	0.00488119	4340502	LOC4340502	E3 ubiquitin-protein ligase ATL31 [Oryza sativa Japonica Group]	0.576923	1.81638	0.317623	-1.65461	down
GO:0009737	response to abscisic acid	biological_process	6	0.00488119	4343580	LOC4343580	myb [Oryza sativa Japonica Group]	0.626202	1.73737	0.360431	-1.4722	down
GO:0009737	response to abscisic acid	biological_process	6	0.00488119	4349611	LOC4349611	probable WRKY transcription factor 67 [Oryza sativa Japonica Group]	1.64086	5.99911	0.273518	-1.87029	down
GO:0009737	response to abscisic acid	biological_process	6	0.00488119	4351566	LOC4351566	LOW QUALITY PROTEIN: BEL1-like homeodomain protein 1 [Oryza sativa Japonica Group]	0.364376	0.908972	0.400866	-1.31881	down
GO:0009737	response to abscisic acid	biological_process	6	0.00488119	4352537	LOC4352537	transcription factor JAMYB-like [Oryza sativa Japonica Group]	1.37333	4.47975	0.306563	-1.70574	down
GO:0009737	response to abscisic acid	biological_process	6	0.00488119	MSTRG.10608	LOC4344386	probable AMP deaminase [Oryza sativa Japonica Group]	12.5592	40.1321	0.312947	-1.67601	down
GO:0009737	response to abscisic acid	biological_process	6	0.00488119	MSTRG.11970	LOC9266421	hypothetical protein OsJ_29581 [Oryza sativa Japonica Group];uncharacterized protein LOC9266421 isoform X2 [Oryza sativa Japonica Group];uncharacterized protein LOC9266421 isoform X3 [Oryza sativa Japonica Group];uncharacterized protein LOC9266421 isoform X1 [Oryza sativa Japonica Group]	4.91688	11.709	0.419921	-1.25181	down
GO:0009737	response to abscisic acid	biological_process	6	0.00488119	MSTRG.12019	LOC4347333	homeobox-leucine zipper protein HOX4 [Oryza sativa Japonica Group]	0.912577	2.81382	0.324319	-1.62451	down
GO:0009737	response to abscisic acid	biological_process	6	0.00488119	MSTRG.1266	LOC4327669	transcription factor bHLH13 [Oryza sativa Japonica Group]	5.3686	12.338	0.435129	-1.20049	down
GO:0009737	response to abscisic acid	biological_process	6	0.00488119	MSTRG.12936	LOC9268727	putative protein phosphatase-2C [Oryza sativa Japonica Group];probable protein phosphatase 2C 47 [Oryza sativa Japonica Group]	2.70982	6.7438	0.401824	-1.31536	down
GO:0009737	response to abscisic acid	biological_process	6	0.00488119	MSTRG.13526	LOC4350448	hypothetical protein OsI_19140 [Oryza sativa Indica Group]	5.32091	38.7422	0.137341	-2.86416	down
GO:0009737	response to abscisic acid	biological_process	6	0.00488119	MSTRG.13528	LOC4350451	dehydrin Rab16D [Oryza sativa Japonica Group]	2.72145	15.8994	0.171167	-2.54653	down
GO:0009737	response to abscisic acid	biological_process	6	0.00488119	MSTRG.13529	LOC4350452	dehydrin Rab16C [Oryza sativa Japonica Group]	1.0068	4.71703	0.213439	-2.22811	down
GO:0009737	response to abscisic acid	biological_process	6	0.00488119	MSTRG.13531	LOC4350453	dehydrin Rab16B [Oryza sativa Japonica Group]	6.95407	26.2308	0.265111	-1.91533	down
GO:0009737	response to abscisic acid	biological_process	6	0.00488119	MSTRG.13532	LOC4350454	water stress-inducible protein Rab21 [Oryza sativa Japonica Group]	34.6609	146.157	0.237148	-2.07614	down
GO:0009737	response to abscisic acid	biological_process	6	0.00488119	MSTRG.13565	LOC4350557	11-beta-hydroxysteroid dehydrogenase 1B [Oryza sativa Japonica Group]	0.973226	3.5705	0.272574	-1.87528	down
GO:0009737	response to abscisic acid	biological_process	6	0.00488119	MSTRG.13756	LOC4351131	transcription factor JAMYB [Oryza sativa Japonica Group]	8.09464	20.7501	0.390101	-1.35808	down
GO:0009737	response to abscisic acid	biological_process	6	0.00488119	MSTRG.14239	LOC4352160	alpha-dioxygenase, putative, expressed [Oryza sativa Japonica Group];alpha-dioxygenase 1 isoform X1 [Oryza sativa Japonica Group]	24.6652	59.3844	0.415348	-1.26761	down
GO:0009737	response to abscisic acid	biological_process	6	0.00488119	MSTRG.14247	LOC4352203	NAC domain-containing protein 83 [Oryza sativa Japonica Group]	3.35749	8.23218	0.40785	-1.29389	down
GO:0009737	response to abscisic acid	biological_process	6	0.00488119	MSTRG.1619	LOC9268836	probable WRKY transcription factor 4 [Oryza sativa Japonica Group]	2.62092	6.54044	0.400725	-1.31932	down
GO:0009737	response to abscisic acid	biological_process	6	0.00488119	MSTRG.2509	LOC4328551	transcription factor MYB44 [Oryza sativa Japonica Group]	3.12659	8.63245	0.362191	-1.46518	down
GO:0009737	response to abscisic acid	biological_process	6	0.00488119	MSTRG.3263	LOC4330155	homeobox-leucine zipper protein HOX24 [Oryza sativa Japonica Group]	10.2243	23.6843	0.431692	-1.21192	down
GO:0009737	response to abscisic acid	biological_process	6	0.00488119	MSTRG.3330	LOC4330265	dehydrin DHN1 [Oryza sativa Japonica Group]	18.1934	53.4401	0.340446	-1.5545	down
GO:0009737	response to abscisic acid	biological_process	6	0.00488119	MSTRG.3359	LOC4330329	E3 ubiquitin-protein ligase RHA1B [Oryza sativa Japonica Group]	12.0378	41.237	0.291917	-1.77637	down
GO:0009737	response to abscisic acid	biological_process	6	0.00488119	MSTRG.4269	LOC4331890	homeobox-leucine zipper protein HOX13 isoform X1 [Oryza sativa Japonica Group]	4.71924	13.4003	0.352173	-1.50564	down
GO:0009737	response to abscisic acid	biological_process	6	0.00488119	MSTRG.5177	LOC4333554	hypothetical protein OsJ_11874 [Oryza sativa Japonica Group]	5.22795	11.8992	0.439354	-1.18654	down
GO:0009737	response to abscisic acid	biological_process	6	0.00488119	MSTRG.6305	LOC4335707	ethylene-responsive transcription factor ERF113 [Oryza sativa Japonica Group]	1.6017	7.60253	0.21068	-2.24688	down
GO:0009737	response to abscisic acid	biological_process	6	0.00488119	MSTRG.6664	LOC4336376	peroxygenase [Oryza sativa Japonica Group]	9.56075	36.4336	0.262416	-1.93007	down
GO:0009737	response to abscisic acid	biological_process	6	0.00488119	MSTRG.6750	LOC4336542	homeobox-leucine zipper protein HOX22 [Oryza sativa Japonica Group]	13.3089	29.9444	0.444454	-1.16989	down
GO:0009737	response to abscisic acid	biological_process	6	0.00488119	MSTRG.7206	LOC4337404	NDR1/HIN1-like protein 6 [Oryza sativa Japonica Group]	6.24387	1.82605	3.41932	1.77371	up
GO:0009737	response to abscisic acid	biological_process	6	0.00488119	MSTRG.7454	LOC9271175	translocator protein homolog [Oryza sativa Japonica Group]	4.2946	15.6545	0.274336	-1.86599	down
GO:0009737	response to abscisic acid	biological_process	6	0.00488119	MSTRG.7595	LOC4338118	RecName: Full=BURP domain-containing protein 7; Short=OsBURP07; Flags: Precursor	1.47883	4.70196	0.314513	-1.66881	down
GO:0009737	response to abscisic acid	biological_process	6	0.00488119	MSTRG.7750	LOC4338495	probable AMP deaminase [Oryza sativa Japonica Group]	3.14829	7.23918	0.434896	-1.20126	down
GO:0009737	response to abscisic acid	biological_process	6	0.00488119	MSTRG.8356	LOC4339671	protein phosphatase 2C 51 isoform X2 [Oryza sativa Japonica Group];protein phosphatase 2C 51 isoform X1 [Oryza sativa Japonica Group]	1.30602	4.13571	0.315791	-1.66296	down
GO:0009737	response to abscisic acid	biological_process	6	0.00488119	MSTRG.8399	LOC4339765	TPR repeat-containing thioredoxin TTL1 [Oryza sativa Japonica Group]	1.02143	6.46404	0.158018	-2.66184	down
GO:0009737	response to abscisic acid	biological_process	6	0.00488119	MSTRG.905	LOC4327931	ELF3-like protein 2 [Oryza sativa Japonica Group]	2.99964	7.81142	0.384007	-1.38079	down
GO:0031305	integral component of mitochondrial inner membrane	cellular_component	8	0.0050505	MSTRG.10547	LOC4344259	Os07g0673900, partial [Oryza sativa Japonica Group]	5.44212	14.0345	0.387767	-1.36674	down
GO:0031305	integral component of mitochondrial inner membrane	cellular_component	8	0.0050505	MSTRG.13146	LOC9269768	Os11g0112100 [Oryza sativa Japonica Group]	2.65506	8.08358	0.328451	-1.60625	down
GO:0031305	integral component of mitochondrial inner membrane	cellular_component	8	0.0050505	MSTRG.13834	LOC4351298	uncharacterized protein LOC9269768 [Oryza sativa Japonica Group]	4.21375	14.8051	0.284615	-1.81292	down
GO:0031305	integral component of mitochondrial inner membrane	cellular_component	8	0.0050505	MSTRG.4683	LOC4332597	outer envelope pore protein 16-2, chloroplastic [Oryza sativa Japonica Group]	9.23926	43.2057	0.213844	-2.22537	down
GO:0031305	integral component of mitochondrial inner membrane	cellular_component	8	0.0050505	MSTRG.637	LOC4323901	putative stress-inducible membrane pore protein [Oryza sativa Japonica Group]	1.3878	9.81302	0.141425	-2.82189	down
GO:0031305	integral component of mitochondrial inner membrane	cellular_component	8	0.0050505	MSTRG.7333	LOC4337595	outer envelope pore protein 16, chloroplastic [Oryza sativa Japonica Group]	1.0895	4.24671	0.256551	-1.96268	down
GO:0045338	farnesyl diphosphate metabolic process	biological_process	8	0.0051517	MSTRG.10799	LOC9269911	hypothetical protein OsJ_26180 [Oryza sativa Japonica Group]	1.60423	6.70587	0.239228	-2.06354	down
GO:0045338	farnesyl diphosphate metabolic process	biological_process	8	0.0051517	MSTRG.10800	LOC4344755	Os08g0168000 [Oryza sativa Japonica Group]	0.45011	7.34882	0.0612493	-4.02916	down
GO:0045338	farnesyl diphosphate metabolic process	biological_process	8	0.0051517	MSTRG.5728	LOC4334492	squalene synthase [Oryza sativa Japonica Group]	3.71521	9.70674	0.382745	-1.38554	down
GO:0045338	farnesyl diphosphate metabolic process	biological_process	8	0.0051517	MSTRG.6235	LOC4335526	(+)-germacrene D synthase isoform X1 [Oryza sativa Japonica Group];(+)-germacrene D synthase isoform X2 [Oryza sativa Japonica Group]	21.039	55.3601	0.380039	-1.39578	down
GO:0034219	carbohydrate transmembrane transport	biological_process	8	0.0051517	MSTRG.10117	LOC4343418	glucose-6-phosphate/phosphate translocator 2, chloroplastic [Oryza sativa Japonica Group]	14.5265	41.987	0.345975	-1.53126	down
GO:0034219	carbohydrate transmembrane transport	biological_process	8	0.0051517	MSTRG.10121	LOC107276568	glucose-6-phosphate/phosphate translocator 2, chloroplastic [Oryza sativa Japonica Group]	18.0195	52.331	0.344337	-1.53811	down
GO:0034219	carbohydrate transmembrane transport	biological_process	8	0.0051517	MSTRG.10123	LOC107276572	glucose-6-phosphate/phosphate translocator 2, chloroplastic, partial [Oryza sativa Japonica Group]	18.4854	53.9259	0.342792	-1.54459	down
GO:0034219	carbohydrate transmembrane transport	biological_process	8	0.0051517	MSTRG.10842	LOC4344834	hypothetical protein OsI_28073 [Oryza sativa Indica Group]	4.85839	11.078	0.438562	-1.18915	down
GO:0005777	peroxisome	cellular_component	7	0.00522594	4336514	LOC4336514	bifunctional adenosine 5'-phosphosulfate phosphorylase/adenylylsulfatase HINT4 isoform X3 [Oryza sativa Japonica Group];uncharacterized protein LOC4336514 isoform X2 [Oryza sativa Japonica Group];uncharacterized protein LOC4336514 isoform X1 [Oryza sativa Japonica Group]	1.17951	3.13577	0.376146	-1.41064	down
GO:0005777	peroxisome	cellular_component	7	0.00522594	9272068	LOC9272068	4-coumarate--CoA ligase-like 2 [Oryza sativa Japonica Group]	1.36754	0.679712	2.01193	1.00858	up
GO:0005777	peroxisome	cellular_component	7	0.00522594	MSTRG.10433	LOC4344038	uncharacterized protein LOC4344038 [Oryza sativa Japonica Group]	0.729213	2.38758	0.305419	-1.71114	down
GO:0005777	peroxisome	cellular_component	7	0.00522594	MSTRG.10862	LOC9266434	Os08g0198700, partial [Oryza sativa Japonica Group];uncharacterized protein LOC9266434 [Oryza sativa Japonica Group]	0.463653	1.56434	0.296388	-1.75444	down
GO:0005777	peroxisome	cellular_component	7	0.00522594	MSTRG.11996	LOC4347279	prostaglandin reductase-3 [Oryza sativa Japonica Group]	4.68329	13.1122	0.357171	-1.48531	down
GO:0005777	peroxisome	cellular_component	7	0.00522594	MSTRG.12674	LOC4348804	3-ketoacyl-CoA thiolase 2, peroxisomal [Oryza sativa Japonica Group]	5.30408	14.8959	0.356076	-1.48974	down
GO:0005777	peroxisome	cellular_component	7	0.00522594	MSTRG.13674	LOC4350870	F-box/kelch-repeat protein SKIP11 [Oryza sativa Japonica Group]	0.695208	1.77027	0.392713	-1.34845	down
GO:0005777	peroxisome	cellular_component	7	0.00522594	MSTRG.13996	LOC4351665	LOW QUALITY PROTEIN: dynamin-like protein ARC5 [Oryza sativa Japonica Group]	0.429158	1.3168	0.32591	-1.61745	down
GO:0005777	peroxisome	cellular_component	7	0.00522594	MSTRG.14133	LOC4351929	3-hydroxyisobutyryl-CoA hydrolase 1 isoform X3 [Oryza sativa Japonica Group];3-hydroxyisobutyryl-CoA hydrolase 1 isoform X9 [Oryza sativa Japonica Group];uncharacterized protein LOC4351929 isoform X5 [Oryza sativa Japonica Group];uncharacterized protein LOC4351929 isoform X6 [Oryza sativa Japonica Group];3-hydroxyisobutyryl-CoA hydrolase 1 isoform X1 [Oryza sativa Japonica Group];3-hydroxyisobuty…	4.6309	10.6816	0.433542	-1.20576	down
GO:0005777	peroxisome	cellular_component	7	0.00522594	MSTRG.14536	LOC4352871	malate dehydrogenase, glyoxysomal [Oryza sativa Japonica Group]	8.92041	21.2651	0.419486	-1.25331	down
GO:0005777	peroxisome	cellular_component	7	0.00522594	MSTRG.1758	LOC4324793	uricase [Oryza sativa Japonica Group]	4.64843	22.843	0.203495	-2.29693	down
GO:0005777	peroxisome	cellular_component	7	0.00522594	MSTRG.2244	LOC4328101	probable acyl-activating enzyme 1, peroxisomal [Oryza sativa Japonica Group]	0.799463	1.87154	0.427168	-1.22713	down
GO:0005777	peroxisome	cellular_component	7	0.00522594	MSTRG.238	LOC4324062	acyl-coenzyme A oxidase 4, peroxisomal isoform X2 [Oryza sativa Japonica Group];acyl-coenzyme A oxidase 4, peroxisomal isoform X1 [Oryza sativa Japonica Group]	2.82731	9.40331	0.300671	-1.73374	down
GO:0005777	peroxisome	cellular_component	7	0.00522594	MSTRG.2708	LOC4328997	peroxisomal fatty acid beta-oxidation multifunctional protein [Oryza sativa Japonica Group]	17.2605	39.3374	0.438781	-1.18843	down
GO:0005777	peroxisome	cellular_component	7	0.00522594	MSTRG.4681	LOC4332593	acetate/butyrate--CoA ligase AAE7, peroxisomal [Oryza sativa Japonica Group]	8.7294	19.8812	0.439078	-1.18745	down
GO:0005777	peroxisome	cellular_component	7	0.00522594	MSTRG.6548	LOC4336153	uncharacterized protein LOC4336153 [Oryza sativa Japonica Group]	3.49377	8.79674	0.397167	-1.33218	down
GO:0005777	peroxisome	cellular_component	7	0.00522594	MSTRG.7023	LOC4337048	peroxisomal (S)-2-hydroxy-acid oxidase GLO3 isoform X1 [Oryza sativa Japonica Group];peroxisomal (S)-2-hydroxy-acid oxidase GLO3 isoform X2 [Oryza sativa Japonica Group]	2.25383	7.83591	0.287628	-1.79772	down
GO:0005777	peroxisome	cellular_component	7	0.00522594	MSTRG.7182	LOC4337359	probable polyamine oxidase 2 [Oryza sativa Japonica Group]	26.861	65.4005	0.410716	-1.28379	down
GO:0005777	peroxisome	cellular_component	7	0.00522594	MSTRG.7195	LOC4337383	probable acyl-activating enzyme 6 [Oryza sativa Japonica Group]	2.89704	7.02067	0.412645	-1.27703	down
GO:0005777	peroxisome	cellular_component	7	0.00522594	MSTRG.7316	LOC4337574	ABC transporter D family member 1 [Oryza sativa Japonica Group]	2.16541	4.88581	0.443205	-1.17396	down
GO:0005777	peroxisome	cellular_component	7	0.00522594	MSTRG.8178	LOC4339402	enoyl-CoA delta isomerase 3 [Oryza sativa Japonica Group]	10.5801	23.9016	0.442653	-1.17575	down
GO:0003333	amino acid transmembrane transport	biological_process	11	0.0054588	4324999	LOC4324999	amino acid permease 4 [Oryza sativa Japonica Group]	0.704786	2.57654	0.273539	-1.87018	down
GO:0003333	amino acid transmembrane transport	biological_process	11	0.0054588	4342166	LOC4342166	Os07g0100800, partial [Oryza sativa Japonica Group];probable proline transporter 2 isoform X4 [Oryza sativa Japonica Group];probable proline transporter 2 isoform X2 [Oryza sativa Japonica Group]	1.75152	0.811207	2.15915	1.11046	up
GO:0003333	amino acid transmembrane transport	biological_process	11	0.0054588	MSTRG.10700	LOC4344567	lysine histidine transporter 1 [Oryza sativa Japonica Group]	19.8504	67.5812	0.293727	-1.76745	down
GO:0003333	amino acid transmembrane transport	biological_process	11	0.0054588	MSTRG.14040	LOC4351717	amino acid permease 6 [Oryza sativa Japonica Group]	1.93052	0.519732	3.71446	1.89315	up
GO:0003333	amino acid transmembrane transport	biological_process	11	0.0054588	MSTRG.1736	LOC4324757	GABA transporter 1 [Oryza sativa Japonica Group]	2.62845	7.79986	0.336987	-1.56924	down
GO:0003333	amino acid transmembrane transport	biological_process	11	0.0054588	MSTRG.1824	LOC4325094	amino acid permease 5 isoform X2 [Oryza sativa Japonica Group];amino acid permease 3 isoform X3 [Oryza sativa Japonica Group];amino acid permease 4 isoform X1 [Oryza sativa Japonica Group]	2.34037	7.75923	0.301623	-1.72918	down
GO:0003333	amino acid transmembrane transport	biological_process	11	0.0054588	MSTRG.2525	LOC4328577	amino acid transporter AVT6A [Oryza sativa Japonica Group]	23.7433	72.8232	0.32604	-1.61688	down
GO:0003333	amino acid transmembrane transport	biological_process	11	0.0054588	MSTRG.6484	LOC4336049	amino acid transporter AVT1I [Oryza sativa Japonica Group]	9.83942	40.977	0.240121	-2.05817	down
GO:0003333	amino acid transmembrane transport	biological_process	11	0.0054588	MSTRG.6521	LOC4336122	probable amino acid permease 7 isoform X1 [Oryza sativa Japonica Group];probable amino acid permease 7 isoform X2 [Oryza sativa Japonica Group];probable amino acid permease 7 isoform X3 [Oryza sativa Japonica Group]	6.12951	21.5816	0.284016	-1.81596	down
GO:0003333	amino acid transmembrane transport	biological_process	11	0.0054588	MSTRG.8913	LOC4340751	amino acid transporter AVT6A [Oryza sativa Japonica Group]	6.57036	16.9509	0.387612	-1.36732	down
GO:0047274	galactinol-sucrose galactosyltransferase activity	molecular_function	8	0.00570463	MSTRG.11312	LOC4345925	probable galactinol--sucrose galactosyltransferase 1 [Oryza sativa Japonica Group]	1.91872	5.76538	0.332801	-1.58727	down
GO:0047274	galactinol-sucrose galactosyltransferase activity	molecular_function	8	0.00570463	MSTRG.8692	LOC4340274	probable galactinol--sucrose galactosyltransferase 6 [Oryza sativa Japonica Group]	4.03129	21.3137	0.189141	-2.40247	down
GO:0047274	galactinol-sucrose galactosyltransferase activity	molecular_function	8	0.00570463	MSTRG.9858	LOC4342703	probable galactinol--sucrose galactosyltransferase 2 isoform X2 [Oryza sativa Japonica Group];probable galactinol--sucrose galactosyltransferase 2 isoform X1 [Oryza sativa Japonica Group]	19.5627	49.1939	0.397666	-1.33037	down
GO:0047334	diphosphate-fructose-6-phosphate 1-phosphotransferase activity	molecular_function	8	0.00570463	4330512	LOC4330512	pyrophosphate--fructose 6-phosphate 1-phosphotransferase subunit alpha [Oryza sativa Japonica Group]	0.470099	1.44048	0.326349	-1.61551	down
GO:0047334	diphosphate-fructose-6-phosphate 1-phosphotransferase activity	molecular_function	8	0.00570463	MSTRG.11062	LOC4345338	pyrophosphate--fructose 6-phosphate 1-phosphotransferase subunit alpha [Oryza sativa Japonica Group]	5.26617	14.6334	0.359874	-1.47444	down
GO:0047334	diphosphate-fructose-6-phosphate 1-phosphotransferase activity	molecular_function	8	0.00570463	MSTRG.8862	LOC4340643	pyrophosphate--fructose 6-phosphate 1-phosphotransferase subunit beta [Oryza sativa Japonica Group]	3.57119	8.80907	0.405399	-1.30259	down
GO:0051010	microtubule plus-end binding	molecular_function	8	0.00570463	MSTRG.3182	LOC4329991	CLIP-associated protein [Oryza sativa Japonica Group]	0.481885	1.96284	0.245503	-2.02618	down
GO:0051010	microtubule plus-end binding	molecular_function	8	0.00570463	MSTRG.326	LOC4325656	pleiotropic regulator 1 [Oryza sativa Japonica Group];acyl transferase 9 [Oryza sativa Japonica Group];plant cysteine oxidase 2 [Oryza sativa Japonica Group]	8.26601	18.538	0.445896	-1.16522	down
GO:0051010	microtubule plus-end binding	molecular_function	8	0.00570463	MSTRG.3825	LOC4331138	CLIP-associated protein isoform X3 [Oryza sativa Japonica Group];CLIP-associated protein isoform X1 [Oryza sativa Japonica Group];CLIP-associated protein isoform X4 [Oryza sativa Japonica Group];CLIP-associated protein isoform X2 [Oryza sativa Japonica Group]	0.553929	6.4469	0.0859218	-3.54083	down
GO:0034059	response to anoxia	biological_process	5	0.00570463	MSTRG.11714	LOC4346628	Os09g0286600, partial [Oryza sativa Japonica Group]	5.48304	14.7929	0.370653	-1.43186	down
GO:0034059	response to anoxia	biological_process	5	0.00570463	MSTRG.4640	LOC4332519	pyruvate decarboxylase 2 [Oryza sativa Japonica Group]	9.33783	23.2782	0.401141	-1.31782	down
GO:0034059	response to anoxia	biological_process	5	0.00570463	MSTRG.653	LOC4327287	ethylene-responsive transcription factor ERF071 [Oryza sativa Japonica Group]	1.93661	6.66031	0.290769	-1.78205	down
GO:0031640	killing of cells of other organism	biological_process	4	0.00570463	MSTRG.13649	LOC4350821	barwin [Oryza sativa Japonica Group]	38.3392	14.5266	2.63925	1.40013	up
GO:0031640	killing of cells of other organism	biological_process	4	0.00570463	MSTRG.13650	LOC4350823	barwin [Oryza sativa Japonica Group]	1.72752	5.94544	0.290563	-1.78308	down
GO:0031640	killing of cells of other organism	biological_process	4	0.00570463	MSTRG.4054	LOC4331501	defensin-like protein [Oryza sativa Japonica Group]	7.20394	17.0837	0.421685	-1.24576	down
GO:0009723	response to ethylene	biological_process	6	0.00621432	107278754	LOC107278754	ethylene-responsive transcription factor ERF110 [Oryza sativa Japonica Group]	0.511131	1.84962	0.276344	-1.85546	down
GO:0009723	response to ethylene	biological_process	6	0.00621432	MSTRG.11714	LOC4346628	Os09g0286600, partial [Oryza sativa Japonica Group]	5.48304	14.7929	0.370653	-1.43186	down
GO:0009723	response to ethylene	biological_process	6	0.00621432	MSTRG.11945	LOC4347158	respiratory burst oxidase homolog protein E [Oryza sativa Japonica Group]	1.66571	3.99214	0.417247	-1.26103	down
GO:0009723	response to ethylene	biological_process	6	0.00621432	MSTRG.1289	LOC4325934	protein REVERSION-TO-ETHYLENE SENSITIVITY1 [Oryza sativa Japonica Group]	2.83775	7.49005	0.378869	-1.40023	down
GO:0009723	response to ethylene	biological_process	6	0.00621432	MSTRG.13162	LOC107275307	non-specific lipid-transfer protein 1 [Oryza sativa Japonica Group]	69.9825	168.088	0.416345	-1.26415	down
GO:0009723	response to ethylene	biological_process	6	0.00621432	MSTRG.13649	LOC4350821	barwin [Oryza sativa Japonica Group]	38.3392	14.5266	2.63925	1.40013	up
GO:0009723	response to ethylene	biological_process	6	0.00621432	MSTRG.13650	LOC4350823	barwin [Oryza sativa Japonica Group]	1.72752	5.94544	0.290563	-1.78308	down
GO:0009723	response to ethylene	biological_process	6	0.00621432	MSTRG.13756	LOC4351131	transcription factor JAMYB [Oryza sativa Japonica Group]	8.09464	20.7501	0.390101	-1.35808	down
GO:0009723	response to ethylene	biological_process	6	0.00621432	MSTRG.13849	LOC4351320	probable non-specific lipid-transfer protein 3 [Oryza sativa Japonica Group]	204.946	489.186	0.418954	-1.25514	down
GO:0009723	response to ethylene	biological_process	6	0.00621432	MSTRG.1454	LOC4325600	receptor-like protein kinase FERONIA [Oryza sativa Japonica Group]	6.42078	14.9535	0.429384	-1.21966	down
GO:0009723	response to ethylene	biological_process	6	0.00621432	MSTRG.2509	LOC4328551	transcription factor MYB44 [Oryza sativa Japonica Group]	3.12659	8.63245	0.362191	-1.46518	down
GO:0009723	response to ethylene	biological_process	6	0.00621432	MSTRG.4389	LOC4332111	two-component response regulator ORR21 [Oryza sativa Japonica Group]	12.5044	28.9413	0.432062	-1.21069	down
GO:0009723	response to ethylene	biological_process	6	0.00621432	MSTRG.6043	LOC4335058	Os04g0169100, partial [Oryza sativa Japonica Group]	4.03078	9.82411	0.410295	-1.28527	down
GO:0009723	response to ethylene	biological_process	6	0.00621432	MSTRG.6305	LOC4335707	ethylene-responsive transcription factor ERF113 [Oryza sativa Japonica Group]	1.6017	7.60253	0.21068	-2.24688	down
GO:0009723	response to ethylene	biological_process	6	0.00621432	MSTRG.6711	LOC4336483	E3 ubiquitin-protein ligase RMA1H1 [Oryza sativa Japonica Group]	4.08982	13.1492	0.311031	-1.68487	down
GO:0009723	response to ethylene	biological_process	6	0.00621432	MSTRG.8172	LOC4339397	respiratory burst oxidase homolog protein A [Oryza sativa Japonica Group]	1.13204	3.14505	0.359942	-1.47417	down
GO:0009723	response to ethylene	biological_process	6	0.00621432	MSTRG.9238	LOC4341476	EIN3-binding F-box protein 1 [Oryza sativa Japonica Group]	7.82891	17.3854	0.450316	-1.15099	down
GO:0009723	response to ethylene	biological_process	6	0.00621432	MSTRG.9489	LOC4341978	auxin response factor 19 [Oryza sativa Japonica Group]	5.01412	13.074	0.383519	-1.38263	down
GO:0070483	detection of hypoxia	biological_process	6	0.00626117	107281840	LOC107281840	hypothetical protein LOC_Os12g04820 [Oryza sativa Japonica Group];OSJNBb0085H11.2 [Oryza sativa Japonica Group]	0.305443	0.925433	0.330054	-1.59923	down
GO:0070483	detection of hypoxia	biological_process	6	0.00626117	9271220	LOC9271220	hypothetical protein LOC_Os10g30010 [Oryza sativa Japonica Group]	0.368626	1.98595	0.185617	-2.4296	down
GO:0070483	detection of hypoxia	biological_process	6	0.00626117	MSTRG.14516	LOC4352829	plant cysteine oxidase 2 [Oryza sativa Japonica Group]	14.6532	38.2798	0.382792	-1.38537	down
GO:0070483	detection of hypoxia	biological_process	6	0.00626117	MSTRG.326	LOC4325656	pleiotropic regulator 1 [Oryza sativa Japonica Group];acyl transferase 9 [Oryza sativa Japonica Group];plant cysteine oxidase 2 [Oryza sativa Japonica Group]	8.26601	18.538	0.445896	-1.16522	down
GO:0070483	detection of hypoxia	biological_process	6	0.00626117	MSTRG.6133	LOC107280539	putative polyprotein [Oryza sativa Japonica Group]	3.88547	19.4269	0.200004	-2.3219	down
GO:0070483	detection of hypoxia	biological_process	6	0.00626117	MSTRG.8414	LOC4339793	plant cysteine oxidase 2 [Oryza sativa Japonica Group]	1.41229	6.37015	0.221705	-2.17329	down
GO:0018171	peptidyl-cysteine oxidation	biological_process	10	0.00626117	107281840	LOC107281840	hypothetical protein LOC_Os12g04820 [Oryza sativa Japonica Group];OSJNBb0085H11.2 [Oryza sativa Japonica Group]	0.305443	0.925433	0.330054	-1.59923	down
GO:0018171	peptidyl-cysteine oxidation	biological_process	10	0.00626117	9271220	LOC9271220	hypothetical protein LOC_Os10g30010 [Oryza sativa Japonica Group]	0.368626	1.98595	0.185617	-2.4296	down
GO:0018171	peptidyl-cysteine oxidation	biological_process	10	0.00626117	MSTRG.14516	LOC4352829	plant cysteine oxidase 2 [Oryza sativa Japonica Group]	14.6532	38.2798	0.382792	-1.38537	down
GO:0018171	peptidyl-cysteine oxidation	biological_process	10	0.00626117	MSTRG.326	LOC4325656	pleiotropic regulator 1 [Oryza sativa Japonica Group];acyl transferase 9 [Oryza sativa Japonica Group];plant cysteine oxidase 2 [Oryza sativa Japonica Group]	8.26601	18.538	0.445896	-1.16522	down
GO:0018171	peptidyl-cysteine oxidation	biological_process	10	0.00626117	MSTRG.6133	LOC107280539	putative polyprotein [Oryza sativa Japonica Group]	3.88547	19.4269	0.200004	-2.3219	down
GO:0018171	peptidyl-cysteine oxidation	biological_process	10	0.00626117	MSTRG.8414	LOC4339793	plant cysteine oxidase 2 [Oryza sativa Japonica Group]	1.41229	6.37015	0.221705	-2.17329	down
GO:0042626	ATPase activity, coupled to transmembrane movement of substances	molecular_function	8	0.00722163	112939306	LOC112939306	hypothetical polyprotein [Oryza sativa Japonica Group]	0.474807	1.27226	0.373198	-1.42198	down
GO:0042626	ATPase activity, coupled to transmembrane movement of substances	molecular_function	8	0.00722163	4335176	LOC4335176	ABC transporter C family member 14 isoform X2 [Oryza sativa Japonica Group];ABC transporter C family member 14 isoform X1 [Oryza sativa Japonica Group]	1.63948	0.493088	3.32493	1.73332	up
GO:0042626	ATPase activity, coupled to transmembrane movement of substances	molecular_function	8	0.00722163	4345498	LOC4345498	ABC transporter A family member 7 [Oryza sativa Japonica Group]	1.51681	0.445553	3.40433	1.76737	up
GO:0042626	ATPase activity, coupled to transmembrane movement of substances	molecular_function	8	0.00722163	MSTRG.10112	LOC4343412	ABC transporter G family member 43 isoform X1 [Oryza sativa Japonica Group];ABC transporter G family member 43 isoform X2 [Oryza sativa Japonica Group]	9.4202	2.48501	3.79081	1.92251	up
GO:0042626	ATPase activity, coupled to transmembrane movement of substances	molecular_function	8	0.00722163	MSTRG.11558	LOC4346344	ABC transporter B family member 1 [Oryza sativa Japonica Group]	0.906464	2.42423	0.373918	-1.4192	down
GO:0042626	ATPase activity, coupled to transmembrane movement of substances	molecular_function	8	0.00722163	MSTRG.11617	LOC4346436	ABC transporter G family member 11 isoform X1 [Oryza sativa Japonica Group]	1.25979	3.39165	0.371439	-1.4288	down
GO:0042626	ATPase activity, coupled to transmembrane movement of substances	molecular_function	8	0.00722163	MSTRG.11762	LOC9269190	ABC transporter G family member 53 [Oryza sativa Japonica Group]	10.6825	30.5825	0.3493	-1.51746	down
GO:0042626	ATPase activity, coupled to transmembrane movement of substances	molecular_function	8	0.00722163	MSTRG.12021	LOC4347344	ABC transporter G family member 11 [Oryza sativa Japonica Group]	1.7429	8.46923	0.205791	-2.28075	down
GO:0042626	ATPase activity, coupled to transmembrane movement of substances	molecular_function	8	0.00722163	MSTRG.14202	LOC4352063	ABC transporter G family member 11 [Oryza sativa Japonica Group]	2.13784	4.94838	0.432028	-1.2108	down
GO:0042626	ATPase activity, coupled to transmembrane movement of substances	molecular_function	8	0.00722163	MSTRG.2573	LOC4328687	ABC transporter G family member 39 [Oryza sativa Japonica Group]	1.24611	3.23056	0.385726	-1.37435	down
GO:0042626	ATPase activity, coupled to transmembrane movement of substances	molecular_function	8	0.00722163	MSTRG.2574	LOC9268335	hypothetical protein OsI_06321 [Oryza sativa Indica Group]	0.389409	0.992959	0.39217	-1.35045	down
GO:0042626	ATPase activity, coupled to transmembrane movement of substances	molecular_function	8	0.00722163	MSTRG.286	LOC4327122	ABC transporter C family member 3 [Oryza sativa Japonica Group]	15.5401	6.45488	2.40749	1.26753	up
GO:0042626	ATPase activity, coupled to transmembrane movement of substances	molecular_function	8	0.00722163	MSTRG.3391	LOC4330390	ABC transporter B family member 2 [Oryza sativa Japonica Group]	0.231522	0.611643	0.378525	-1.40154	down
GO:0042626	ATPase activity, coupled to transmembrane movement of substances	molecular_function	8	0.00722163	MSTRG.616	LOC4325158	ABC transporter B family member 21 [Oryza sativa Japonica Group]	2.78344	11.0691	0.251462	-1.99159	down
GO:0042626	ATPase activity, coupled to transmembrane movement of substances	molecular_function	8	0.00722163	MSTRG.713	LOC4326812	ABC transporter G family member 32 isoform X1 [Oryza sativa Japonica Group]	0.760555	0.180714	4.20861	2.07334	up
GO:0042626	ATPase activity, coupled to transmembrane movement of substances	molecular_function	8	0.00722163	MSTRG.7316	LOC4337574	ABC transporter D family member 1 [Oryza sativa Japonica Group]	2.16541	4.88581	0.443205	-1.17396	down
GO:0042626	ATPase activity, coupled to transmembrane movement of substances	molecular_function	8	0.00722163	MSTRG.7358	LOC4337645	ABC transporter G family member 16 [Oryza sativa Japonica Group]	4.12385	16.3017	0.25297	-1.98296	down
GO:0042626	ATPase activity, coupled to transmembrane movement of substances	molecular_function	8	0.00722163	MSTRG.992	LOC4327730	ABC transporter G family member 37 isoform X1 [Oryza sativa Japonica Group];putative PDR-type ABC transporter 2 [Oryza sativa Japonica Group];ABC transporter G family member 37 isoform X2 [Oryza sativa Japonica Group]	4.62168	11.4658	0.403083	-1.31085	down
GO:0042546	cell wall biogenesis	biological_process	5	0.00752337	4324856	LOC4324856	ras-related protein Rab2BV [Oryza sativa Japonica Group]	1.44413	5.00651	0.28845	-1.7936	down
GO:0042546	cell wall biogenesis	biological_process	5	0.00752337	MSTRG.12953	LOC4349281	xyloglucan endotransglucosylase/hydrolase protein 31 [Oryza sativa Japonica Group]	0.546651	2.1942	0.249135	-2.005	down
GO:0042546	cell wall biogenesis	biological_process	5	0.00752337	MSTRG.3399	LOC4330402	probable xyloglucan endotransglucosylase/hydrolase protein 30 [Oryza sativa Japonica Group]	4.41564	15.0669	0.293069	-1.77069	down
GO:0042546	cell wall biogenesis	biological_process	5	0.00752337	MSTRG.3461	LOC4330501	galactan beta-1,4-galactosyltransferase GALS1 [Oryza sativa Japonica Group]	9.67139	36.2165	0.267043	-1.90485	down
GO:0042546	cell wall biogenesis	biological_process	5	0.00752337	MSTRG.5946	LOC4334827	probable xyloglucan endotransglucosylase/hydrolase protein 30 [Oryza sativa Japonica Group]	2.88411	9.33056	0.309103	-1.69384	down
GO:0042546	cell wall biogenesis	biological_process	5	0.00752337	MSTRG.8430	LOC4339812	UDP-glucose 4-epimerase 1 [Oryza sativa Japonica Group]	43.6768	112.696	0.387562	-1.3675	down
GO:0042546	cell wall biogenesis	biological_process	5	0.00752337	MSTRG.9020	LOC4340940	probable xyloglucan endotransglucosylase/hydrolase protein 26 [Oryza sativa Japonica Group]	1.0239	10.8209	0.0946222	-3.40168	down
GO:0042546	cell wall biogenesis	biological_process	5	0.00752337	MSTRG.9462	LOC4341940	xyloglucan endotransglucosylase/hydrolase protein 22 [Oryza sativa Japonica Group]	4.45952	16.6165	0.268378	-1.89766	down
GO:0031225	anchored component of membrane	cellular_component	5	0.0076971	4333783	LOC4333783	HIPL1 protein [Oryza sativa Japonica Group]	0.33757	1.12445	0.300208	-1.73596	down
GO:0031225	anchored component of membrane	cellular_component	5	0.0076971	4348105	LOC4348105	thaumatin-like protein 1b [Oryza sativa Japonica Group]	1.34167	3.26401	0.411049	-1.28262	down
GO:0031225	anchored component of membrane	cellular_component	5	0.0076971	MSTRG.11038	LOC4345261	fasciclin-like arabinogalactan protein 1 [Oryza sativa Japonica Group]	6.15463	19.1145	0.321987	-1.63493	down
GO:0031225	anchored component of membrane	cellular_component	5	0.0076971	MSTRG.14562	LOC4352918	HIPL1 protein [Oryza sativa Japonica Group]	0.534249	3.08332	0.17327	-2.5289	down
GO:0031225	anchored component of membrane	cellular_component	5	0.0076971	MSTRG.236	LOC4324060	Os01g0159200, partial [Oryza sativa Japonica Group]	1.0632	3.1286	0.339832	-1.55711	down
GO:0031225	anchored component of membrane	cellular_component	5	0.0076971	MSTRG.3074	LOC4329817	glycerophosphodiester phosphodiesterase GDPDL3 [Oryza sativa Japonica Group]	3.14984	10.8554	0.290162	-1.78507	down
GO:0031225	anchored component of membrane	cellular_component	5	0.0076971	MSTRG.4039	LOC4331484	fasciclin-like arabinogalactan protein 10 [Oryza sativa Japonica Group]	1.14895	4.00412	0.286942	-1.80117	down
GO:0031225	anchored component of membrane	cellular_component	5	0.0076971	MSTRG.4176	LOC4331705	neurogenic locus notch homolog protein 1 [Oryza sativa Japonica Group]	10.9527	34.9145	0.313701	-1.67254	down
GO:0031225	anchored component of membrane	cellular_component	5	0.0076971	MSTRG.4284	LOC4331916	non-specific lipid-transfer protein-like protein At2g13820 [Oryza sativa Japonica Group]	1.4069	3.37123	0.417324	-1.26076	down
GO:0031225	anchored component of membrane	cellular_component	5	0.0076971	MSTRG.4463	LOC4332226	thaumatin-like protein 1 [Oryza sativa Japonica Group]	0.606554	2.44729	0.247847	-2.01248	down
GO:0031225	anchored component of membrane	cellular_component	5	0.0076971	MSTRG.4465	LOC4332228	thaumatin-like protein 1b isoform X1 [Oryza sativa Japonica Group];hypothetical protein OsI_10722 [Oryza sativa Indica Group]	9.46192	34.4997	0.274261	-1.86638	down
GO:0031225	anchored component of membrane	cellular_component	5	0.0076971	MSTRG.5723	LOC4334484	protein YLS3 [Oryza sativa Japonica Group]	4.43076	10.7261	0.413083	-1.2755	down
GO:0031225	anchored component of membrane	cellular_component	5	0.0076971	MSTRG.9546	LOC9269346	thaumatin-like protein 1 [Oryza sativa Japonica Group]	0.526419	1.86952	0.281579	-1.82839	down
GO:0031225	anchored component of membrane	cellular_component	5	0.0076971	MSTRG.9770	LOC4342534	non-specific lipid-transfer protein-like protein At2g13820 [Oryza sativa Japonica Group]	15.0561	7.17231	2.0992	1.06984	up
GO:0030247	polysaccharide binding	molecular_function	5	0.0076971	MSTRG.1292	LOC4325938	glucan endo-1,3-beta-glucosidase GII [Oryza sativa Japonica Group]	2.89899	9.65984	0.300107	-1.73645	down
GO:0030247	polysaccharide binding	molecular_function	5	0.0076971	MSTRG.1747	LOC4324736	glucan endo-1,3-beta-glucosidase 14 isoform X1 [Oryza sativa Japonica Group];hypothetical protein OsI_04517 [Oryza sativa Indica Group];glucan endo-1,3-beta-glucosidase 14 isoform X2 [Oryza sativa Japonica Group]	25.6006	113.419	0.225718	-2.14741	down
GO:0030247	polysaccharide binding	molecular_function	5	0.0076971	MSTRG.2037	LOC4326519	glucan endo-1,3-beta-glucosidase GII [Oryza sativa Japonica Group]	3.56554	8.14444	0.437788	-1.1917	down
GO:0030247	polysaccharide binding	molecular_function	5	0.0076971	MSTRG.2038	LOC4326520	glucan endo-1,3-beta-glucosidase GII [Oryza sativa Japonica Group]	2.14095	11.6864	0.183201	-2.4485	down
GO:0030247	polysaccharide binding	molecular_function	5	0.0076971	MSTRG.2040	LOC4326065	uncharacterized protein LOC4326064 [Oryza sativa Japonica Group];glucan endo-1,3-beta-glucosidase GV-like [Oryza sativa Japonica Group]	4.15563	18.9796	0.218952	-2.19131	down
GO:0030247	polysaccharide binding	molecular_function	5	0.0076971	MSTRG.2551	LOC4328645	glucan endo-1,3-beta-glucosidase 14 [Oryza sativa Japonica Group]	3.15023	8.07271	0.390232	-1.3576	down
GO:0030247	polysaccharide binding	molecular_function	5	0.0076971	MSTRG.3669	LOC4330874	glucan endo-1,3-beta-glucosidase 12 [Oryza sativa Japonica Group]	1.01908	3.52176	0.289366	-1.78903	down
GO:0030247	polysaccharide binding	molecular_function	5	0.0076971	MSTRG.4895	LOC4332950	glucan endo-1,3-beta-glucosidase 1 [Oryza sativa Japonica Group]	2.02156	10.2604	0.197025	-2.34355	down
GO:0030247	polysaccharide binding	molecular_function	5	0.0076971	MSTRG.4941	LOC9269962	glucan endo-1,3-beta-glucosidase 5 [Oryza sativa Japonica Group]	2.15748	6.45771	0.334093	-1.58168	down
[truncated: 1,007 more rows]

## Sheet: Sativa_CPVSSativa_CUn
GO_ID	GO_Term	GO_function	GO_class	pvalue	Gene_ID	Gene_name	Description	FPKM.Sativa_CP	FPKM.Sativa_CUn	fc	log2(fc)	regulation
[truncated: 5,201 more rows]

[truncated: 2 more sheets: Top ten upregulated, top ten downregulated]
