# Supplementary material for: Paired growth of cultivated and halophytic wild rice under salt stress induces bacterial endophytes and gene expression responses
Source: Front Plant Sci. 2023 Sep 6;14:1244743. doi: 10.3389/fpls.2023.1244743 (PMC10516563; doi:10.3389/fpls.2023.1244743)
Supplement: Supplementary file 4 [file Table_4.xlsx]

## Sheet: Sativa_SPVSSativa_SUn_KEGG_enri
pathway_id	pathway_name	pvalue	Gene_ID	Gene_name	KO_ENTRY	EC	Description	FPKM.Sativa_SP	FPKM.Sativa_SUn	fc	log2(fc)	regulation
ko01100	Metabolic pathways	8.73502e-16	107276062	LOC107276062	K00306	EC:1.5.3.1;EC:1.5.3.7	probable sarcosine oxidase [Oryza sativa Japonica Group]	0.636449	1.85381	0.34332	-1.54237	down
ko01100	Metabolic pathways	8.73502e-16	4325564	LOC4325564	K09832	EC:1.14.19.41	cytochrome P450 710A1 [Oryza sativa Japonica Group]	1.33392	5.29085	0.252118	-1.98783	down
ko01100	Metabolic pathways	8.73502e-16	4325991	LOC4325991	K01809	EC:5.3.1.8	mannose-6-phosphate isomerase 1 isoform X1 [Oryza sativa Japonica Group];mannose-6-phosphate isomerase 1 isoform X2 [Oryza sativa Japonica Group]	0.740301	1.7995	0.411393	-1.28141	down
ko01100	Metabolic pathways	8.73502e-16	4326516	LOC4326516	K00844	EC:2.7.1.1	hexokinase-3 [Oryza sativa Japonica Group]	1.14012	2.74392	0.415508	-1.26705	down
ko01100	Metabolic pathways	8.73502e-16	4326855	LOC4326855	K00852	EC:2.7.1.15	uncharacterized protein LOC4326855 [Oryza sativa Japonica Group]	0.567193	1.5835	0.358189	-1.48121	down
ko01100	Metabolic pathways	8.73502e-16	4326883	LOC4326883	K01728	EC:4.2.2.2	putative pectate lyase 21 [Oryza sativa Japonica Group]	0.988504	2.6921	0.367187	-1.44541	down
ko01100	Metabolic pathways	8.73502e-16	4326958	LOC4326958	K00928	EC:2.7.2.4	aspartokinase 2, chloroplastic [Oryza sativa Japonica Group]	0.490494	1.49387	0.328339	-1.60674	down
ko01100	Metabolic pathways	8.73502e-16	4327282	LOC4327282	K01051	EC:3.1.1.11	probable pectinesterase/pectinesterase inhibitor 41 [Oryza sativa Japonica Group]	0.653189	3.24329	0.201397	-2.31189	down
ko01100	Metabolic pathways	8.73502e-16	4328010	LOC4328010	K00627	EC:2.3.1.12	dihydrolipoyllysine-residue acetyltransferase component 2 of pyruvate dehydrogenase complex, mitochondrial [Oryza sativa Japonica Group]	0.762481	2.24356	0.339853	-1.55702	down
ko01100	Metabolic pathways	8.73502e-16	4328957	LOC4328957	K01817	EC:5.3.1.24	N-(5'-phosphoribosyl)anthranilate isomerase 1, chloroplastic [Oryza sativa Japonica Group]	1.00707	2.93857	0.342708	-1.54495	down
ko01100	Metabolic pathways	8.73502e-16	4329532	LOC4329532	K00700	EC:2.4.1.18	1,4-alpha-glucan-branching enzyme 2, chloroplastic/amyloplastic [Oryza sativa Japonica Group]	0.280778	1.26039	0.22277	-2.16637	down
ko01100	Metabolic pathways	8.73502e-16	4329834	LOC4329834	K01113	EC:3.1.3.1	uncharacterized protein LOC4329834 [Oryza sativa Japonica Group]	1.17992	2.99344	0.394169	-1.34311	down
ko01100	Metabolic pathways	8.73502e-16	4330512	LOC4330512	K00895	EC:2.7.1.90	pyrophosphate--fructose 6-phosphate 1-phosphotransferase subunit alpha [Oryza sativa Japonica Group]	0.470099	1.44048	0.326349	-1.61551	down
ko01100	Metabolic pathways	8.73502e-16	4330716	LOC4330716	K13648	EC:2.4.1.43	probable galacturonosyltransferase 9 [Oryza sativa Japonica Group]	1.5238	5.14449	0.296201	-1.75535	down
ko01100	Metabolic pathways	8.73502e-16	4331113	LOC4331113	K15397	EC:2.3.1.199	3-ketoacyl-CoA synthase 12 [Oryza sativa Japonica Group]	1.15668	2.93076	0.394671	-1.34128	down
ko01100	Metabolic pathways	8.73502e-16	4332041	LOC4332041	K01188	EC:3.2.1.21	beta-glucosidase 6 isoform X1 [Oryza sativa Japonica Group];beta-glucosidase 6 isoform X2 [Oryza sativa Japonica Group]	0.479911	2.57673	0.186248	-2.4247	down
ko01100	Metabolic pathways	8.73502e-16	4332373	LOC4332373	K00966	EC:2.7.7.13	probable mannose-1-phosphate guanylyltransferase 1 [Oryza sativa Japonica Group]	1.31684	3.60073	0.365715	-1.45121	down
ko01100	Metabolic pathways	8.73502e-16	4333853	LOC4333853	K00889	EC:2.7.1.68	phosphatidylinositol 4-phosphate 5-kinase 1 [Oryza sativa Japonica Group]	0.784463	2.31385	0.339029	-1.56052	down
ko01100	Metabolic pathways	8.73502e-16	4333896	LOC4333896	K01915	EC:6.3.1.2	glutamine synthetase cytosolic isozyme 1-3 [Oryza sativa Japonica Group]	0.726731	5.32391	0.136503	-2.87299	down
ko01100	Metabolic pathways	8.73502e-16	4334201	LOC4334201	K00430	EC:1.11.1.7	peroxidase 35 [Oryza sativa Japonica Group]	1.15602	4.14835	0.278671	-1.84337	down
ko01100	Metabolic pathways	8.73502e-16	4334640	LOC4334640	K01657	EC:4.1.3.27	anthranilate synthase alpha subunit 1, chloroplastic [Oryza sativa Japonica Group]	0.626141	1.60737	0.389543	-1.36014	down
ko01100	Metabolic pathways	8.73502e-16	4334815	LOC4334815	K01114	EC:3.1.4.3	non-specific phospholipase C4 [Oryza sativa Japonica Group]	0.617694	1.98616	0.310999	-1.68502	down
ko01100	Metabolic pathways	8.73502e-16	4336039	LOC4336039	K01785	EC:5.1.3.3	aldose 1-epimerase [Oryza sativa Japonica Group]	1.67193	4.79823	0.348447	-1.52099	down
ko01100	Metabolic pathways	8.73502e-16	4336113	LOC4336113	K00850	EC:2.7.1.11	LOW QUALITY PROTEIN: ATP-dependent 6-phosphofructokinase 2-like [Oryza sativa Japonica Group]	1.28615	3.75897	0.342156	-1.54728	down
ko01100	Metabolic pathways	8.73502e-16	4336514	LOC4336514	K22966	EC:2.7.7.5;EC:3.6.2.1	bifunctional adenosine 5'-phosphosulfate phosphorylase/adenylylsulfatase HINT4 isoform X3 [Oryza sativa Japonica Group];uncharacterized protein LOC4336514 isoform X2 [Oryza sativa Japonica Group];uncharacterized protein LOC4336514 isoform X1 [Oryza sativa Japonica Group]	1.17951	3.13577	0.376146	-1.41064	down
ko01100	Metabolic pathways	8.73502e-16	4336645	LOC4336645	K00826	EC:2.6.1.42	branched-chain-amino-acid aminotransferase 5, chloroplastic isoform X2 [Oryza sativa Japonica Group];branched-chain-amino-acid aminotransferase 3, chloroplastic isoform X1 [Oryza sativa Japonica Group]	0.906784	2.21024	0.410264	-1.28537	down
ko01100	Metabolic pathways	8.73502e-16	4337862	LOC4337862	K00382	EC:1.8.1.4	dihydrolipoyl dehydrogenase 1, chloroplastic isoform X2 [Oryza sativa Japonica Group];dihydrolipoyl dehydrogenase 2, chloroplastic isoform X1 [Oryza sativa Japonica Group]	0.665864	1.6893	0.394165	-1.34313	down
ko01100	Metabolic pathways	8.73502e-16	4338566	LOC4338566	K00949	EC:2.7.6.2	thiamine pyrophosphokinase 3 [Oryza sativa Japonica Group]	0.95443	2.50775	0.380591	-1.39369	down
ko01100	Metabolic pathways	8.73502e-16	4339489	LOC4339489	K00787	EC:2.5.1.1;EC:2.5.1.10	putative farnesyl pyrophosphate synthase [Oryza sativa Indica Group]	0.881123	2.39553	0.36782	-1.44293	down
ko01100	Metabolic pathways	8.73502e-16	4339554	LOC4339554	K08730	EC:2.7.8.29	CDP-diacylglycerol--serine O-phosphatidyltransferase 2 [Oryza sativa Japonica Group]	1.45931	3.71898	0.392396	-1.34962	down
ko01100	Metabolic pathways	8.73502e-16	4340187	LOC4340187	K01897	EC:6.2.1.3	long chain acyl-CoA synthetase 4 [Oryza sativa Japonica Group]	3.92781	0.622236	6.31241	2.65819	up
ko01100	Metabolic pathways	8.73502e-16	4340748	LOC4340748	K11430	EC:2.1.1.356	histone-lysine N-methyltransferase CLF-like [Oryza sativa Japonica Group]	0.546622	1.35758	0.402643	-1.31243	down
ko01100	Metabolic pathways	8.73502e-16	4344046	LOC4344046	K11188	EC:1.11.1.27;EC:1.11.1.7	1-Cys peroxiredoxin B [Oryza sativa Japonica Group]	3.37442	0.733902	4.59792	2.20098	up
ko01100	Metabolic pathways	8.73502e-16	4344636	LOC4344636	K01593	EC:4.1.1.105;EC:4.1.1.28	tryptophan decarboxylase 1-like [Oryza sativa Japonica Group]	1.59305	0.536631	2.96862	1.56979	up
ko01100	Metabolic pathways	8.73502e-16	4345284	LOC4345284	K13648	EC:2.4.1.43	probable galacturonosyltransferase 4 [Oryza sativa Japonica Group]	2.12688	5.15093	0.412911	-1.2761	down
ko01100	Metabolic pathways	8.73502e-16	4346017	LOC4346017	K00021	EC:1.1.1.34	3-hydroxy-3-methylglutaryl-coenzyme A reductase 3 [Oryza sativa Japonica Group]	0.32216	0.991905	0.324789	-1.62242	down
ko01100	Metabolic pathways	8.73502e-16	4346529	LOC4346529	K01609	EC:4.1.1.48	uncharacterized protein LOC4346529 isoform X2 [Oryza sativa Japonica Group];uncharacterized protein LOC4346529 isoform X1 [Oryza sativa Japonica Group]	2.55018	0.858527	2.97041	1.57066	up
ko01100	Metabolic pathways	8.73502e-16	4347614	LOC4347614	K01641	EC:2.3.3.10	hydroxymethylglutaryl-CoA synthase [Oryza sativa Japonica Group]	2.1307	5.313	0.401036	-1.3182	down
ko01100	Metabolic pathways	8.73502e-16	4348449	LOC4348449	K13648	EC:2.4.1.43	probable galacturonosyltransferase 3 isoform X2 [Oryza sativa Japonica Group];probable galacturonosyltransferase 3 isoform X1 [Oryza sativa Japonica Group];probable galacturonosyltransferase 3 isoform X3 [Oryza sativa Japonica Group]	1.27127	3.05898	0.415585	-1.26678	down
ko01100	Metabolic pathways	8.73502e-16	4351191	LOC4351191	K01183	EC:3.2.1.14	xylanase inhibitor protein 2-like [Oryza sativa Japonica Group]	1.35841	3.31987	0.409174	-1.28921	down
ko01100	Metabolic pathways	8.73502e-16	9267509	LOC9267509	K00083	EC:1.1.1.195	RecName: Full=Probable cinnamyl alcohol dehydrogenase 5; Short=OsCAD5	0.921457	2.67095	0.344992	-1.53536	down
ko01100	Metabolic pathways	8.73502e-16	9268297	LOC9268297	K01674	EC:4.2.1.1	alpha carbonic anhydrase 7 [Oryza sativa Japonica Group]	4.77563	2.30928	2.06802	1.04825	up
ko01100	Metabolic pathways	8.73502e-16	9272068	LOC9272068	K01904	EC:6.2.1.12	4-coumarate--CoA ligase-like 2 [Oryza sativa Japonica Group]	1.36754	0.679712	2.01193	1.00858	up
ko01100	Metabolic pathways	8.73502e-16	MSTRG.10044	LOC4343249	K01431	EC:3.5.1.6	beta-ureidopropionase [Oryza sativa Japonica Group]	1.80718	5.69932	0.317087	-1.65705	down
ko01100	Metabolic pathways	8.73502e-16	MSTRG.10129	LOC4343441	K01637	EC:4.1.3.1	isocitrate lyase [Oryza sativa Japonica Group]	15.2412	99.6123	0.153005	-2.70835	down
ko01100	Metabolic pathways	8.73502e-16	MSTRG.10328	LOC4343843	K01057	EC:3.1.1.31	probable 6-phosphogluconolactonase 2 [Oryza sativa Japonica Group]	3.49035	11.4929	0.303696	-1.7193	down
ko01100	Metabolic pathways	8.73502e-16	MSTRG.10475	LOC4344146	K05350	EC:3.2.1.21	beta-glucosidase 26 [Oryza sativa Japonica Group]	2.01354	6.2935	0.319939	-1.64413	down
ko01100	Metabolic pathways	8.73502e-16	MSTRG.10525	LOC4344231	K01805	EC:5.3.1.5	xylose isomerase [Oryza sativa Japonica Group]	13.1405	31.2126	0.421	-1.24811	down
ko01100	Metabolic pathways	8.73502e-16	MSTRG.10559	LOC4344290	K07407	EC:3.2.1.22	alpha-galactosidase 3 [Oryza sativa Japonica Group]	2.64721	6.20511	0.426618	-1.22898	down
ko01100	Metabolic pathways	8.73502e-16	MSTRG.10608	LOC4344386	K01490	EC:3.5.4.6	probable AMP deaminase [Oryza sativa Japonica Group]	12.5592	40.1321	0.312947	-1.67601	down
ko01100	Metabolic pathways	8.73502e-16	MSTRG.10647	LOC4344440	K00921	EC:2.7.1.150	1-phosphatidylinositol-3-phosphate 5-kinase FAB1B [Oryza sativa Japonica Group]	4.14676	9.79111	0.423523	-1.23949	down
ko01100	Metabolic pathways	8.73502e-16	MSTRG.10678	LOC4344509	K00103	EC:1.1.3.8	probable L-gulonolactone oxidase 4 [Oryza sativa Japonica Group]	2.82797	10.4246	0.271278	-1.88216	down
ko01100	Metabolic pathways	8.73502e-16	MSTRG.10693	LOC4344545	K01623	EC:4.1.2.13	fructose-bisphosphate aldolase 6, cytosolic [Oryza sativa Japonica Group]	3.20446	9.59296	0.334042	-1.5819	down
ko01100	Metabolic pathways	8.73502e-16	MSTRG.10759	LOC4344683	K00616	EC:2.2.1.2	uncharacterized protein LOC4344683 [Oryza sativa Japonica Group]	0.891681	2.37854	0.374886	-1.41548	down
ko01100	Metabolic pathways	8.73502e-16	MSTRG.11062	LOC4345338	K00895	EC:2.7.1.90	pyrophosphate--fructose 6-phosphate 1-phosphotransferase subunit alpha [Oryza sativa Japonica Group]	5.26617	14.6334	0.359874	-1.47444	down
ko01100	Metabolic pathways	8.73502e-16	MSTRG.1111	LOC4324172	K01937	EC:6.3.4.2	CTP synthase isoform X1 [Oryza sativa Japonica Group];CTP synthase isoform X2 [Oryza sativa Japonica Group]	2.00129	6.34989	0.315169	-1.6658	down
ko01100	Metabolic pathways	8.73502e-16	MSTRG.11145	LOC4345573	K16055	EC:2.4.1.15;EC:3.1.3.12	probable alpha,alpha-trehalose-phosphate synthase [UDP-forming] 10 [Oryza sativa Japonica Group]	1.55513	8.99947	0.172802	-2.53281	down
ko01100	Metabolic pathways	8.73502e-16	MSTRG.11180	LOC4345640	K00627	EC:2.3.1.12	dihydrolipoyllysine-residue acetyltransferase component 4 of pyruvate dehydrogenase complex, chloroplastic [Oryza sativa Japonica Group]	0.596033	1.75179	0.340242	-1.55537	down
ko01100	Metabolic pathways	8.73502e-16	MSTRG.1125	LOC4327173	K00873	EC:2.7.1.40	plastidial pyruvate kinase 2 [Oryza sativa Japonica Group]	0.639109	1.74712	0.365807	-1.45085	down
ko01100	Metabolic pathways	8.73502e-16	MSTRG.11312	LOC4345925	K06617	EC:2.4.1.82	probable galactinol--sucrose galactosyltransferase 1 [Oryza sativa Japonica Group]	1.91872	5.76538	0.332801	-1.58727	down
ko01100	Metabolic pathways	8.73502e-16	MSTRG.11354	LOC4345995	K01188	EC:3.2.1.21	beta-glucosidase 27 [Oryza sativa Japonica Group]	4.20408	15.4042	0.272918	-1.87346	down
ko01100	Metabolic pathways	8.73502e-16	MSTRG.11355	LOC4345996	K01188	EC:3.2.1.21	beta-glucosidase 28 isoform X1 [Oryza sativa Japonica Group]	0.60013	1.57965	0.379913	-1.39626	down
ko01100	Metabolic pathways	8.73502e-16	MSTRG.11379	LOC4346051	K01183	EC:3.2.1.14	xylanase inhibitor protein 2-like [Oryza sativa Japonica Group]	2.32941	8.22301	0.283279	-1.8197	down
ko01100	Metabolic pathways	8.73502e-16	MSTRG.11513	LOC4346285	K01633	EC:1.13.11.81;EC:4.1.2.25;EC:5.1.99.8	dihydroneopterin aldolase 2 [Oryza sativa Japonica Group]	3.3163	7.74917	0.427956	-1.22447	down
ko01100	Metabolic pathways	8.73502e-16	MSTRG.11671	LOC4346551	K09753	EC:1.2.1.44	cinnamoyl-CoA reductase 1-like [Oryza sativa Japonica Group]	2.61227	9.52192	0.274343	-1.86595	down
ko01100	Metabolic pathways	8.73502e-16	MSTRG.11858	LOC4346981	K16055	EC:2.4.1.15;EC:3.1.3.12	alpha,alpha-trehalose-phosphate synthase [UDP-forming] 6 [Oryza sativa Japonica Group]	7.40544	19.4472	0.380798	-1.3929	down
ko01100	Metabolic pathways	8.73502e-16	MSTRG.1197	LOC4324393	K01897	EC:6.2.1.3	long chain acyl-CoA synthetase 4 isoform X1 [Oryza sativa Japonica Group]	0.855683	2.53756	0.337207	-1.56829	down
ko01100	Metabolic pathways	8.73502e-16	MSTRG.12075	LOC4347441	K01188	EC:3.2.1.21	beta-glucosidase 30 isoform X1 [Oryza sativa Japonica Group]	0.913113	4.35255	0.209788	-2.25299	down
ko01100	Metabolic pathways	8.73502e-16	MSTRG.12083	LOC4347443	K00021	EC:1.1.1.34	3-hydroxy-3-methylglutaryl-coenzyme A reductase 3-like [Oryza sativa Japonica Group]	5.14165	21.6605	0.237374	-2.07477	down
ko01100	Metabolic pathways	8.73502e-16	MSTRG.12108	LOC4347499	K08679	EC:5.1.3.6	UDP-glucuronate 4-epimerase 6 [Oryza sativa Japonica Group]	1.68095	6.97805	0.24089	-2.05355	down
ko01100	Metabolic pathways	8.73502e-16	MSTRG.12135	LOC9269832	K22389	EC:3.1.1.32	phospholipase A(1) LCAT3 isoform X1 [Oryza sativa Japonica Group];phospholipase A(1) LCAT3 isoform X2 [Oryza sativa Japonica Group]	5.5632	15.0437	0.369803	-1.43517	down
ko01100	Metabolic pathways	8.73502e-16	MSTRG.12251	LOC4347745	K01115	EC:3.1.4.4	phospholipase D delta [Oryza sativa Japonica Group]	4.72339	11.5419	0.409239	-1.28898	down
ko01100	Metabolic pathways	8.73502e-16	MSTRG.12357	LOC4347937	K06215	EC:4.3.3.6	probable pyridoxal 5'-phosphate synthase subunit PDX1.2 [Oryza sativa Japonica Group]	16.8911	6.13159	2.75477	1.46193	up
ko01100	Metabolic pathways	8.73502e-16	MSTRG.12367	LOC4347962	K00430	EC:1.11.1.7	Os10g0109300, partial [Oryza sativa Japonica Group];peroxidase A2 isoform X1 [Oryza sativa Japonica Group]	4.84714	13.4186	0.361225	-1.46903	down
ko01100	Metabolic pathways	8.73502e-16	MSTRG.12674	LOC4348804	K07513	EC:2.3.1.16	3-ketoacyl-CoA thiolase 2, peroxisomal [Oryza sativa Japonica Group]	5.30408	14.8959	0.356076	-1.48974	down
ko01100	Metabolic pathways	8.73502e-16	MSTRG.12766	LOC4348984	K07407	EC:3.2.1.22	alpha-galactosidase isoform X1 [Oryza sativa Japonica Group];alpha-galactosidase 1 isoform X2 [Oryza sativa Japonica Group]	11.357	31.3722	0.362009	-1.4659	down
ko01100	Metabolic pathways	8.73502e-16	MSTRG.12768	LOC4348988	K07407	EC:3.2.1.22	Os10g0493600, partial [Oryza sativa Japonica Group];alpha-galactosidase isoform X2 [Oryza sativa Japonica Group];hypothetical protein OsI_34152 [Oryza sativa Indica Group]	2.46751	9.95677	0.247822	-2.01262	down
ko01100	Metabolic pathways	8.73502e-16	MSTRG.12780	LOC4349006	K00655	EC:2.3.1.51	1-acyl-sn-glycerol-3-phosphate acyltransferase 1, chloroplastic [Oryza sativa Japonica Group]	0.670392	1.63961	0.408873	-1.29027	down
ko01100	Metabolic pathways	8.73502e-16	MSTRG.12846	LOC4349123	K01761	EC:4.4.1.11	methionine gamma-lyase [Oryza sativa Japonica Group]	25.7363	73.743	0.349	-1.5187	down
ko01100	Metabolic pathways	8.73502e-16	MSTRG.12885	LOC4349181	K00799	EC:2.5.1.18	probable glutathione S-transferase GSTU6 [Oryza sativa Japonica Group]	11.0119	2.81331	3.91423	1.96873	up
ko01100	Metabolic pathways	8.73502e-16	MSTRG.12886	LOC4349185	K00799	EC:2.5.1.18	uncharacterized protein LOC4349185 [Oryza sativa Japonica Group]	22.7379	0.446728	50.8988	5.66956	up
ko01100	Metabolic pathways	8.73502e-16	MSTRG.12889	LOC4349190	K00799	EC:2.5.1.18	uncharacterized protein LOC4349190 [Oryza sativa Japonica Group]	5.3252	2.43291	2.18882	1.13015	up
ko01100	Metabolic pathways	8.73502e-16	MSTRG.12894	LOC4349197	K00799	EC:2.5.1.18	probable glutathione S-transferase GSTU6, partial [Oryza sativa Japonica Group]	2.23992	0.37043	6.04682	2.59618	up
ko01100	Metabolic pathways	8.73502e-16	MSTRG.12896	LOC4349203	K00799	EC:2.5.1.18	probable glutathione S-transferase GSTU6 [Oryza sativa Japonica Group]	15.8391	7.32066	2.16362	1.11345	up
ko01100	Metabolic pathways	8.73502e-16	MSTRG.1291	LOC4325937	K01489	EC:3.5.4.5	cytidine deaminase 1 [Oryza sativa Japonica Group]	1.72261	5.52747	0.311646	-1.68202	down
ko01100	Metabolic pathways	8.73502e-16	MSTRG.13031	LOC4349417	K01177	EC:3.2.1.2	beta-amylase 3, chloroplastic [Oryza sativa Japonica Group]	7.45697	33.4903	0.22266	-2.16708	down
ko01100	Metabolic pathways	8.73502e-16	MSTRG.1317	LOC4324705	NA	NA	chlorophyll a-b binding protein of LHCII type 1 [Oryza sativa Japonica Group]	181.536	64.0113	2.836	1.50386	up
ko01100	Metabolic pathways	8.73502e-16	MSTRG.1326	LOC4324717	K00029	EC:1.1.1.40	NADP-dependent malic enzyme isoform X1 [Oryza sativa Japonica Group];Os01g0723400, partial [Oryza sativa Japonica Group];NADP-dependent malic enzyme isoform X2 [Oryza sativa Japonica Group]	16.3292	39.5652	0.412715	-1.27678	down
ko01100	Metabolic pathways	8.73502e-16	MSTRG.13328	LOC4349966	K00128	EC:1.2.1.3	aldehyde dehydrogenase family 3 member H1 [Oryza sativa Japonica Group]	25.6483	61.1818	0.419215	-1.25424	down
ko01100	Metabolic pathways	8.73502e-16	MSTRG.13648	LOC4350817	K15397	EC:2.3.1.199	3-ketoacyl-CoA synthase 20 [Oryza sativa Japonica Group]	0.984854	3.17573	0.310119	-1.68911	down
ko01100	Metabolic pathways	8.73502e-16	MSTRG.13706	LOC4350987	K13523	EC:2.3.1.51	1-acyl-sn-glycerol-3-phosphate acyltransferase PLS1 [Oryza sativa Japonica Group]	4.56356	10.4497	0.436718	-1.19523	down
ko01100	Metabolic pathways	8.73502e-16	MSTRG.13715	LOC4351017	K00815	EC:2.6.1.5	probable aminotransferase TAT2 [Oryza sativa Japonica Group]	11.1487	28.846	0.386491	-1.37149	down
ko01100	Metabolic pathways	8.73502e-16	MSTRG.13754	LOC4351119	K13508	EC:2.3.1.15;EC:2.3.1.198	Os11g0679700, partial [Oryza sativa Japonica Group]	0.8923	4.31352	0.206861	-2.27326	down
ko01100	Metabolic pathways	8.73502e-16	MSTRG.13772	LOC4351185	K01183	EC:3.2.1.14	class III chitinase homologue (OsChib3H-b), partial [Oryza sativa]	3.22507	28.5499	0.112962	-3.14608	down
ko01100	Metabolic pathways	8.73502e-16	MSTRG.13775	LOC4351197	K01183	EC:3.2.1.14	xylanase inhibitor protein 1-like [Oryza sativa Japonica Group]	1.22596	10.7674	0.113859	-3.13468	down
ko01100	Metabolic pathways	8.73502e-16	MSTRG.1377	LOC4326552	K00029	EC:1.1.1.40	NADP-dependent malic enzyme [Oryza sativa Japonica Group]	2.64043	15.1493	0.174293	-2.52041	down
ko01100	Metabolic pathways	8.73502e-16	MSTRG.14012	LOC4351684	K00166	EC:1.2.4.4	2-oxoisovalerate dehydrogenase subunit alpha 2, mitochondrial isoform X1 [Oryza sativa Japonica Group];2-oxoisovalerate dehydrogenase subunit alpha 2, mitochondrial isoform X2 [Oryza sativa Japonica Group]	7.07258	18.4377	0.383593	-1.38235	down
ko01100	Metabolic pathways	8.73502e-16	MSTRG.14133	LOC4351929	K05605	EC:3.1.2.4	3-hydroxyisobutyryl-CoA hydrolase 1 isoform X3 [Oryza sativa Japonica Group];3-hydroxyisobutyryl-CoA hydrolase 1 isoform X9 [Oryza sativa Japonica Group];uncharacterized protein LOC4351929 isoform X5 [Oryza sativa Japonica Group];uncharacterized protein LOC4351929 isoform X6 [Oryza sativa Japonica Group];3-hydroxyisobutyryl-CoA hydrolase 1 isoform X1 [Oryza sativa Japonica Group];3-hydroxyisobuty…	4.6309	10.6816	0.433542	-1.20576	down
ko01100	Metabolic pathways	8.73502e-16	MSTRG.14138	LOC4351945	NA	NA	tryptamine 5-hydroxylase [Oryza sativa Japonica Group]	9.19833	25.1017	0.366443	-1.44834	down
ko01100	Metabolic pathways	8.73502e-16	MSTRG.14310	LOC4352344	K00942	EC:2.7.4.8	hypothetical protein OsJ_36285 [Oryza sativa Japonica Group]	3.90574	9.35643	0.417439	-1.26036	down
ko01100	Metabolic pathways	8.73502e-16	MSTRG.14392	LOC4352505	K00454	EC:1.13.11.12	lipoxygenase 2.1, chloroplastic isoform X2 [Oryza sativa Japonica Group];lipoxygenase 2.1, chloroplastic isoform X1 [Oryza sativa Japonica Group]	3.33262	44.1504	0.0754834	-3.7277	down
ko01100	Metabolic pathways	8.73502e-16	MSTRG.14393	LOC4352509	K00454	EC:1.13.11.12	lipoxygenase 2.1, chloroplastic [Oryza sativa Japonica Group]	1.26085	20.1589	0.0625458	-3.99894	down
ko01100	Metabolic pathways	8.73502e-16	MSTRG.14436	LOC4352626	K07964	EC:3.2.1.166	heparanase-like protein 1 [Oryza sativa Japonica Group]	1.43505	3.85065	0.372676	-1.42401	down
ko01100	Metabolic pathways	8.73502e-16	MSTRG.14469	LOC4352700	NA	NA	phosphatidylinositol-glycan biosynthesis class X protein isoform X2 [Oryza sativa Japonica Group];uncharacterized protein LOC4352700 isoform X1 [Oryza sativa Japonica Group]	1.06893	2.57124	0.415725	-1.2663	down
ko01100	Metabolic pathways	8.73502e-16	MSTRG.14473	LOC4352706	K18151	EC:3.5.1.116	probable ureidoglycolate hydrolase [Oryza sativa Japonica Group]	6.31161	16.4023	0.3848	-1.37782	down
ko01100	Metabolic pathways	8.73502e-16	MSTRG.14483	LOC4352741	K01968	EC:6.4.1.4	methylcrotonoyl-CoA carboxylase subunit alpha, mitochondrial [Oryza sativa Japonica Group]	3.57688	10.3101	0.346929	-1.52729	down
ko01100	Metabolic pathways	8.73502e-16	MSTRG.14536	LOC4352871	K00026	EC:1.1.1.37	malate dehydrogenase, glyoxysomal [Oryza sativa Japonica Group]	8.92041	21.2651	0.419486	-1.25331	down
ko01100	Metabolic pathways	8.73502e-16	MSTRG.1453	LOC4325595	K03644	EC:2.8.1.8	protein PAT1 homolog 1 isoform X1 [Oryza sativa Japonica Group];lipoyl synthase 1, chloroplastic [Oryza sativa Japonica Group];protein PAT1 homolog 1 isoform X2 [Oryza sativa Japonica Group]	8.93743	20.6368	0.433083	-1.20729	down
ko01100	Metabolic pathways	8.73502e-16	MSTRG.1517	LOC9271853	K00422	EC:1.10.3.1	aureusidin synthase [Oryza sativa Japonica Group]	1.06646	10.0765	0.105836	-3.2401	down
ko01100	Metabolic pathways	8.73502e-16	MSTRG.1538	LOC9268592	K00927	EC:2.7.2.3	LOW QUALITY PROTEIN: phosphoglycerate kinase, chloroplastic [Oryza sativa Japonica Group]	0.429282	1.19445	0.359397	-1.47635	down
ko01100	Metabolic pathways	8.73502e-16	MSTRG.1566	LOC4327558	K01464	EC:3.5.2.2	dihydropyrimidinase isoform X1 [Oryza sativa Japonica Group]	1.15083	2.83802	0.405503	-1.30222	down
ko01100	Metabolic pathways	8.73502e-16	MSTRG.1703	LOC4324853	K12657	EC:1.2.1.41;EC:2.7.2.11	delta-1-pyrroline-5-carboxylate synthase 2 [Oryza sativa Japonica Group]	2.96685	17.2008	0.172483	-2.53547	down
ko01100	Metabolic pathways	8.73502e-16	MSTRG.1745	LOC4325067	K01183	EC:3.2.1.14	hevamine-A [Oryza sativa Japonica Group]	1.86407	6.80222	0.274038	-1.86755	down
ko01100	Metabolic pathways	8.73502e-16	MSTRG.1758	LOC4324793	K00365	EC:1.7.3.3	uricase [Oryza sativa Japonica Group]	4.64843	22.843	0.203495	-2.29693	down
ko01100	Metabolic pathways	8.73502e-16	MSTRG.1839	LOC4325003	K05282	EC:1.14.11.12	gibberellin 20 oxidase 2 [Oryza sativa Japonica Group]	1.93352	5.11328	0.378138	-1.40302	down
ko01100	Metabolic pathways	8.73502e-16	MSTRG.1905	LOC4325027	K01623	EC:4.1.2.13	fructose-bisphosphate aldolase 3, cytoplasmic [Oryza sativa Japonica Group]	21.8098	53.9498	0.404261	-1.30664	down
ko01100	Metabolic pathways	8.73502e-16	MSTRG.1940	LOC4324333	K17285	EC:1.8.3.4	selenium-binding protein 1 [Oryza sativa Japonica Group]	31.2896	69.957	0.447269	-1.16078	down
ko01100	Metabolic pathways	8.73502e-16	MSTRG.1994	LOC4326948	K01188	EC:3.2.1.21	beta-glucosidase 5 [Oryza sativa Japonica Group]	6.20831	14.3585	0.432378	-1.20963	down
ko01100	Metabolic pathways	8.73502e-16	MSTRG.2069	LOC4325748	K01190	EC:3.2.1.23	uncharacterized protein LOC4325748 [Oryza sativa Japonica Group]	4.14103	10.7254	0.386094	-1.37297	down
ko01100	Metabolic pathways	8.73502e-16	MSTRG.2229	LOC4328073	K03781	EC:1.11.1.6	catalase isozyme A [Oryza sativa Japonica Group]	40.2494	107.137	0.375682	-1.41242	down
ko01100	Metabolic pathways	8.73502e-16	MSTRG.2343	LOC4328266	K12446	EC:2.7.1.46	L-arabinokinase [Oryza sativa Japonica Group]	4.31759	10.1381	0.425879	-1.23148	down
ko01100	Metabolic pathways	8.73502e-16	MSTRG.238	LOC4324062	K00232	EC:1.3.3.6	acyl-coenzyme A oxidase 4, peroxisomal isoform X2 [Oryza sativa Japonica Group];acyl-coenzyme A oxidase 4, peroxisomal isoform X1 [Oryza sativa Japonica Group]	2.82731	9.40331	0.300671	-1.73374	down
ko01100	Metabolic pathways	8.73502e-16	MSTRG.2403	LOC4328389	K00430	EC:1.11.1.7	peroxidase 3 isoform X1 [Oryza sativa Japonica Group];peroxidase 3 isoform X2 [Oryza sativa Japonica Group]	0.726164	2.60266	0.279009	-1.84162	down
ko01100	Metabolic pathways	8.73502e-16	MSTRG.2423	LOC4328425	K00457	EC:1.13.11.27	4-hydroxyphenylpyruvate dioxygenase [Oryza sativa Japonica Group]	11.2861	27.8776	0.404843	-1.30457	down
ko01100	Metabolic pathways	8.73502e-16	MSTRG.2532	LOC4328598	K01647	EC:2.3.3.1	citrate synthase 4, mitochondrial [Oryza sativa Japonica Group]	5.89366	14.7193	0.400403	-1.32047	down
ko01100	Metabolic pathways	8.73502e-16	MSTRG.2540	LOC4328618	K01555	EC:3.7.1.2	fumarylacetoacetase-like [Oryza sativa Japonica Group]	32.3568	98.8639	0.327287	-1.61137	down
ko01100	Metabolic pathways	8.73502e-16	MSTRG.2599	LOC4328742	K01723	EC:4.2.1.92	allene oxide synthase 3 [Oryza sativa Japonica Group]	1.44822	9.19099	0.157569	-2.66594	down
ko01100	Metabolic pathways	8.73502e-16	MSTRG.2655	LOC4328841	K00430	EC:1.11.1.7	peroxidase 70 [Oryza sativa Japonica Group]	0.628342	4.01063	0.156669	-2.67421	down
ko01100	Metabolic pathways	8.73502e-16	MSTRG.2704	LOC4328991	K00876	EC:2.7.1.48	uridine kinase-like protein 3 [Oryza sativa Japonica Group]	2.59108	13.0412	0.198684	-2.33145	down
ko01100	Metabolic pathways	8.73502e-16	MSTRG.2708	LOC4328997	K10527	EC:1.1.1.211;EC:1.1.1.35;EC:4.2.1.17	peroxisomal fatty acid beta-oxidation multifunctional protein [Oryza sativa Japonica Group]	17.2605	39.3374	0.438781	-1.18843	down
ko01100	Metabolic pathways	8.73502e-16	MSTRG.2852	LOC4329322	K00913	EC:2.7.1.134;EC:2.7.1.159	inositol-tetrakisphosphate 1-kinase 4 [Oryza sativa Japonica Group]	2.1442	7.74324	0.276912	-1.8525	down
ko01100	Metabolic pathways	8.73502e-16	MSTRG.2890	LOC4329416	K13648	EC:2.4.1.43	Os02g0498700, partial [Oryza sativa Japonica Group]	2.01417	5.152	0.39095	-1.35494	down
ko01100	Metabolic pathways	8.73502e-16	MSTRG.2958	LOC4329560	K12251	EC:3.5.1.53	N-carbamoylputrescine amidase [Oryza sativa Japonica Group]	5.09152	17.1076	0.297618	-1.74847	down
ko01100	Metabolic pathways	8.73502e-16	MSTRG.2970	LOC4329584	K09480	EC:2.4.1.241	digalactosyldiacylglycerol synthase 1, chloroplastic [Oryza sativa Japonica Group]	8.91119	25.7562	0.345982	-1.53123	down
ko01100	Metabolic pathways	8.73502e-16	MSTRG.3212	LOC4330034	K13064	EC:4.3.1.25	phenylalanine ammonia-lyase [Oryza sativa Japonica Group]	40.2468	140.242	0.28698	-1.80098	down
ko01100	Metabolic pathways	8.73502e-16	MSTRG.3213	LOC4330036	K10775	EC:4.3.1.24	phenylalanine ammonia-lyase [Oryza sativa Japonica Group]	29.3215	76.1896	0.38485	-1.37763	down
ko01100	Metabolic pathways	8.73502e-16	MSTRG.3215	LOC4330037	K10775	EC:4.3.1.24	phenylalanine ammonia-lyase [Oryza sativa Japonica Group]	0.910443	4.35421	0.209095	-2.25777	down
ko01100	Metabolic pathways	8.73502e-16	MSTRG.3465	LOC4330511	K22848	EC:2.3.1.20	diacylglycerol O-acyltransferase 2D [Oryza sativa Japonica Group]	2.00513	4.87256	0.411514	-1.28099	down
ko01100	Metabolic pathways	8.73502e-16	MSTRG.3522	LOC4330612	K00128	EC:1.2.1.3	aldehyde dehydrogenase family 2 member B7, mitochondrial [Oryza sativa Japonica Group]	1.92789	11.6239	0.165856	-2.592	down
ko01100	Metabolic pathways	8.73502e-16	MSTRG.3554	LOC4330657	K00207	EC:1.3.1.2	dihydropyrimidine dehydrogenase (NADP(+)), chloroplastic [Oryza sativa Japonica Group]	21.3009	64.746	0.328992	-1.60387	down
ko01100	Metabolic pathways	8.73502e-16	MSTRG.3702	LOC4330940	K14157	EC:1.5.1.8;EC:1.5.1.9	alpha-aminoadipic semialdehyde synthase [Oryza sativa Japonica Group]	16.7768	62.46	0.268601	-1.89647	down
ko01100	Metabolic pathways	8.73502e-16	MSTRG.3912	LOC4331255	K00872	EC:2.7.1.39	homoserine kinase [Oryza sativa Japonica Group]	0.931688	2.74933	0.338878	-1.56116	down
ko01100	Metabolic pathways	8.73502e-16	MSTRG.3944	LOC4331292	K01613	EC:4.1.1.65	phosphatidylserine decarboxylase proenzyme 1, mitochondrial isoform X1 [Oryza sativa Japonica Group];phosphatidylserine decarboxylase proenzyme 1, mitochondrial isoform X2 [Oryza sativa Japonica Group]	0.670638	1.92596	0.34821	-1.52197	down
ko01100	Metabolic pathways	8.73502e-16	MSTRG.4003	LOC4331418	K01641	EC:2.3.3.10	hydroxymethylglutaryl-CoA synthase [Oryza sativa Japonica Group]	0.617208	2.01337	0.306554	-1.70579	down
ko01100	Metabolic pathways	8.73502e-16	MSTRG.4012	LOC4331437	K00430	EC:1.11.1.7	peroxidase 5 [Oryza sativa Japonica Group]	2.6636	10.2907	0.258834	-1.9499	down
ko01100	Metabolic pathways	8.73502e-16	MSTRG.4238	LOC4331836	K15397	EC:2.3.1.199	Putative fiddlehead-like protein [Oryza sativa Japonica Group]	8.50196	20.2846	0.419134	-1.25452	down
ko01100	Metabolic pathways	8.73502e-16	MSTRG.4272	LOC4331893	K00121	EC:1.1.1.1;EC:1.1.1.284	alcohol dehydrogenase-like 7 [Oryza sativa Japonica Group]	5.42801	14.33	0.378787	-1.40054	down
ko01100	Metabolic pathways	8.73502e-16	MSTRG.4377	LOC4332090	K15397	EC:2.3.1.199	3-ketoacyl-CoA synthase 6 [Oryza sativa Japonica Group]	14.7492	41.6235	0.354347	-1.49676	down
ko01100	Metabolic pathways	8.73502e-16	MSTRG.437	LOC4327178	K13606	EC:1.1.1.294	probable chlorophyll(ide) b reductase NYC1, chloroplastic [Oryza sativa Japonica Group]	10.3764	23.1353	0.44851	-1.15679	down
ko01100	Metabolic pathways	8.73502e-16	MSTRG.4397	LOC4332121	K01723	EC:4.2.1.92	allene oxide synthase 2 [Oryza sativa Japonica Group]	7.69705	0.52231	14.7366	3.88133	up
ko01100	Metabolic pathways	8.73502e-16	MSTRG.4414	LOC4332151	K00826	EC:2.6.1.42	branched-chain-amino-acid aminotransferase 2, chloroplastic [Oryza sativa Japonica Group]	17.7674	45.7062	0.388731	-1.36316	down
ko01100	Metabolic pathways	8.73502e-16	MSTRG.4633	LOC4332506	K01953	EC:6.3.5.4	asparagine synthetase [glutamine-hydrolyzing] 1 [Oryza sativa Japonica Group]	34.057	112.752	0.302052	-1.72713	down
ko01100	Metabolic pathways	8.73502e-16	MSTRG.4640	LOC4332519	K01568	EC:4.1.1.1	pyruvate decarboxylase 2 [Oryza sativa Japonica Group]	9.33783	23.2782	0.401141	-1.31782	down
ko01100	Metabolic pathways	8.73502e-16	MSTRG.4681	LOC4332593	K01913	EC:6.2.1.1;EC:6.2.1.2	acetate/butyrate--CoA ligase AAE7, peroxisomal [Oryza sativa Japonica Group]	8.7294	19.8812	0.439078	-1.18745	down
ko01100	Metabolic pathways	8.73502e-16	MSTRG.4762	LOC4332724	K01179	EC:3.2.1.4	endoglucanase 9 [Oryza sativa Japonica Group]	3.54938	9.96312	0.356252	-1.48903	down
ko01100	Metabolic pathways	8.73502e-16	MSTRG.4802	LOC4332788	K00695	EC:2.4.1.13	sucrose synthase 4 [Oryza sativa Japonica Group]	10.2422	40.5275	0.252721	-1.98438	down
ko01100	Metabolic pathways	8.73502e-16	MSTRG.4895	LOC4332950	K19892	EC:3.2.1.39	glucan endo-1,3-beta-glucosidase 1 [Oryza sativa Japonica Group]	2.02156	10.2604	0.197025	-2.34355	down
ko01100	Metabolic pathways	8.73502e-16	MSTRG.4950	LOC4333062	K00695	EC:2.4.1.13	sucrose synthase 1 [Oryza sativa Japonica Group]	2.37807	17.4886	0.135978	-2.87855	down
ko01100	Metabolic pathways	8.73502e-16	MSTRG.4956	LOC4333071	K23558	EC:1.1.1.418	3beta-hydroxysteroid-dehydrogenase/decarboxylase [Oryza sativa Japonica Group]	0.798611	1.92004	0.415934	-1.26557	down
ko01100	Metabolic pathways	8.73502e-16	MSTRG.5014	LOC4333171	K00106	EC:1.17.1.4;EC:1.17.3.2	xanthine dehydrogenase isoform X1 [Oryza sativa Japonica Group]	11.1732	28.9101	0.38648	-1.37153	down
ko01100	Metabolic pathways	8.73502e-16	MSTRG.502	LOC9272383	K13789	EC:2.5.1.1;EC:2.5.1.10;EC:2.5.1.29	Os01g0248701 [Oryza sativa Japonica Group]	2.01137	7.18556	0.279918	-1.83693	down
ko01100	Metabolic pathways	8.73502e-16	MSTRG.5177	LOC4333554	K00819	EC:2.6.1.13	hypothetical protein OsJ_11874 [Oryza sativa Japonica Group]	5.22795	11.8992	0.439354	-1.18654	down
ko01100	Metabolic pathways	8.73502e-16	MSTRG.5360	LOC4333898	K01754	EC:4.3.1.19	threonine dehydratase biosynthetic, chloroplastic [Oryza sativa Japonica Group]	2.04037	6.52461	0.312719	-1.67706	down
ko01100	Metabolic pathways	8.73502e-16	MSTRG.5375	LOC4333927	K01054	EC:3.1.1.23	uncharacterized protein LOC4333927 [Oryza sativa Japonica Group]	7.81769	19.9044	0.392762	-1.34827	down
ko01100	Metabolic pathways	8.73502e-16	MSTRG.5378	LOC4333932	K01580	EC:4.1.1.15	glutamate decarboxylase 1 [Oryza sativa Japonica Group]	18.6676	44.7286	0.417353	-1.26066	down
ko01100	Metabolic pathways	8.73502e-16	MSTRG.5422	LOC4334029	K01179	EC:3.2.1.4	endoglucanase 10 [Oryza sativa Japonica Group]	7.14015	19.3585	0.368837	-1.43894	down
ko01100	Metabolic pathways	8.73502e-16	MSTRG.5430	LOC9272095	K19517	EC:2.7.1.64	inositol 3-kinase isoform X1 [Oryza sativa Japonica Group];unknown protein [Oryza sativa Japonica Group];inositol 3-kinase isoform X2 [Oryza sativa Japonica Group]	2.12317	5.15503	0.411864	-1.27976	down
ko01100	Metabolic pathways	8.73502e-16	MSTRG.5467	LOC4334114	K05349	EC:3.2.1.21	uncharacterized protein LOC4334114 [Oryza sativa Japonica Group]	21.0795	55.093	0.382617	-1.38603	down
ko01100	Metabolic pathways	8.73502e-16	MSTRG.5468	LOC4334116	K01188	EC:3.2.1.21	putative exohydrolase [Oryza sativa Japonica Group];uncharacterized protein LOC4334116 isoform X1 [Oryza sativa Japonica Group]	8.14744	24.3974	0.333947	-1.58231	down
ko01100	Metabolic pathways	8.73502e-16	MSTRG.5645	LOC4334347	K00799	EC:2.5.1.18	probable glutathione S-transferase GSTU1 [Oryza sativa Japonica Group]	2.17964	8.84165	0.24652	-2.02022	down
ko01100	Metabolic pathways	8.73502e-16	MSTRG.5694	LOC4334427	K13222	EC:4.1.2.8	indole-3-glycerol phosphate lyase, chloroplastic [Oryza sativa Japonica Group]	9.15965	20.6542	0.443477	-1.17307	down
ko01100	Metabolic pathways	8.73502e-16	MSTRG.5720	LOC4334477	K00472	EC:1.14.11.2	probable prolyl 4-hydroxylase 6 [Oryza sativa Japonica Group]	0.565381	2.26643	0.249458	-2.00313	down
ko01100	Metabolic pathways	8.73502e-16	MSTRG.5728	LOC4334492	K00801	EC:2.5.1.21	squalene synthase [Oryza sativa Japonica Group]	3.71521	9.70674	0.382745	-1.38554	down
ko01100	Metabolic pathways	8.73502e-16	MSTRG.5781	LOC4334578	K03103	EC:3.1.3.62;EC:3.1.3.80	multiple inositol polyphosphate phosphatase 1 [Oryza sativa Japonica Group];cinnamoyl-CoA reductase 1 [Oryza sativa Japonica Group]	4.36503	9.8023	0.445307	-1.16713	down
ko01100	Metabolic pathways	8.73502e-16	MSTRG.5840	LOC9266557	K19355	EC:3.2.1.78	mannan endo-1,4-beta-mannosidase 3-like [Oryza sativa Japonica Group]	7.16104	32.3003	0.221702	-2.1733	down
ko01100	Metabolic pathways	8.73502e-16	MSTRG.6019	LOC4334968	K00161	EC:1.2.4.1	pyruvate dehydrogenase E1 component subunit alpha-3, chloroplastic [Oryza sativa Japonica Group]	13.2664	42.4566	0.312471	-1.67821	down
ko01100	Metabolic pathways	8.73502e-16	MSTRG.6106	LOC4335293	K05309	EC:5.3.99.3	prostaglandin E synthase 2 [Oryza sativa Japonica Group]	1.23713	3.1975	0.386906	-1.36994	down
ko01100	Metabolic pathways	8.73502e-16	MSTRG.6537	LOC9269478	K01188	EC:3.2.1.21	putative beta-glucosidase 9 isoform X1 [Oryza sativa Japonica Group];putative beta-glucosidase 9 isoform X2 [Oryza sativa Japonica Group]	0.740857	1.99611	0.371151	-1.42992	down
ko01100	Metabolic pathways	8.73502e-16	MSTRG.6539	LOC4336142	K01188	EC:3.2.1.21	beta-glucosidase 10 isoform X1 [Oryza sativa Japonica Group];beta-glucosidase 10 isoform X2 [Oryza sativa Japonica Group]	1.03189	3.44428	0.299596	-1.73891	down
ko01100	Metabolic pathways	8.73502e-16	MSTRG.6540	LOC9268348	K01188	EC:3.2.1.21	beta-glucosidase 12 [Oryza sativa Japonica Group];beta-glucosidase 11-like isoform X1 [Oryza sativa Japonica Group];beta-glucosidase 11-like isoform X2 [Oryza sativa Japonica Group]	2.49394	8.35368	0.298544	-1.74398	down
ko01100	Metabolic pathways	8.73502e-16	MSTRG.6548	LOC4336153	K00276	EC:1.4.3.21	uncharacterized protein LOC4336153 [Oryza sativa Japonica Group]	3.49377	8.79674	0.397167	-1.33218	down
ko01100	Metabolic pathways	8.73502e-16	MSTRG.6557	LOC4336169	K00030	EC:1.1.1.41	isocitrate dehydrogenase [NAD] regulatory subunit 1, mitochondrial [Oryza sativa Japonica Group]	7.7988	20.3771	0.382724	-1.38562	down
ko01100	Metabolic pathways	8.73502e-16	MSTRG.656	LOC9272492	K09699	EC:2.3.1.168	lipoamide acyltransferase component of branched-chain alpha-keto acid dehydrogenase complex, mitochondrial [Oryza sativa Japonica Group];uncharacterized protein LOC9272492 [Oryza sativa Japonica Group]	4.01634	11.4872	0.349635	-1.51608	down
ko01100	Metabolic pathways	8.73502e-16	MSTRG.6582	LOC9268154	K01638	EC:2.3.3.9	malate synthase [Oryza sativa Japonica Group]	8.30098	28.3073	0.293245	-1.76982	down
ko01100	Metabolic pathways	8.73502e-16	MSTRG.6604	LOC4336263	K01183	EC:3.2.1.14	chitinase 4 [Oryza sativa Japonica Group]	1.53741	6.89206	0.223069	-2.16444	down
ko01100	Metabolic pathways	8.73502e-16	MSTRG.6606	LOC4336265	K01183	EC:3.2.1.14	chitinase 5 [Oryza sativa Japonica Group]	1.10965	11.2036	0.0990442	-3.33578	down
ko01100	Metabolic pathways	8.73502e-16	MSTRG.6612	LOC4336277	K00079	EC:1.1.1.184;EC:1.1.1.189;EC:1.1.1.197	(+)-neomenthol dehydrogenase [Oryza sativa Japonica Group]	0.868891	2.67274	0.325093	-1.62107	down
ko01100	Metabolic pathways	8.73502e-16	MSTRG.6667	LOC4336389	K05350	EC:3.2.1.21	beta-glucosidase 16 isoform X1 [Oryza sativa Japonica Group];beta-glucosidase 16 isoform X2 [Oryza sativa Japonica Group];beta-glucosidase 16 isoform X3 [Oryza sativa Japonica Group]	7.16148	20.317	0.352486	-1.50436	down
ko01100	Metabolic pathways	8.73502e-16	MSTRG.671	LOC4326970	K00430	EC:1.11.1.7	peroxidase 1 [Oryza sativa Japonica Group]	3.25523	15.3854	0.211579	-2.24073	down
ko01100	Metabolic pathways	8.73502e-16	MSTRG.6734	LOC4336515	K01193	EC:3.2.1.26	beta-fructofuranosidase 1 [Oryza sativa Japonica Group]	7.80971	18.6437	0.418892	-1.25535	down
ko01100	Metabolic pathways	8.73502e-16	MSTRG.6760	LOC4336554	K00261	EC:1.4.1.3	glutamate dehydrogenase 2, mitochondrial [Oryza sativa Japonica Group]	5.38492	12.4725	0.431745	-1.21175	down
ko01100	Metabolic pathways	8.73502e-16	MSTRG.6951	LOC4336928	K18677	EC:2.7.1.44	galacturonokinase [Oryza sativa Japonica Group]	7.18037	23.1354	0.310363	-1.68797	down
ko01100	Metabolic pathways	8.73502e-16	MSTRG.6987	LOC4336983	K16871	EC:2.6.1.96	gamma-aminobutyrate transaminase 1, mitochondrial [Oryza sativa Japonica Group]	21.3182	59.2974	0.359512	-1.47589	down
ko01100	Metabolic pathways	8.73502e-16	MSTRG.7023	LOC4337048	K11517	EC:1.1.3.15	peroxisomal (S)-2-hydroxy-acid oxidase GLO3 isoform X1 [Oryza sativa Japonica Group];peroxisomal (S)-2-hydroxy-acid oxidase GLO3 isoform X2 [Oryza sativa Japonica Group]	2.25383	7.83591	0.287628	-1.79772	down
ko01100	Metabolic pathways	8.73502e-16	MSTRG.705	LOC4326849	K00382	EC:1.8.1.4	dihydrolipoyl dehydrogenase 1, chloroplastic [Oryza sativa Japonica Group]	1.42885	3.31675	0.430798	-1.21492	down
ko01100	Metabolic pathways	8.73502e-16	MSTRG.7182	LOC4337359	K17839	EC:1.5.3.17	probable polyamine oxidase 2 [Oryza sativa Japonica Group]	26.861	65.4005	0.410716	-1.28379	down
ko01100	Metabolic pathways	8.73502e-16	MSTRG.7255	LOC4337482	K00430	EC:1.11.1.7	peroxidase 12 isoform X1 [Oryza sativa Japonica Group];cationic peroxidase SPC4 isoform X2 [Oryza sativa Japonica Group];cationic peroxidase SPC4 isoform X3 [Oryza sativa Japonica Group]	1.37567	12.3298	0.111573	-3.16395	down
ko01100	Metabolic pathways	8.73502e-16	MSTRG.7257	LOC4337484	K00430	EC:1.11.1.7	cationic peroxidase SPC4 [Oryza sativa Japonica Group]	1.71024	30.018	0.0569739	-4.13356	down
ko01100	Metabolic pathways	8.73502e-16	MSTRG.7373	LOC4337676	K00253	EC:1.3.8.4	isovaleryl-CoA dehydrogenase, mitochondrial isoform X2 [Oryza sativa Japonica Group];isovaleryl-CoA dehydrogenase, mitochondrial isoform X1 [Oryza sativa Japonica Group]	14.9227	35.034	0.425948	-1.23125	down
ko01100	Metabolic pathways	8.73502e-16	MSTRG.7376	LOC4337686	K05857	EC:3.1.4.11	phosphoinositide phospholipase C 2 isoform X1 [Oryza sativa Japonica Group]	1.24976	2.99211	0.417687	-1.25951	down
ko01100	Metabolic pathways	8.73502e-16	MSTRG.7395	LOC4337725	K00430	EC:1.11.1.7	peroxidase 2 [Oryza sativa Japonica Group]	12.9328	34.1051	0.379203	-1.39896	down
ko01100	Metabolic pathways	8.73502e-16	MSTRG.7551	LOC4338010	K00844	EC:2.7.1.1	hexokinase-7 [Oryza sativa Japonica Group]	0.900275	3.81145	0.236203	-2.0819	down
ko01100	Metabolic pathways	8.73502e-16	MSTRG.7586	LOC4338097	K05917	EC:1.14.14.154;EC:1.14.15.36	obtusifoliol 14-alpha demethylase [Oryza sativa Japonica Group]	0.716469	4.83399	0.148215	-2.75424	down
ko01100	Metabolic pathways	8.73502e-16	MSTRG.7626	LOC4338208	K01183	EC:3.2.1.14	xylanase inhibitor protein 2-like [Oryza sativa Japonica Group]	216.527	841.877	0.257195	-1.95906	down
ko01100	Metabolic pathways	8.73502e-16	MSTRG.7627	LOC4338211	K01183	EC:3.2.1.14	xylanase inhibitor protein 2-like [Oryza sativa Japonica Group]	2.29772	27.8543	0.0824908	-3.59962	down
ko01100	Metabolic pathways	8.73502e-16	MSTRG.7750	LOC4338495	K01490	EC:3.5.4.6	probable AMP deaminase [Oryza sativa Japonica Group]	3.14829	7.23918	0.434896	-1.20126	down
ko01100	Metabolic pathways	8.73502e-16	MSTRG.7781	LOC4338546	K08678	EC:4.1.1.35	UDP-glucuronic acid decarboxylase 2 [Oryza sativa Japonica Group]	13.5881	33.7421	0.402706	-1.3122	down
ko01100	Metabolic pathways	8.73502e-16	MSTRG.7981	LOC4338979	K12657	EC:1.2.1.41;EC:2.7.2.11	delta-1-pyrroline-5-carboxylate synthase 1 [Oryza sativa Japonica Group]	7.85116	24.2008	0.324418	-1.62408	down
ko01100	Metabolic pathways	8.73502e-16	MSTRG.8023	LOC4339089	K00002	EC:1.1.1.2	aldose reductase [Oryza sativa Japonica Group];protein RETICULATA-RELATED 5, chloroplastic [Oryza sativa Japonica Group];sorting nexin 2A [Oryza sativa Japonica Group]	4.09275	11.7447	0.348477	-1.52087	down
ko01100	Metabolic pathways	8.73502e-16	MSTRG.8026	LOC4339095	K00827	EC:2.6.1.40;EC:2.6.1.44	alanine--glyoxylate aminotransferase 2 homolog 2, mitochondrial [Oryza sativa Japonica Group]	10.9862	39.7461	0.276409	-1.85512	down
ko01100	Metabolic pathways	8.73502e-16	MSTRG.806	LOC4324050	K05350	EC:3.2.1.21	beta-glucosidase 1 isoform X1 [Oryza sativa Japonica Group]	1.69087	5.96159	0.283627	-1.81793	down
ko01100	Metabolic pathways	8.73502e-16	MSTRG.8160	LOC4339369	K00850	EC:2.7.1.11	ATP-dependent 6-phosphofructokinase 6 [Oryza sativa Japonica Group]	3.72554	13.3778	0.278487	-1.84432	down
ko01100	Metabolic pathways	8.73502e-16	MSTRG.8276	LOC4339561	K00264	EC:1.4.1.14	glutamate synthase 2 [NADH], chloroplastic [Oryza sativa Japonica Group]	1.46754	3.51431	0.417588	-1.25985	down
ko01100	Metabolic pathways	8.73502e-16	MSTRG.8363	LOC4339685	K15397	EC:2.3.1.199	3-ketoacyl-CoA synthase 11 [Oryza sativa Japonica Group];uncharacterized protein LOC4339685 [Oryza sativa Japonica Group]	3.00616	8.80252	0.341511	-1.54999	down
ko01100	Metabolic pathways	8.73502e-16	MSTRG.8374	LOC4339718	K00975	EC:2.7.7.27	glucose-1-phosphate adenylyltransferase large subunit 3, chloroplastic/amyloplastic-like [Oryza sativa Japonica Group]	0.991319	5.85503	0.169311	-2.56226	down
ko01100	Metabolic pathways	8.73502e-16	MSTRG.8430	LOC4339812	K01784	EC:5.1.3.2	UDP-glucose 4-epimerase 1 [Oryza sativa Japonica Group]	43.6768	112.696	0.387562	-1.3675	down
ko01100	Metabolic pathways	8.73502e-16	MSTRG.8480	LOC4339885	K04123	EC:1.14.14.107	ent-kaurenoic acid oxidase [Oryza sativa Japonica Group]	0.777348	2.31112	0.336352	-1.57196	down
ko01100	Metabolic pathways	8.73502e-16	MSTRG.8692	LOC4340274	K06617	EC:2.4.1.82	probable galactinol--sucrose galactosyltransferase 6 [Oryza sativa Japonica Group]	4.03129	21.3137	0.189141	-2.40247	down
ko01100	Metabolic pathways	8.73502e-16	MSTRG.8861	LOC4340640	K00161	EC:1.2.4.1	pyruvate dehydrogenase E1 component subunit alpha-2, mitochondrial [Oryza sativa Japonica Group]	1.26669	4.17072	0.30371	-1.71924	down
ko01100	Metabolic pathways	8.73502e-16	MSTRG.8862	LOC4340643	K00895	EC:2.7.1.90	pyrophosphate--fructose 6-phosphate 1-phosphotransferase subunit beta [Oryza sativa Japonica Group]	3.57119	8.80907	0.405399	-1.30259	down
ko01100	Metabolic pathways	8.73502e-16	MSTRG.9050	LOC4340994	K01183	EC:3.2.1.14	xylanase inhibitor protein 1 isoform X1 [Oryza sativa Japonica Group]	48.9755	124.491	0.393405	-1.34591	down
ko01100	Metabolic pathways	8.73502e-16	MSTRG.9056	LOC4341008	K00700	EC:2.4.1.18	1,4-alpha-glucan-branching enzyme 3, chloroplastic/amyloplastic isoform X2 [Oryza sativa Japonica Group];1,4-alpha-glucan-branching enzyme 3, chloroplastic/amyloplastic isoform X1 [Oryza sativa Japonica Group];1,4-alpha-glucan-branching enzyme 3, chloroplastic/amyloplastic isoform X4 [Oryza sativa Japonica Group]	1.02587	2.36915	0.433011	-1.20752	down
ko01100	Metabolic pathways	8.73502e-16	MSTRG.9084	LOC4341069	K00122	EC:1.17.1.9	formate dehydrogenase 1, mitochondrial [Oryza sativa Japonica Group]	10.744	28.1648	0.38147	-1.39036	down
ko01100	Metabolic pathways	8.73502e-16	MSTRG.9149	LOC4341249	K00430	EC:1.11.1.7	peroxidase P7 [Oryza sativa Japonica Group]	1.75099	12.192	0.143618	-2.79969	down
ko01100	Metabolic pathways	8.73502e-16	MSTRG.9171	LOC4341305	K00469	EC:1.13.99.1	probable inositol oxygenase [Oryza sativa Japonica Group]	4.40236	49.9926	0.0880603	-3.50537	down
ko01100	Metabolic pathways	8.73502e-16	MSTRG.9184	LOC4341337	K00423	EC:1.10.3.3	L-ascorbate oxidase isoform X2 [Oryza sativa Japonica Group]	1.71305	7.58412	0.225873	-2.14642	down
ko01100	Metabolic pathways	8.73502e-16	MSTRG.9232	LOC4341467	K01115	EC:3.1.4.4	phospholipase D alpha 2-like [Oryza sativa Japonica Group]	1.85806	8.85436	0.209847	-2.25259	down
ko01100	Metabolic pathways	8.73502e-16	MSTRG.9383	LOC4341792	K00927	EC:2.7.2.3	phosphoglycerate kinase, cytosolic [Oryza sativa Japonica Group]	3.31261	11.4741	0.288703	-1.79234	down
ko01100	Metabolic pathways	8.73502e-16	MSTRG.9393	LOC4341824	K01187	EC:3.2.1.20	probable alpha-glucosidase Os06g0675700 isoform X1 [Oryza sativa Japonica Group];probable alpha-glucosidase Os06g0675700 isoform X3 [Oryza sativa Japonica Group];probable alpha-glucosidase Os06g0675700 isoform X2 [Oryza sativa Japonica Group]	1.29158	3.17171	0.407218	-1.29613	down
ko01100	Metabolic pathways	8.73502e-16	MSTRG.9418	LOC4341861	K00430	EC:1.11.1.7	peroxidase 3 [Oryza sativa Japonica Group]	2.33071	6.52848	0.357006	-1.48598	down
ko01100	Metabolic pathways	8.73502e-16	MSTRG.9460	LOC4341935	K00430	EC:1.11.1.7	peroxidase 16 [Oryza sativa Japonica Group]	4.2879	59.2911	0.0723196	-3.78947	down
ko01100	Metabolic pathways	8.73502e-16	MSTRG.9475	LOC9272377	K00499	EC:1.14.15.7	choline monooxygenase, chloroplastic isoform X2 [Oryza sativa Japonica Group];choline monooxygenase, chloroplastic isoform X1 [Oryza sativa Japonica Group]	1.34558	4.60298	0.292329	-1.77434	down
ko01100	Metabolic pathways	8.73502e-16	MSTRG.9568	LOC4342115	K20547	EC:3.2.1.14	chitinase 1 [Oryza sativa Japonica Group]	5.70205	22.2902	0.25581	-1.96686	down
ko01100	Metabolic pathways	8.73502e-16	MSTRG.9752	LOC4342508	K00167	EC:1.2.4.4	2-oxoisovalerate dehydrogenase subunit beta 1, mitochondrial [Oryza sativa Japonica Group]	7.47069	16.7153	0.446939	-1.16185	down
ko01100	Metabolic pathways	8.73502e-16	MSTRG.9812	LOC4342614	K01662	EC:2.2.1.7	probable 1-deoxy-D-xylulose-5-phosphate synthase 2, chloroplastic [Oryza sativa Japonica Group]	4.32511	11.1215	0.388898	-1.36254	down
ko01100	Metabolic pathways	8.73502e-16	MSTRG.9858	LOC4342703	K06617	EC:2.4.1.82	probable galactinol--sucrose galactosyltransferase 2 isoform X2 [Oryza sativa Japonica Group];probable galactinol--sucrose galactosyltransferase 2 isoform X1 [Oryza sativa Japonica Group]	19.5627	49.1939	0.397666	-1.33037	down
ko01100	Metabolic pathways	8.73502e-16	MSTRG.9932	LOC4342930	K09842	EC:1.2.3.14	putative aldehyde oxidase-like protein isoform X1 [Oryza sativa Japonica Group];RecName: Full=Putative aldehyde oxidase-like protein	2.31985	14.2242	0.163093	-2.61624	down
ko01100	Metabolic pathways	8.73502e-16	MSTRG.9933	LOC4342932	K09842	EC:1.2.3.14	probable aldehyde oxidase 4 isoform X1 [Oryza sativa Japonica Group]	0.239805	1.43161	0.167507	-2.5777	down
ko01110	Biosynthesis of secondary metabolites	1.1301e-10	4325564	LOC4325564	K09832	EC:1.14.19.41	cytochrome P450 710A1 [Oryza sativa Japonica Group]	1.33392	5.29085	0.252118	-1.98783	down
ko01110	Biosynthesis of secondary metabolites	1.1301e-10	4325991	LOC4325991	K01809	EC:5.3.1.8	mannose-6-phosphate isomerase 1 isoform X1 [Oryza sativa Japonica Group];mannose-6-phosphate isomerase 1 isoform X2 [Oryza sativa Japonica Group]	0.740301	1.7995	0.411393	-1.28141	down
ko01110	Biosynthesis of secondary metabolites	1.1301e-10	4326516	LOC4326516	K00844	EC:2.7.1.1	hexokinase-3 [Oryza sativa Japonica Group]	1.14012	2.74392	0.415508	-1.26705	down
ko01110	Biosynthesis of secondary metabolites	1.1301e-10	4326958	LOC4326958	K00928	EC:2.7.2.4	aspartokinase 2, chloroplastic [Oryza sativa Japonica Group]	0.490494	1.49387	0.328339	-1.60674	down
ko01110	Biosynthesis of secondary metabolites	1.1301e-10	4328010	LOC4328010	K00627	EC:2.3.1.12	dihydrolipoyllysine-residue acetyltransferase component 2 of pyruvate dehydrogenase complex, mitochondrial [Oryza sativa Japonica Group]	0.762481	2.24356	0.339853	-1.55702	down
ko01110	Biosynthesis of secondary metabolites	1.1301e-10	4328957	LOC4328957	K01817	EC:5.3.1.24	N-(5'-phosphoribosyl)anthranilate isomerase 1, chloroplastic [Oryza sativa Japonica Group]	1.00707	2.93857	0.342708	-1.54495	down
ko01110	Biosynthesis of secondary metabolites	1.1301e-10	4329532	LOC4329532	K00700	EC:2.4.1.18	1,4-alpha-glucan-branching enzyme 2, chloroplastic/amyloplastic [Oryza sativa Japonica Group]	0.280778	1.26039	0.22277	-2.16637	down
ko01110	Biosynthesis of secondary metabolites	1.1301e-10	4330512	LOC4330512	K00895	EC:2.7.1.90	pyrophosphate--fructose 6-phosphate 1-phosphotransferase subunit alpha [Oryza sativa Japonica Group]	0.470099	1.44048	0.326349	-1.61551	down
ko01110	Biosynthesis of secondary metabolites	1.1301e-10	4331113	LOC4331113	K15397	EC:2.3.1.199	3-ketoacyl-CoA synthase 12 [Oryza sativa Japonica Group]	1.15668	2.93076	0.394671	-1.34128	down
ko01110	Biosynthesis of secondary metabolites	1.1301e-10	4332041	LOC4332041	K01188	EC:3.2.1.21	beta-glucosidase 6 isoform X1 [Oryza sativa Japonica Group];beta-glucosidase 6 isoform X2 [Oryza sativa Japonica Group]	0.479911	2.57673	0.186248	-2.4247	down
ko01110	Biosynthesis of secondary metabolites	1.1301e-10	4332373	LOC4332373	K00966	EC:2.7.7.13	probable mannose-1-phosphate guanylyltransferase 1 [Oryza sativa Japonica Group]	1.31684	3.60073	0.365715	-1.45121	down
ko01110	Biosynthesis of secondary metabolites	1.1301e-10	4334201	LOC4334201	K00430	EC:1.11.1.7	peroxidase 35 [Oryza sativa Japonica Group]	1.15602	4.14835	0.278671	-1.84337	down
ko01110	Biosynthesis of secondary metabolites	1.1301e-10	4334640	LOC4334640	K01657	EC:4.1.3.27	anthranilate synthase alpha subunit 1, chloroplastic [Oryza sativa Japonica Group]	0.626141	1.60737	0.389543	-1.36014	down
ko01110	Biosynthesis of secondary metabolites	1.1301e-10	4334815	LOC4334815	K01114	EC:3.1.4.3	non-specific phospholipase C4 [Oryza sativa Japonica Group]	0.617694	1.98616	0.310999	-1.68502	down
ko01110	Biosynthesis of secondary metabolites	1.1301e-10	4336039	LOC4336039	K01785	EC:5.1.3.3	aldose 1-epimerase [Oryza sativa Japonica Group]	1.67193	4.79823	0.348447	-1.52099	down
ko01110	Biosynthesis of secondary metabolites	1.1301e-10	4336113	LOC4336113	K00850	EC:2.7.1.11	LOW QUALITY PROTEIN: ATP-dependent 6-phosphofructokinase 2-like [Oryza sativa Japonica Group]	1.28615	3.75897	0.342156	-1.54728	down
ko01110	Biosynthesis of secondary metabolites	1.1301e-10	4336645	LOC4336645	K00826	EC:2.6.1.42	branched-chain-amino-acid aminotransferase 5, chloroplastic isoform X2 [Oryza sativa Japonica Group];branched-chain-amino-acid aminotransferase 3, chloroplastic isoform X1 [Oryza sativa Japonica Group]	0.906784	2.21024	0.410264	-1.28537	down
ko01110	Biosynthesis of secondary metabolites	1.1301e-10	4337862	LOC4337862	K00382	EC:1.8.1.4	dihydrolipoyl dehydrogenase 1, chloroplastic isoform X2 [Oryza sativa Japonica Group];dihydrolipoyl dehydrogenase 2, chloroplastic isoform X1 [Oryza sativa Japonica Group]	0.665864	1.6893	0.394165	-1.34313	down
ko01110	Biosynthesis of secondary metabolites	1.1301e-10	4339489	LOC4339489	K00787	EC:2.5.1.1;EC:2.5.1.10	putative farnesyl pyrophosphate synthase [Oryza sativa Indica Group]	0.881123	2.39553	0.36782	-1.44293	down
ko01110	Biosynthesis of secondary metabolites	1.1301e-10	4339523	LOC4339523	K18693	EC:3.1.3.4;EC:3.1.3.81	lipid phosphate phosphatase 2 [Oryza sativa Japonica Group]	1.21511	0.555443	2.18764	1.12937	up
ko01110	Biosynthesis of secondary metabolites	1.1301e-10	4339554	LOC4339554	K08730	EC:2.7.8.29	CDP-diacylglycerol--serine O-phosphatidyltransferase 2 [Oryza sativa Japonica Group]	1.45931	3.71898	0.392396	-1.34962	down
ko01110	Biosynthesis of secondary metabolites	1.1301e-10	4339600	LOC4339600	K04125	EC:1.14.11.13	gibberellin 2-beta-dioxygenase 3-like [Oryza sativa Japonica Group]	0.884597	2.18262	0.405291	-1.30297	down
ko01110	Biosynthesis of secondary metabolites	1.1301e-10	4344046	LOC4344046	K11188	EC:1.11.1.27;EC:1.11.1.7	1-Cys peroxiredoxin B [Oryza sativa Japonica Group]	3.37442	0.733902	4.59792	2.20098	up
ko01110	Biosynthesis of secondary metabolites	1.1301e-10	4344636	LOC4344636	K01593	EC:4.1.1.105;EC:4.1.1.28	tryptophan decarboxylase 1-like [Oryza sativa Japonica Group]	1.59305	0.536631	2.96862	1.56979	up
ko01110	Biosynthesis of secondary metabolites	1.1301e-10	4346017	LOC4346017	K00021	EC:1.1.1.34	3-hydroxy-3-methylglutaryl-coenzyme A reductase 3 [Oryza sativa Japonica Group]	0.32216	0.991905	0.324789	-1.62242	down
ko01110	Biosynthesis of secondary metabolites	1.1301e-10	4346529	LOC4346529	K01609	EC:4.1.1.48	uncharacterized protein LOC4346529 isoform X2 [Oryza sativa Japonica Group];uncharacterized protein LOC4346529 isoform X1 [Oryza sativa Japonica Group]	2.55018	0.858527	2.97041	1.57066	up
ko01110	Biosynthesis of secondary metabolites	1.1301e-10	4347614	LOC4347614	K01641	EC:2.3.3.10	hydroxymethylglutaryl-CoA synthase [Oryza sativa Japonica Group]	2.1307	5.313	0.401036	-1.3182	down
ko01110	Biosynthesis of secondary metabolites	1.1301e-10	9267509	LOC9267509	K00083	EC:1.1.1.195	RecName: Full=Probable cinnamyl alcohol dehydrogenase 5; Short=OsCAD5	0.921457	2.67095	0.344992	-1.53536	down
ko01110	Biosynthesis of secondary metabolites	1.1301e-10	9269735	LOC9269735	K15891	EC:1.1.1.354	uncharacterized protein LOC9269735 [Oryza sativa Japonica Group]	2.80945	7.01676	0.400391	-1.32052	down
ko01110	Biosynthesis of secondary metabolites	1.1301e-10	9272068	LOC9272068	K01904	EC:6.2.1.12	4-coumarate--CoA ligase-like 2 [Oryza sativa Japonica Group]	1.36754	0.679712	2.01193	1.00858	up
ko01110	Biosynthesis of secondary metabolites	1.1301e-10	MSTRG.10129	LOC4343441	K01637	EC:4.1.3.1	isocitrate lyase [Oryza sativa Japonica Group]	15.2412	99.6123	0.153005	-2.70835	down
ko01110	Biosynthesis of secondary metabolites	1.1301e-10	MSTRG.10328	LOC4343843	K01057	EC:3.1.1.31	probable 6-phosphogluconolactonase 2 [Oryza sativa Japonica Group]	3.49035	11.4929	0.303696	-1.7193	down
ko01110	Biosynthesis of secondary metabolites	1.1301e-10	MSTRG.10475	LOC4344146	K05350	EC:3.2.1.21	beta-glucosidase 26 [Oryza sativa Japonica Group]	2.01354	6.2935	0.319939	-1.64413	down
ko01110	Biosynthesis of secondary metabolites	1.1301e-10	MSTRG.10608	LOC4344386	K01490	EC:3.5.4.6	probable AMP deaminase [Oryza sativa Japonica Group]	12.5592	40.1321	0.312947	-1.67601	down
ko01110	Biosynthesis of secondary metabolites	1.1301e-10	MSTRG.10693	LOC4344545	K01623	EC:4.1.2.13	fructose-bisphosphate aldolase 6, cytosolic [Oryza sativa Japonica Group]	3.20446	9.59296	0.334042	-1.5819	down
ko01110	Biosynthesis of secondary metabolites	1.1301e-10	MSTRG.10759	LOC4344683	K00616	EC:2.2.1.2	uncharacterized protein LOC4344683 [Oryza sativa Japonica Group]	0.891681	2.37854	0.374886	-1.41548	down
ko01110	Biosynthesis of secondary metabolites	1.1301e-10	MSTRG.11062	LOC4345338	K00895	EC:2.7.1.90	pyrophosphate--fructose 6-phosphate 1-phosphotransferase subunit alpha [Oryza sativa Japonica Group]	5.26617	14.6334	0.359874	-1.47444	down
ko01110	Biosynthesis of secondary metabolites	1.1301e-10	MSTRG.11145	LOC4345573	K16055	EC:2.4.1.15;EC:3.1.3.12	probable alpha,alpha-trehalose-phosphate synthase [UDP-forming] 10 [Oryza sativa Japonica Group]	1.55513	8.99947	0.172802	-2.53281	down
ko01110	Biosynthesis of secondary metabolites	1.1301e-10	MSTRG.11180	LOC4345640	K00627	EC:2.3.1.12	dihydrolipoyllysine-residue acetyltransferase component 4 of pyruvate dehydrogenase complex, chloroplastic [Oryza sativa Japonica Group]	0.596033	1.75179	0.340242	-1.55537	down
ko01110	Biosynthesis of secondary metabolites	1.1301e-10	MSTRG.1125	LOC4327173	K00873	EC:2.7.1.40	plastidial pyruvate kinase 2 [Oryza sativa Japonica Group]	0.639109	1.74712	0.365807	-1.45085	down
ko01110	Biosynthesis of secondary metabolites	1.1301e-10	MSTRG.11354	LOC4345995	K01188	EC:3.2.1.21	beta-glucosidase 27 [Oryza sativa Japonica Group]	4.20408	15.4042	0.272918	-1.87346	down
ko01110	Biosynthesis of secondary metabolites	1.1301e-10	MSTRG.11355	LOC4345996	K01188	EC:3.2.1.21	beta-glucosidase 28 isoform X1 [Oryza sativa Japonica Group]	0.60013	1.57965	0.379913	-1.39626	down
ko01110	Biosynthesis of secondary metabolites	1.1301e-10	MSTRG.11671	LOC4346551	K09753	EC:1.2.1.44	cinnamoyl-CoA reductase 1-like [Oryza sativa Japonica Group]	2.61227	9.52192	0.274343	-1.86595	down
ko01110	Biosynthesis of secondary metabolites	1.1301e-10	MSTRG.11858	LOC4346981	K16055	EC:2.4.1.15;EC:3.1.3.12	alpha,alpha-trehalose-phosphate synthase [UDP-forming] 6 [Oryza sativa Japonica Group]	7.40544	19.4472	0.380798	-1.3929	down
ko01110	Biosynthesis of secondary metabolites	1.1301e-10	MSTRG.12075	LOC4347441	K01188	EC:3.2.1.21	beta-glucosidase 30 isoform X1 [Oryza sativa Japonica Group]	0.913113	4.35255	0.209788	-2.25299	down
ko01110	Biosynthesis of secondary metabolites	1.1301e-10	MSTRG.12083	LOC4347443	K00021	EC:1.1.1.34	3-hydroxy-3-methylglutaryl-coenzyme A reductase 3-like [Oryza sativa Japonica Group]	5.14165	21.6605	0.237374	-2.07477	down
ko01110	Biosynthesis of secondary metabolites	1.1301e-10	MSTRG.12135	LOC9269832	K22389	EC:3.1.1.32	phospholipase A(1) LCAT3 isoform X1 [Oryza sativa Japonica Group];phospholipase A(1) LCAT3 isoform X2 [Oryza sativa Japonica Group]	5.5632	15.0437	0.369803	-1.43517	down
ko01110	Biosynthesis of secondary metabolites	1.1301e-10	MSTRG.12251	LOC4347745	K01115	EC:3.1.4.4	phospholipase D delta [Oryza sativa Japonica Group]	4.72339	11.5419	0.409239	-1.28898	down
ko01110	Biosynthesis of secondary metabolites	1.1301e-10	MSTRG.12367	LOC4347962	K00430	EC:1.11.1.7	Os10g0109300, partial [Oryza sativa Japonica Group];peroxidase A2 isoform X1 [Oryza sativa Japonica Group]	4.84714	13.4186	0.361225	-1.46903	down
ko01110	Biosynthesis of secondary metabolites	1.1301e-10	MSTRG.12674	LOC4348804	K07513	EC:2.3.1.16	3-ketoacyl-CoA thiolase 2, peroxisomal [Oryza sativa Japonica Group]	5.30408	14.8959	0.356076	-1.48974	down
ko01110	Biosynthesis of secondary metabolites	1.1301e-10	MSTRG.12780	LOC4349006	K00655	EC:2.3.1.51	1-acyl-sn-glycerol-3-phosphate acyltransferase 1, chloroplastic [Oryza sativa Japonica Group]	0.670392	1.63961	0.408873	-1.29027	down
ko01110	Biosynthesis of secondary metabolites	1.1301e-10	MSTRG.13031	LOC4349417	K01177	EC:3.2.1.2	beta-amylase 3, chloroplastic [Oryza sativa Japonica Group]	7.45697	33.4903	0.22266	-2.16708	down
ko01110	Biosynthesis of secondary metabolites	1.1301e-10	MSTRG.13328	LOC4349966	K00128	EC:1.2.1.3	aldehyde dehydrogenase family 3 member H1 [Oryza sativa Japonica Group]	25.6483	61.1818	0.419215	-1.25424	down
ko01110	Biosynthesis of secondary metabolites	1.1301e-10	MSTRG.13648	LOC4350817	K15397	EC:2.3.1.199	3-ketoacyl-CoA synthase 20 [Oryza sativa Japonica Group]	0.984854	3.17573	0.310119	-1.68911	down
ko01110	Biosynthesis of secondary metabolites	1.1301e-10	MSTRG.13706	LOC4350987	K13523	EC:2.3.1.51	1-acyl-sn-glycerol-3-phosphate acyltransferase PLS1 [Oryza sativa Japonica Group]	4.56356	10.4497	0.436718	-1.19523	down
ko01110	Biosynthesis of secondary metabolites	1.1301e-10	MSTRG.13715	LOC4351017	K00815	EC:2.6.1.5	probable aminotransferase TAT2 [Oryza sativa Japonica Group]	11.1487	28.846	0.386491	-1.37149	down
ko01110	Biosynthesis of secondary metabolites	1.1301e-10	MSTRG.13754	LOC4351119	K13508	EC:2.3.1.15;EC:2.3.1.198	Os11g0679700, partial [Oryza sativa Japonica Group]	0.8923	4.31352	0.206861	-2.27326	down
ko01110	Biosynthesis of secondary metabolites	1.1301e-10	MSTRG.14012	LOC4351684	K00166	EC:1.2.4.4	2-oxoisovalerate dehydrogenase subunit alpha 2, mitochondrial isoform X1 [Oryza sativa Japonica Group];2-oxoisovalerate dehydrogenase subunit alpha 2, mitochondrial isoform X2 [Oryza sativa Japonica Group]	7.07258	18.4377	0.383593	-1.38235	down
ko01110	Biosynthesis of secondary metabolites	1.1301e-10	MSTRG.14138	LOC4351945	NA	NA	tryptamine 5-hydroxylase [Oryza sativa Japonica Group]	9.19833	25.1017	0.366443	-1.44834	down
ko01110	Biosynthesis of secondary metabolites	1.1301e-10	MSTRG.14392	LOC4352505	K00454	EC:1.13.11.12	lipoxygenase 2.1, chloroplastic isoform X2 [Oryza sativa Japonica Group];lipoxygenase 2.1, chloroplastic isoform X1 [Oryza sativa Japonica Group]	3.33262	44.1504	0.0754834	-3.7277	down
ko01110	Biosynthesis of secondary metabolites	1.1301e-10	MSTRG.14393	LOC4352509	K00454	EC:1.13.11.12	lipoxygenase 2.1, chloroplastic [Oryza sativa Japonica Group]	1.26085	20.1589	0.0625458	-3.99894	down
ko01110	Biosynthesis of secondary metabolites	1.1301e-10	MSTRG.14536	LOC4352871	K00026	EC:1.1.1.37	malate dehydrogenase, glyoxysomal [Oryza sativa Japonica Group]	8.92041	21.2651	0.419486	-1.25331	down
ko01110	Biosynthesis of secondary metabolites	1.1301e-10	MSTRG.1517	LOC9271853	K00422	EC:1.10.3.1	aureusidin synthase [Oryza sativa Japonica Group]	1.06646	10.0765	0.105836	-3.2401	down
ko01110	Biosynthesis of secondary metabolites	1.1301e-10	MSTRG.1538	LOC9268592	K00927	EC:2.7.2.3	LOW QUALITY PROTEIN: phosphoglycerate kinase, chloroplastic [Oryza sativa Japonica Group]	0.429282	1.19445	0.359397	-1.47635	down
ko01110	Biosynthesis of secondary metabolites	1.1301e-10	MSTRG.1703	LOC4324853	K12657	EC:1.2.1.41;EC:2.7.2.11	delta-1-pyrroline-5-carboxylate synthase 2 [Oryza sativa Japonica Group]	2.96685	17.2008	0.172483	-2.53547	down
ko01110	Biosynthesis of secondary metabolites	1.1301e-10	MSTRG.1839	LOC4325003	K05282	EC:1.14.11.12	gibberellin 20 oxidase 2 [Oryza sativa Japonica Group]	1.93352	5.11328	0.378138	-1.40302	down
ko01110	Biosynthesis of secondary metabolites	1.1301e-10	MSTRG.1905	LOC4325027	K01623	EC:4.1.2.13	fructose-bisphosphate aldolase 3, cytoplasmic [Oryza sativa Japonica Group]	21.8098	53.9498	0.404261	-1.30664	down
ko01110	Biosynthesis of secondary metabolites	1.1301e-10	MSTRG.1994	LOC4326948	K01188	EC:3.2.1.21	beta-glucosidase 5 [Oryza sativa Japonica Group]	6.20831	14.3585	0.432378	-1.20963	down
ko01110	Biosynthesis of secondary metabolites	1.1301e-10	MSTRG.2137	LOC107281139	K00006	EC:1.1.1.8	glycerol-3-phosphate dehydrogenase [NAD(+)] [Oryza sativa Japonica Group];pentatricopeptide repeat-containing protein At1g11290, chloroplastic [Oryza sativa Japonica Group]	0.309767	1.20664	0.25672	-1.96173	down
ko01110	Biosynthesis of secondary metabolites	1.1301e-10	MSTRG.2229	LOC4328073	K03781	EC:1.11.1.6	catalase isozyme A [Oryza sativa Japonica Group]	40.2494	107.137	0.375682	-1.41242	down
ko01110	Biosynthesis of secondary metabolites	1.1301e-10	MSTRG.2263	LOC4328124	K15086	EC:4.2.3.25	S-(+)-linalool synthase, chloroplastic [Oryza sativa Japonica Group]	7.40748	33.2216	0.222972	-2.16507	down
ko01110	Biosynthesis of secondary metabolites	1.1301e-10	MSTRG.238	LOC4324062	K00232	EC:1.3.3.6	acyl-coenzyme A oxidase 4, peroxisomal isoform X2 [Oryza sativa Japonica Group];acyl-coenzyme A oxidase 4, peroxisomal isoform X1 [Oryza sativa Japonica Group]	2.82731	9.40331	0.300671	-1.73374	down
ko01110	Biosynthesis of secondary metabolites	1.1301e-10	MSTRG.2403	LOC4328389	K00430	EC:1.11.1.7	peroxidase 3 isoform X1 [Oryza sativa Japonica Group];peroxidase 3 isoform X2 [Oryza sativa Japonica Group]	0.726164	2.60266	0.279009	-1.84162	down
ko01110	Biosynthesis of secondary metabolites	1.1301e-10	MSTRG.2532	LOC4328598	K01647	EC:2.3.3.1	citrate synthase 4, mitochondrial [Oryza sativa Japonica Group]	5.89366	14.7193	0.400403	-1.32047	down
ko01110	Biosynthesis of secondary metabolites	1.1301e-10	MSTRG.2599	LOC4328742	K01723	EC:4.2.1.92	allene oxide synthase 3 [Oryza sativa Japonica Group]	1.44822	9.19099	0.157569	-2.66594	down
ko01110	Biosynthesis of secondary metabolites	1.1301e-10	MSTRG.2655	LOC4328841	K00430	EC:1.11.1.7	peroxidase 70 [Oryza sativa Japonica Group]	0.628342	4.01063	0.156669	-2.67421	down
ko01110	Biosynthesis of secondary metabolites	1.1301e-10	MSTRG.2708	LOC4328997	K10527	EC:1.1.1.211;EC:1.1.1.35;EC:4.2.1.17	peroxisomal fatty acid beta-oxidation multifunctional protein [Oryza sativa Japonica Group]	17.2605	39.3374	0.438781	-1.18843	down
ko01110	Biosynthesis of secondary metabolites	1.1301e-10	MSTRG.3212	LOC4330034	K13064	EC:4.3.1.25	phenylalanine ammonia-lyase [Oryza sativa Japonica Group]	40.2468	140.242	0.28698	-1.80098	down
ko01110	Biosynthesis of secondary metabolites	1.1301e-10	MSTRG.3213	LOC4330036	K10775	EC:4.3.1.24	phenylalanine ammonia-lyase [Oryza sativa Japonica Group]	29.3215	76.1896	0.38485	-1.37763	down
ko01110	Biosynthesis of secondary metabolites	1.1301e-10	MSTRG.3215	LOC4330037	K10775	EC:4.3.1.24	phenylalanine ammonia-lyase [Oryza sativa Japonica Group]	0.910443	4.35421	0.209095	-2.25777	down
ko01110	Biosynthesis of secondary metabolites	1.1301e-10	MSTRG.3522	LOC4330612	K00128	EC:1.2.1.3	aldehyde dehydrogenase family 2 member B7, mitochondrial [Oryza sativa Japonica Group]	1.92789	11.6239	0.165856	-2.592	down
ko01110	Biosynthesis of secondary metabolites	1.1301e-10	MSTRG.3702	LOC4330940	K14157	EC:1.5.1.8;EC:1.5.1.9	alpha-aminoadipic semialdehyde synthase [Oryza sativa Japonica Group]	16.7768	62.46	0.268601	-1.89647	down
ko01110	Biosynthesis of secondary metabolites	1.1301e-10	MSTRG.3912	LOC4331255	K00872	EC:2.7.1.39	homoserine kinase [Oryza sativa Japonica Group]	0.931688	2.74933	0.338878	-1.56116	down
ko01110	Biosynthesis of secondary metabolites	1.1301e-10	MSTRG.3944	LOC4331292	K01613	EC:4.1.1.65	phosphatidylserine decarboxylase proenzyme 1, mitochondrial isoform X1 [Oryza sativa Japonica Group];phosphatidylserine decarboxylase proenzyme 1, mitochondrial isoform X2 [Oryza sativa Japonica Group]	0.670638	1.92596	0.34821	-1.52197	down
ko01110	Biosynthesis of secondary metabolites	1.1301e-10	MSTRG.4003	LOC4331418	K01641	EC:2.3.3.10	hydroxymethylglutaryl-CoA synthase [Oryza sativa Japonica Group]	0.617208	2.01337	0.306554	-1.70579	down
ko01110	Biosynthesis of secondary metabolites	1.1301e-10	MSTRG.4012	LOC4331437	K00430	EC:1.11.1.7	peroxidase 5 [Oryza sativa Japonica Group]	2.6636	10.2907	0.258834	-1.9499	down
ko01110	Biosynthesis of secondary metabolites	1.1301e-10	MSTRG.4238	LOC4331836	K15397	EC:2.3.1.199	Putative fiddlehead-like protein [Oryza sativa Japonica Group]	8.50196	20.2846	0.419134	-1.25452	down
ko01110	Biosynthesis of secondary metabolites	1.1301e-10	MSTRG.4272	LOC4331893	K00121	EC:1.1.1.1;EC:1.1.1.284	alcohol dehydrogenase-like 7 [Oryza sativa Japonica Group]	5.42801	14.33	0.378787	-1.40054	down
ko01110	Biosynthesis of secondary metabolites	1.1301e-10	MSTRG.4377	LOC4332090	K15397	EC:2.3.1.199	3-ketoacyl-CoA synthase 6 [Oryza sativa Japonica Group]	14.7492	41.6235	0.354347	-1.49676	down
ko01110	Biosynthesis of secondary metabolites	1.1301e-10	MSTRG.437	LOC4327178	K13606	EC:1.1.1.294	probable chlorophyll(ide) b reductase NYC1, chloroplastic [Oryza sativa Japonica Group]	10.3764	23.1353	0.44851	-1.15679	down
ko01110	Biosynthesis of secondary metabolites	1.1301e-10	MSTRG.4397	LOC4332121	K01723	EC:4.2.1.92	allene oxide synthase 2 [Oryza sativa Japonica Group]	7.69705	0.52231	14.7366	3.88133	up
ko01110	Biosynthesis of secondary metabolites	1.1301e-10	MSTRG.4414	LOC4332151	K00826	EC:2.6.1.42	branched-chain-amino-acid aminotransferase 2, chloroplastic [Oryza sativa Japonica Group]	17.7674	45.7062	0.388731	-1.36316	down
ko01110	Biosynthesis of secondary metabolites	1.1301e-10	MSTRG.4633	LOC4332506	K01953	EC:6.3.5.4	asparagine synthetase [glutamine-hydrolyzing] 1 [Oryza sativa Japonica Group]	34.057	112.752	0.302052	-1.72713	down
ko01110	Biosynthesis of secondary metabolites	1.1301e-10	MSTRG.4640	LOC4332519	K01568	EC:4.1.1.1	pyruvate decarboxylase 2 [Oryza sativa Japonica Group]	9.33783	23.2782	0.401141	-1.31782	down
ko01110	Biosynthesis of secondary metabolites	1.1301e-10	MSTRG.4681	LOC4332593	K01913	EC:6.2.1.1;EC:6.2.1.2	acetate/butyrate--CoA ligase AAE7, peroxisomal [Oryza sativa Japonica Group]	8.7294	19.8812	0.439078	-1.18745	down
ko01110	Biosynthesis of secondary metabolites	1.1301e-10	MSTRG.4802	LOC4332788	K00695	EC:2.4.1.13	sucrose synthase 4 [Oryza sativa Japonica Group]	10.2422	40.5275	0.252721	-1.98438	down
ko01110	Biosynthesis of secondary metabolites	1.1301e-10	MSTRG.4950	LOC4333062	K00695	EC:2.4.1.13	sucrose synthase 1 [Oryza sativa Japonica Group]	2.37807	17.4886	0.135978	-2.87855	down
ko01110	Biosynthesis of secondary metabolites	1.1301e-10	MSTRG.4956	LOC4333071	K23558	EC:1.1.1.418	3beta-hydroxysteroid-dehydrogenase/decarboxylase [Oryza sativa Japonica Group]	0.798611	1.92004	0.415934	-1.26557	down
ko01110	Biosynthesis of secondary metabolites	1.1301e-10	MSTRG.5014	LOC4333171	K00106	EC:1.17.1.4;EC:1.17.3.2	xanthine dehydrogenase isoform X1 [Oryza sativa Japonica Group]	11.1732	28.9101	0.38648	-1.37153	down
ko01110	Biosynthesis of secondary metabolites	1.1301e-10	MSTRG.502	LOC9272383	K13789	EC:2.5.1.1;EC:2.5.1.10;EC:2.5.1.29	Os01g0248701 [Oryza sativa Japonica Group]	2.01137	7.18556	0.279918	-1.83693	down
ko01110	Biosynthesis of secondary metabolites	1.1301e-10	MSTRG.5177	LOC4333554	K00819	EC:2.6.1.13	hypothetical protein OsJ_11874 [Oryza sativa Japonica Group]	5.22795	11.8992	0.439354	-1.18654	down
ko01110	Biosynthesis of secondary metabolites	1.1301e-10	MSTRG.5360	LOC4333898	K01754	EC:4.3.1.19	threonine dehydratase biosynthetic, chloroplastic [Oryza sativa Japonica Group]	2.04037	6.52461	0.312719	-1.67706	down
ko01110	Biosynthesis of secondary metabolites	1.1301e-10	MSTRG.5378	LOC4333932	K01580	EC:4.1.1.15	glutamate decarboxylase 1 [Oryza sativa Japonica Group]	18.6676	44.7286	0.417353	-1.26066	down
ko01110	Biosynthesis of secondary metabolites	1.1301e-10	MSTRG.5430	LOC9272095	K19517	EC:2.7.1.64	inositol 3-kinase isoform X1 [Oryza sativa Japonica Group];unknown protein [Oryza sativa Japonica Group];inositol 3-kinase isoform X2 [Oryza sativa Japonica Group]	2.12317	5.15503	0.411864	-1.27976	down
ko01110	Biosynthesis of secondary metabolites	1.1301e-10	MSTRG.5467	LOC4334114	K05349	EC:3.2.1.21	uncharacterized protein LOC4334114 [Oryza sativa Japonica Group]	21.0795	55.093	0.382617	-1.38603	down
ko01110	Biosynthesis of secondary metabolites	1.1301e-10	MSTRG.5468	LOC4334116	K01188	EC:3.2.1.21	putative exohydrolase [Oryza sativa Japonica Group];uncharacterized protein LOC4334116 isoform X1 [Oryza sativa Japonica Group]	8.14744	24.3974	0.333947	-1.58231	down
ko01110	Biosynthesis of secondary metabolites	1.1301e-10	MSTRG.5728	LOC4334492	K00801	EC:2.5.1.21	squalene synthase [Oryza sativa Japonica Group]	3.71521	9.70674	0.382745	-1.38554	down
ko01110	Biosynthesis of secondary metabolites	1.1301e-10	MSTRG.6019	LOC4334968	K00161	EC:1.2.4.1	pyruvate dehydrogenase E1 component subunit alpha-3, chloroplastic [Oryza sativa Japonica Group]	13.2664	42.4566	0.312471	-1.67821	down
ko01110	Biosynthesis of secondary metabolites	1.1301e-10	MSTRG.6537	LOC9269478	K01188	EC:3.2.1.21	putative beta-glucosidase 9 isoform X1 [Oryza sativa Japonica Group];putative beta-glucosidase 9 isoform X2 [Oryza sativa Japonica Group]	0.740857	1.99611	0.371151	-1.42992	down
ko01110	Biosynthesis of secondary metabolites	1.1301e-10	MSTRG.6539	LOC4336142	K01188	EC:3.2.1.21	beta-glucosidase 10 isoform X1 [Oryza sativa Japonica Group];beta-glucosidase 10 isoform X2 [Oryza sativa Japonica Group]	1.03189	3.44428	0.299596	-1.73891	down
ko01110	Biosynthesis of secondary metabolites	1.1301e-10	MSTRG.6540	LOC9268348	K01188	EC:3.2.1.21	beta-glucosidase 12 [Oryza sativa Japonica Group];beta-glucosidase 11-like isoform X1 [Oryza sativa Japonica Group];beta-glucosidase 11-like isoform X2 [Oryza sativa Japonica Group]	2.49394	8.35368	0.298544	-1.74398	down
ko01110	Biosynthesis of secondary metabolites	1.1301e-10	MSTRG.6548	LOC4336153	K00276	EC:1.4.3.21	uncharacterized protein LOC4336153 [Oryza sativa Japonica Group]	3.49377	8.79674	0.397167	-1.33218	down
ko01110	Biosynthesis of secondary metabolites	1.1301e-10	MSTRG.6557	LOC4336169	K00030	EC:1.1.1.41	isocitrate dehydrogenase [NAD] regulatory subunit 1, mitochondrial [Oryza sativa Japonica Group]	7.7988	20.3771	0.382724	-1.38562	down
ko01110	Biosynthesis of secondary metabolites	1.1301e-10	MSTRG.656	LOC9272492	K09699	EC:2.3.1.168	lipoamide acyltransferase component of branched-chain alpha-keto acid dehydrogenase complex, mitochondrial [Oryza sativa Japonica Group];uncharacterized protein LOC9272492 [Oryza sativa Japonica Group]	4.01634	11.4872	0.349635	-1.51608	down
ko01110	Biosynthesis of secondary metabolites	1.1301e-10	MSTRG.6582	LOC9268154	K01638	EC:2.3.3.9	malate synthase [Oryza sativa Japonica Group]	8.30098	28.3073	0.293245	-1.76982	down
ko01110	Biosynthesis of secondary metabolites	1.1301e-10	MSTRG.6667	LOC4336389	K05350	EC:3.2.1.21	beta-glucosidase 16 isoform X1 [Oryza sativa Japonica Group];beta-glucosidase 16 isoform X2 [Oryza sativa Japonica Group];beta-glucosidase 16 isoform X3 [Oryza sativa Japonica Group]	7.16148	20.317	0.352486	-1.50436	down
ko01110	Biosynthesis of secondary metabolites	1.1301e-10	MSTRG.671	LOC4326970	K00430	EC:1.11.1.7	peroxidase 1 [Oryza sativa Japonica Group]	3.25523	15.3854	0.211579	-2.24073	down
ko01110	Biosynthesis of secondary metabolites	1.1301e-10	MSTRG.6734	LOC4336515	K01193	EC:3.2.1.26	beta-fructofuranosidase 1 [Oryza sativa Japonica Group]	7.80971	18.6437	0.418892	-1.25535	down
ko01110	Biosynthesis of secondary metabolites	1.1301e-10	MSTRG.7023	LOC4337048	K11517	EC:1.1.3.15	peroxisomal (S)-2-hydroxy-acid oxidase GLO3 isoform X1 [Oryza sativa Japonica Group];peroxisomal (S)-2-hydroxy-acid oxidase GLO3 isoform X2 [Oryza sativa Japonica Group]	2.25383	7.83591	0.287628	-1.79772	down
ko01110	Biosynthesis of secondary metabolites	1.1301e-10	MSTRG.705	LOC4326849	K00382	EC:1.8.1.4	dihydrolipoyl dehydrogenase 1, chloroplastic [Oryza sativa Japonica Group]	1.42885	3.31675	0.430798	-1.21492	down
ko01110	Biosynthesis of secondary metabolites	1.1301e-10	MSTRG.7255	LOC4337482	K00430	EC:1.11.1.7	peroxidase 12 isoform X1 [Oryza sativa Japonica Group];cationic peroxidase SPC4 isoform X2 [Oryza sativa Japonica Group];cationic peroxidase SPC4 isoform X3 [Oryza sativa Japonica Group]	1.37567	12.3298	0.111573	-3.16395	down
ko01110	Biosynthesis of secondary metabolites	1.1301e-10	MSTRG.7257	LOC4337484	K00430	EC:1.11.1.7	cationic peroxidase SPC4 [Oryza sativa Japonica Group]	1.71024	30.018	0.0569739	-4.13356	down
ko01110	Biosynthesis of secondary metabolites	1.1301e-10	MSTRG.7395	LOC4337725	K00430	EC:1.11.1.7	peroxidase 2 [Oryza sativa Japonica Group]	12.9328	34.1051	0.379203	-1.39896	down
ko01110	Biosynthesis of secondary metabolites	1.1301e-10	MSTRG.7551	LOC4338010	K00844	EC:2.7.1.1	hexokinase-7 [Oryza sativa Japonica Group]	0.900275	3.81145	0.236203	-2.0819	down
ko01110	Biosynthesis of secondary metabolites	1.1301e-10	MSTRG.7586	LOC4338097	K05917	EC:1.14.14.154;EC:1.14.15.36	obtusifoliol 14-alpha demethylase [Oryza sativa Japonica Group]	0.716469	4.83399	0.148215	-2.75424	down
ko01110	Biosynthesis of secondary metabolites	1.1301e-10	MSTRG.7750	LOC4338495	K01490	EC:3.5.4.6	probable AMP deaminase [Oryza sativa Japonica Group]	3.14829	7.23918	0.434896	-1.20126	down
ko01110	Biosynthesis of secondary metabolites	1.1301e-10	MSTRG.7981	LOC4338979	K12657	EC:1.2.1.41;EC:2.7.2.11	delta-1-pyrroline-5-carboxylate synthase 1 [Oryza sativa Japonica Group]	7.85116	24.2008	0.324418	-1.62408	down
ko01110	Biosynthesis of secondary metabolites	1.1301e-10	MSTRG.8023	LOC4339089	K00002	EC:1.1.1.2	aldose reductase [Oryza sativa Japonica Group];protein RETICULATA-RELATED 5, chloroplastic [Oryza sativa Japonica Group];sorting nexin 2A [Oryza sativa Japonica Group]	4.09275	11.7447	0.348477	-1.52087	down
ko01110	Biosynthesis of secondary metabolites	1.1301e-10	MSTRG.8026	LOC4339095	K00827	EC:2.6.1.40;EC:2.6.1.44	alanine--glyoxylate aminotransferase 2 homolog 2, mitochondrial [Oryza sativa Japonica Group]	10.9862	39.7461	0.276409	-1.85512	down
ko01110	Biosynthesis of secondary metabolites	1.1301e-10	MSTRG.806	LOC4324050	K05350	EC:3.2.1.21	beta-glucosidase 1 isoform X1 [Oryza sativa Japonica Group]	1.69087	5.96159	0.283627	-1.81793	down
ko01110	Biosynthesis of secondary metabolites	1.1301e-10	MSTRG.8084	LOC4339200	K00006	EC:1.1.1.8	Os05g0495700, partial [Oryza sativa Japonica Group]	2.66954	7.18821	0.371378	-1.42904	down
ko01110	Biosynthesis of secondary metabolites	1.1301e-10	MSTRG.8160	LOC4339369	K00850	EC:2.7.1.11	ATP-dependent 6-phosphofructokinase 6 [Oryza sativa Japonica Group]	3.72554	13.3778	0.278487	-1.84432	down
ko01110	Biosynthesis of secondary metabolites	1.1301e-10	MSTRG.8276	LOC4339561	K00264	EC:1.4.1.14	glutamate synthase 2 [NADH], chloroplastic [Oryza sativa Japonica Group]	1.46754	3.51431	0.417588	-1.25985	down
ko01110	Biosynthesis of secondary metabolites	1.1301e-10	MSTRG.8363	LOC4339685	K15397	EC:2.3.1.199	3-ketoacyl-CoA synthase 11 [Oryza sativa Japonica Group];uncharacterized protein LOC4339685 [Oryza sativa Japonica Group]	3.00616	8.80252	0.341511	-1.54999	down
ko01110	Biosynthesis of secondary metabolites	1.1301e-10	MSTRG.8374	LOC4339718	K00975	EC:2.7.7.27	glucose-1-phosphate adenylyltransferase large subunit 3, chloroplastic/amyloplastic-like [Oryza sativa Japonica Group]	0.991319	5.85503	0.169311	-2.56226	down
ko01110	Biosynthesis of secondary metabolites	1.1301e-10	MSTRG.8480	LOC4339885	K04123	EC:1.14.14.107	ent-kaurenoic acid oxidase [Oryza sativa Japonica Group]	0.777348	2.31112	0.336352	-1.57196	down
ko01110	Biosynthesis of secondary metabolites	1.1301e-10	MSTRG.8861	LOC4340640	K00161	EC:1.2.4.1	pyruvate dehydrogenase E1 component subunit alpha-2, mitochondrial [Oryza sativa Japonica Group]	1.26669	4.17072	0.30371	-1.71924	down
ko01110	Biosynthesis of secondary metabolites	1.1301e-10	MSTRG.8862	LOC4340643	K00895	EC:2.7.1.90	pyrophosphate--fructose 6-phosphate 1-phosphotransferase subunit beta [Oryza sativa Japonica Group]	3.57119	8.80907	0.405399	-1.30259	down
ko01110	Biosynthesis of secondary metabolites	1.1301e-10	MSTRG.9056	LOC4341008	K00700	EC:2.4.1.18	1,4-alpha-glucan-branching enzyme 3, chloroplastic/amyloplastic isoform X2 [Oryza sativa Japonica Group];1,4-alpha-glucan-branching enzyme 3, chloroplastic/amyloplastic isoform X1 [Oryza sativa Japonica Group];1,4-alpha-glucan-branching enzyme 3, chloroplastic/amyloplastic isoform X4 [Oryza sativa Japonica Group]	1.02587	2.36915	0.433011	-1.20752	down
ko01110	Biosynthesis of secondary metabolites	1.1301e-10	MSTRG.9149	LOC4341249	K00430	EC:1.11.1.7	peroxidase P7 [Oryza sativa Japonica Group]	1.75099	12.192	0.143618	-2.79969	down
ko01110	Biosynthesis of secondary metabolites	1.1301e-10	MSTRG.9232	LOC4341467	K01115	EC:3.1.4.4	phospholipase D alpha 2-like [Oryza sativa Japonica Group]	1.85806	8.85436	0.209847	-2.25259	down
ko01110	Biosynthesis of secondary metabolites	1.1301e-10	MSTRG.9383	LOC4341792	K00927	EC:2.7.2.3	phosphoglycerate kinase, cytosolic [Oryza sativa Japonica Group]	3.31261	11.4741	0.288703	-1.79234	down
ko01110	Biosynthesis of secondary metabolites	1.1301e-10	MSTRG.9393	LOC4341824	K01187	EC:3.2.1.20	probable alpha-glucosidase Os06g0675700 isoform X1 [Oryza sativa Japonica Group];probable alpha-glucosidase Os06g0675700 isoform X3 [Oryza sativa Japonica Group];probable alpha-glucosidase Os06g0675700 isoform X2 [Oryza sativa Japonica Group]	1.29158	3.17171	0.407218	-1.29613	down
ko01110	Biosynthesis of secondary metabolites	1.1301e-10	MSTRG.9418	LOC4341861	K00430	EC:1.11.1.7	peroxidase 3 [Oryza sativa Japonica Group]	2.33071	6.52848	0.357006	-1.48598	down
ko01110	Biosynthesis of secondary metabolites	1.1301e-10	MSTRG.9460	LOC4341935	K00430	EC:1.11.1.7	peroxidase 16 [Oryza sativa Japonica Group]	4.2879	59.2911	0.0723196	-3.78947	down
ko01110	Biosynthesis of secondary metabolites	1.1301e-10	MSTRG.9752	LOC4342508	K00167	EC:1.2.4.4	2-oxoisovalerate dehydrogenase subunit beta 1, mitochondrial [Oryza sativa Japonica Group]	7.47069	16.7153	0.446939	-1.16185	down
ko01110	Biosynthesis of secondary metabolites	1.1301e-10	MSTRG.9812	LOC4342614	K01662	EC:2.2.1.7	probable 1-deoxy-D-xylulose-5-phosphate synthase 2, chloroplastic [Oryza sativa Japonica Group]	4.32511	11.1215	0.388898	-1.36254	down
ko01110	Biosynthesis of secondary metabolites	1.1301e-10	MSTRG.9932	LOC4342930	K09842	EC:1.2.3.14	putative aldehyde oxidase-like protein isoform X1 [Oryza sativa Japonica Group];RecName: Full=Putative aldehyde oxidase-like protein	2.31985	14.2242	0.163093	-2.61624	down
ko01110	Biosynthesis of secondary metabolites	1.1301e-10	MSTRG.9933	LOC4342932	K09842	EC:1.2.3.14	probable aldehyde oxidase 4 isoform X1 [Oryza sativa Japonica Group]	0.239805	1.43161	0.167507	-2.5777	down
ko00280	Valine, leucine and isoleucine degradation	9.34414e-08	4336645	LOC4336645	K00826	EC:2.6.1.42	branched-chain-amino-acid aminotransferase 5, chloroplastic isoform X2 [Oryza sativa Japonica Group];branched-chain-amino-acid aminotransferase 3, chloroplastic isoform X1 [Oryza sativa Japonica Group]	0.906784	2.21024	0.410264	-1.28537	down
ko00280	Valine, leucine and isoleucine degradation	9.34414e-08	4337862	LOC4337862	K00382	EC:1.8.1.4	dihydrolipoyl dehydrogenase 1, chloroplastic isoform X2 [Oryza sativa Japonica Group];dihydrolipoyl dehydrogenase 2, chloroplastic isoform X1 [Oryza sativa Japonica Group]	0.665864	1.6893	0.394165	-1.34313	down
ko00280	Valine, leucine and isoleucine degradation	9.34414e-08	4347614	LOC4347614	K01641	EC:2.3.3.10	hydroxymethylglutaryl-CoA synthase [Oryza sativa Japonica Group]	2.1307	5.313	0.401036	-1.3182	down
ko00280	Valine, leucine and isoleucine degradation	9.34414e-08	MSTRG.12674	LOC4348804	K07513	EC:2.3.1.16	3-ketoacyl-CoA thiolase 2, peroxisomal [Oryza sativa Japonica Group]	5.30408	14.8959	0.356076	-1.48974	down
ko00280	Valine, leucine and isoleucine degradation	9.34414e-08	MSTRG.13328	LOC4349966	K00128	EC:1.2.1.3	aldehyde dehydrogenase family 3 member H1 [Oryza sativa Japonica Group]	25.6483	61.1818	0.419215	-1.25424	down
ko00280	Valine, leucine and isoleucine degradation	9.34414e-08	MSTRG.14012	LOC4351684	K00166	EC:1.2.4.4	2-oxoisovalerate dehydrogenase subunit alpha 2, mitochondrial isoform X1 [Oryza sativa Japonica Group];2-oxoisovalerate dehydrogenase subunit alpha 2, mitochondrial isoform X2 [Oryza sativa Japonica Group]	7.07258	18.4377	0.383593	-1.38235	down
ko00280	Valine, leucine and isoleucine degradation	9.34414e-08	MSTRG.14133	LOC4351929	K05605	EC:3.1.2.4	3-hydroxyisobutyryl-CoA hydrolase 1 isoform X3 [Oryza sativa Japonica Group];3-hydroxyisobutyryl-CoA hydrolase 1 isoform X9 [Oryza sativa Japonica Group];uncharacterized protein LOC4351929 isoform X5 [Oryza sativa Japonica Group];uncharacterized protein LOC4351929 isoform X6 [Oryza sativa Japonica Group];3-hydroxyisobutyryl-CoA hydrolase 1 isoform X1 [Oryza sativa Japonica Group];3-hydroxyisobuty…	4.6309	10.6816	0.433542	-1.20576	down
ko00280	Valine, leucine and isoleucine degradation	9.34414e-08	MSTRG.14483	LOC4352741	K01968	EC:6.4.1.4	methylcrotonoyl-CoA carboxylase subunit alpha, mitochondrial [Oryza sativa Japonica Group]	3.57688	10.3101	0.346929	-1.52729	down
ko00280	Valine, leucine and isoleucine degradation	9.34414e-08	MSTRG.3522	LOC4330612	K00128	EC:1.2.1.3	aldehyde dehydrogenase family 2 member B7, mitochondrial [Oryza sativa Japonica Group]	1.92789	11.6239	0.165856	-2.592	down
ko00280	Valine, leucine and isoleucine degradation	9.34414e-08	MSTRG.4003	LOC4331418	K01641	EC:2.3.3.10	hydroxymethylglutaryl-CoA synthase [Oryza sativa Japonica Group]	0.617208	2.01337	0.306554	-1.70579	down
ko00280	Valine, leucine and isoleucine degradation	9.34414e-08	MSTRG.4414	LOC4332151	K00826	EC:2.6.1.42	branched-chain-amino-acid aminotransferase 2, chloroplastic [Oryza sativa Japonica Group]	17.7674	45.7062	0.388731	-1.36316	down
ko00280	Valine, leucine and isoleucine degradation	9.34414e-08	MSTRG.656	LOC9272492	K09699	EC:2.3.1.168	lipoamide acyltransferase component of branched-chain alpha-keto acid dehydrogenase complex, mitochondrial [Oryza sativa Japonica Group];uncharacterized protein LOC9272492 [Oryza sativa Japonica Group]	4.01634	11.4872	0.349635	-1.51608	down
ko00280	Valine, leucine and isoleucine degradation	9.34414e-08	MSTRG.705	LOC4326849	K00382	EC:1.8.1.4	dihydrolipoyl dehydrogenase 1, chloroplastic [Oryza sativa Japonica Group]	1.42885	3.31675	0.430798	-1.21492	down
ko00280	Valine, leucine and isoleucine degradation	9.34414e-08	MSTRG.7373	LOC4337676	K00253	EC:1.3.8.4	isovaleryl-CoA dehydrogenase, mitochondrial isoform X2 [Oryza sativa Japonica Group];isovaleryl-CoA dehydrogenase, mitochondrial isoform X1 [Oryza sativa Japonica Group]	14.9227	35.034	0.425948	-1.23125	down
ko00280	Valine, leucine and isoleucine degradation	9.34414e-08	MSTRG.8026	LOC4339095	K00827	EC:2.6.1.40;EC:2.6.1.44	alanine--glyoxylate aminotransferase 2 homolog 2, mitochondrial [Oryza sativa Japonica Group]	10.9862	39.7461	0.276409	-1.85512	down
ko00280	Valine, leucine and isoleucine degradation	9.34414e-08	MSTRG.9752	LOC4342508	K00167	EC:1.2.4.4	2-oxoisovalerate dehydrogenase subunit beta 1, mitochondrial [Oryza sativa Japonica Group]	7.47069	16.7153	0.446939	-1.16185	down
ko00940	Phenylpropanoid biosynthesis	9.58111e-06	4332041	LOC4332041	K01188	EC:3.2.1.21	beta-glucosidase 6 isoform X1 [Oryza sativa Japonica Group];beta-glucosidase 6 isoform X2 [Oryza sativa Japonica Group]	0.479911	2.57673	0.186248	-2.4247	down
ko00940	Phenylpropanoid biosynthesis	9.58111e-06	4334201	LOC4334201	K00430	EC:1.11.1.7	peroxidase 35 [Oryza sativa Japonica Group]	1.15602	4.14835	0.278671	-1.84337	down
ko00940	Phenylpropanoid biosynthesis	9.58111e-06	4344046	LOC4344046	K11188	EC:1.11.1.27;EC:1.11.1.7	1-Cys peroxiredoxin B [Oryza sativa Japonica Group]	3.37442	0.733902	4.59792	2.20098	up
ko00940	Phenylpropanoid biosynthesis	9.58111e-06	9267509	LOC9267509	K00083	EC:1.1.1.195	RecName: Full=Probable cinnamyl alcohol dehydrogenase 5; Short=OsCAD5	0.921457	2.67095	0.344992	-1.53536	down
ko00940	Phenylpropanoid biosynthesis	9.58111e-06	9272068	LOC9272068	K01904	EC:6.2.1.12	4-coumarate--CoA ligase-like 2 [Oryza sativa Japonica Group]	1.36754	0.679712	2.01193	1.00858	up
ko00940	Phenylpropanoid biosynthesis	9.58111e-06	MSTRG.10475	LOC4344146	K05350	EC:3.2.1.21	beta-glucosidase 26 [Oryza sativa Japonica Group]	2.01354	6.2935	0.319939	-1.64413	down
ko00940	Phenylpropanoid biosynthesis	9.58111e-06	MSTRG.11354	LOC4345995	K01188	EC:3.2.1.21	beta-glucosidase 27 [Oryza sativa Japonica Group]	4.20408	15.4042	0.272918	-1.87346	down
ko00940	Phenylpropanoid biosynthesis	9.58111e-06	MSTRG.11355	LOC4345996	K01188	EC:3.2.1.21	beta-glucosidase 28 isoform X1 [Oryza sativa Japonica Group]	0.60013	1.57965	0.379913	-1.39626	down
ko00940	Phenylpropanoid biosynthesis	9.58111e-06	MSTRG.11671	LOC4346551	K09753	EC:1.2.1.44	cinnamoyl-CoA reductase 1-like [Oryza sativa Japonica Group]	2.61227	9.52192	0.274343	-1.86595	down
ko00940	Phenylpropanoid biosynthesis	9.58111e-06	MSTRG.12075	LOC4347441	K01188	EC:3.2.1.21	beta-glucosidase 30 isoform X1 [Oryza sativa Japonica Group]	0.913113	4.35255	0.209788	-2.25299	down
ko00940	Phenylpropanoid biosynthesis	9.58111e-06	MSTRG.12367	LOC4347962	K00430	EC:1.11.1.7	Os10g0109300, partial [Oryza sativa Japonica Group];peroxidase A2 isoform X1 [Oryza sativa Japonica Group]	4.84714	13.4186	0.361225	-1.46903	down
ko00940	Phenylpropanoid biosynthesis	9.58111e-06	MSTRG.1994	LOC4326948	K01188	EC:3.2.1.21	beta-glucosidase 5 [Oryza sativa Japonica Group]	6.20831	14.3585	0.432378	-1.20963	down
ko00940	Phenylpropanoid biosynthesis	9.58111e-06	MSTRG.2403	LOC4328389	K00430	EC:1.11.1.7	peroxidase 3 isoform X1 [Oryza sativa Japonica Group];peroxidase 3 isoform X2 [Oryza sativa Japonica Group]	0.726164	2.60266	0.279009	-1.84162	down
ko00940	Phenylpropanoid biosynthesis	9.58111e-06	MSTRG.2655	LOC4328841	K00430	EC:1.11.1.7	peroxidase 70 [Oryza sativa Japonica Group]	0.628342	4.01063	0.156669	-2.67421	down
ko00940	Phenylpropanoid biosynthesis	9.58111e-06	MSTRG.3212	LOC4330034	K13064	EC:4.3.1.25	phenylalanine ammonia-lyase [Oryza sativa Japonica Group]	40.2468	140.242	0.28698	-1.80098	down
ko00940	Phenylpropanoid biosynthesis	9.58111e-06	MSTRG.3213	LOC4330036	K10775	EC:4.3.1.24	phenylalanine ammonia-lyase [Oryza sativa Japonica Group]	29.3215	76.1896	0.38485	-1.37763	down
ko00940	Phenylpropanoid biosynthesis	9.58111e-06	MSTRG.3215	LOC4330037	K10775	EC:4.3.1.24	phenylalanine ammonia-lyase [Oryza sativa Japonica Group]	0.910443	4.35421	0.209095	-2.25777	down
ko00940	Phenylpropanoid biosynthesis	9.58111e-06	MSTRG.4012	LOC4331437	K00430	EC:1.11.1.7	peroxidase 5 [Oryza sativa Japonica Group]	2.6636	10.2907	0.258834	-1.9499	down
ko00940	Phenylpropanoid biosynthesis	9.58111e-06	MSTRG.5467	LOC4334114	K05349	EC:3.2.1.21	uncharacterized protein LOC4334114 [Oryza sativa Japonica Group]	21.0795	55.093	0.382617	-1.38603	down
ko00940	Phenylpropanoid biosynthesis	9.58111e-06	MSTRG.5468	LOC4334116	K01188	EC:3.2.1.21	putative exohydrolase [Oryza sativa Japonica Group];uncharacterized protein LOC4334116 isoform X1 [Oryza sativa Japonica Group]	8.14744	24.3974	0.333947	-1.58231	down
ko00940	Phenylpropanoid biosynthesis	9.58111e-06	MSTRG.6537	LOC9269478	K01188	EC:3.2.1.21	putative beta-glucosidase 9 isoform X1 [Oryza sativa Japonica Group];putative beta-glucosidase 9 isoform X2 [Oryza sativa Japonica Group]	0.740857	1.99611	0.371151	-1.42992	down
ko00940	Phenylpropanoid biosynthesis	9.58111e-06	MSTRG.6539	LOC4336142	K01188	EC:3.2.1.21	beta-glucosidase 10 isoform X1 [Oryza sativa Japonica Group];beta-glucosidase 10 isoform X2 [Oryza sativa Japonica Group]	1.03189	3.44428	0.299596	-1.73891	down
ko00940	Phenylpropanoid biosynthesis	9.58111e-06	MSTRG.6540	LOC9268348	K01188	EC:3.2.1.21	beta-glucosidase 12 [Oryza sativa Japonica Group];beta-glucosidase 11-like isoform X1 [Oryza sativa Japonica Group];beta-glucosidase 11-like isoform X2 [Oryza sativa Japonica Group]	2.49394	8.35368	0.298544	-1.74398	down
ko00940	Phenylpropanoid biosynthesis	9.58111e-06	MSTRG.6667	LOC4336389	K05350	EC:3.2.1.21	beta-glucosidase 16 isoform X1 [Oryza sativa Japonica Group];beta-glucosidase 16 isoform X2 [Oryza sativa Japonica Group];beta-glucosidase 16 isoform X3 [Oryza sativa Japonica Group]	7.16148	20.317	0.352486	-1.50436	down
ko00940	Phenylpropanoid biosynthesis	9.58111e-06	MSTRG.671	LOC4326970	K00430	EC:1.11.1.7	peroxidase 1 [Oryza sativa Japonica Group]	3.25523	15.3854	0.211579	-2.24073	down
ko00940	Phenylpropanoid biosynthesis	9.58111e-06	MSTRG.7255	LOC4337482	K00430	EC:1.11.1.7	peroxidase 12 isoform X1 [Oryza sativa Japonica Group];cationic peroxidase SPC4 isoform X2 [Oryza sativa Japonica Group];cationic peroxidase SPC4 isoform X3 [Oryza sativa Japonica Group]	1.37567	12.3298	0.111573	-3.16395	down
ko00940	Phenylpropanoid biosynthesis	9.58111e-06	MSTRG.7257	LOC4337484	K00430	EC:1.11.1.7	cationic peroxidase SPC4 [Oryza sativa Japonica Group]	1.71024	30.018	0.0569739	-4.13356	down
ko00940	Phenylpropanoid biosynthesis	9.58111e-06	MSTRG.7395	LOC4337725	K00430	EC:1.11.1.7	peroxidase 2 [Oryza sativa Japonica Group]	12.9328	34.1051	0.379203	-1.39896	down
ko00940	Phenylpropanoid biosynthesis	9.58111e-06	MSTRG.806	LOC4324050	K05350	EC:3.2.1.21	beta-glucosidase 1 isoform X1 [Oryza sativa Japonica Group]	1.69087	5.96159	0.283627	-1.81793	down
ko00940	Phenylpropanoid biosynthesis	9.58111e-06	MSTRG.9149	LOC4341249	K00430	EC:1.11.1.7	peroxidase P7 [Oryza sativa Japonica Group]	1.75099	12.192	0.143618	-2.79969	down
ko00940	Phenylpropanoid biosynthesis	9.58111e-06	MSTRG.9418	LOC4341861	K00430	EC:1.11.1.7	peroxidase 3 [Oryza sativa Japonica Group]	2.33071	6.52848	0.357006	-1.48598	down
ko00940	Phenylpropanoid biosynthesis	9.58111e-06	MSTRG.9460	LOC4341935	K00430	EC:1.11.1.7	peroxidase 16 [Oryza sativa Japonica Group]	4.2879	59.2911	0.0723196	-3.78947	down
ko00940	Phenylpropanoid biosynthesis	9.58111e-06	MSTRG.955	LOC4326376	K12355	EC:1.2.1.68	aldehyde dehydrogenase family 2 member C4 [Oryza sativa Japonica Group]	2.24065	0.969036	2.31225	1.2093	up
ko00010	Glycolysis / Gluconeogenesis	1.13491e-05	4326516	LOC4326516	K00844	EC:2.7.1.1	hexokinase-3 [Oryza sativa Japonica Group]	1.14012	2.74392	0.415508	-1.26705	down
ko00010	Glycolysis / Gluconeogenesis	1.13491e-05	4328010	LOC4328010	K00627	EC:2.3.1.12	dihydrolipoyllysine-residue acetyltransferase component 2 of pyruvate dehydrogenase complex, mitochondrial [Oryza sativa Japonica Group]	0.762481	2.24356	0.339853	-1.55702	down
ko00010	Glycolysis / Gluconeogenesis	1.13491e-05	4330512	LOC4330512	K00895	EC:2.7.1.90	pyrophosphate--fructose 6-phosphate 1-phosphotransferase subunit alpha [Oryza sativa Japonica Group]	0.470099	1.44048	0.326349	-1.61551	down
ko00010	Glycolysis / Gluconeogenesis	1.13491e-05	4336039	LOC4336039	K01785	EC:5.1.3.3	aldose 1-epimerase [Oryza sativa Japonica Group]	1.67193	4.79823	0.348447	-1.52099	down
ko00010	Glycolysis / Gluconeogenesis	1.13491e-05	4336113	LOC4336113	K00850	EC:2.7.1.11	LOW QUALITY PROTEIN: ATP-dependent 6-phosphofructokinase 2-like [Oryza sativa Japonica Group]	1.28615	3.75897	0.342156	-1.54728	down
ko00010	Glycolysis / Gluconeogenesis	1.13491e-05	4337862	LOC4337862	K00382	EC:1.8.1.4	dihydrolipoyl dehydrogenase 1, chloroplastic isoform X2 [Oryza sativa Japonica Group];dihydrolipoyl dehydrogenase 2, chloroplastic isoform X1 [Oryza sativa Japonica Group]	0.665864	1.6893	0.394165	-1.34313	down
ko00010	Glycolysis / Gluconeogenesis	1.13491e-05	MSTRG.10693	LOC4344545	K01623	EC:4.1.2.13	fructose-bisphosphate aldolase 6, cytosolic [Oryza sativa Japonica Group]	3.20446	9.59296	0.334042	-1.5819	down
ko00010	Glycolysis / Gluconeogenesis	1.13491e-05	MSTRG.11062	LOC4345338	K00895	EC:2.7.1.90	pyrophosphate--fructose 6-phosphate 1-phosphotransferase subunit alpha [Oryza sativa Japonica Group]	5.26617	14.6334	0.359874	-1.47444	down
ko00010	Glycolysis / Gluconeogenesis	1.13491e-05	MSTRG.11180	LOC4345640	K00627	EC:2.3.1.12	dihydrolipoyllysine-residue acetyltransferase component 4 of pyruvate dehydrogenase complex, chloroplastic [Oryza sativa Japonica Group]	0.596033	1.75179	0.340242	-1.55537	down
ko00010	Glycolysis / Gluconeogenesis	1.13491e-05	MSTRG.1125	LOC4327173	K00873	EC:2.7.1.40	plastidial pyruvate kinase 2 [Oryza sativa Japonica Group]	0.639109	1.74712	0.365807	-1.45085	down
ko00010	Glycolysis / Gluconeogenesis	1.13491e-05	MSTRG.13328	LOC4349966	K00128	EC:1.2.1.3	aldehyde dehydrogenase family 3 member H1 [Oryza sativa Japonica Group]	25.6483	61.1818	0.419215	-1.25424	down
ko00010	Glycolysis / Gluconeogenesis	1.13491e-05	MSTRG.1538	LOC9268592	K00927	EC:2.7.2.3	LOW QUALITY PROTEIN: phosphoglycerate kinase, chloroplastic [Oryza sativa Japonica Group]	0.429282	1.19445	0.359397	-1.47635	down
ko00010	Glycolysis / Gluconeogenesis	1.13491e-05	MSTRG.1905	LOC4325027	K01623	EC:4.1.2.13	fructose-bisphosphate aldolase 3, cytoplasmic [Oryza sativa Japonica Group]	21.8098	53.9498	0.404261	-1.30664	down
ko00010	Glycolysis / Gluconeogenesis	1.13491e-05	MSTRG.3522	LOC4330612	K00128	EC:1.2.1.3	aldehyde dehydrogenase family 2 member B7, mitochondrial [Oryza sativa Japonica Group]	1.92789	11.6239	0.165856	-2.592	down
ko00010	Glycolysis / Gluconeogenesis	1.13491e-05	MSTRG.4272	LOC4331893	K00121	EC:1.1.1.1;EC:1.1.1.284	alcohol dehydrogenase-like 7 [Oryza sativa Japonica Group]	5.42801	14.33	0.378787	-1.40054	down
ko00010	Glycolysis / Gluconeogenesis	1.13491e-05	MSTRG.4640	LOC4332519	K01568	EC:4.1.1.1	pyruvate decarboxylase 2 [Oryza sativa Japonica Group]	9.33783	23.2782	0.401141	-1.31782	down
ko00010	Glycolysis / Gluconeogenesis	1.13491e-05	MSTRG.4681	LOC4332593	K01913	EC:6.2.1.1;EC:6.2.1.2	acetate/butyrate--CoA ligase AAE7, peroxisomal [Oryza sativa Japonica Group]	8.7294	19.8812	0.439078	-1.18745	down
ko00010	Glycolysis / Gluconeogenesis	1.13491e-05	MSTRG.5781	LOC4334578	K03103	EC:3.1.3.62;EC:3.1.3.80	multiple inositol polyphosphate phosphatase 1 [Oryza sativa Japonica Group];cinnamoyl-CoA reductase 1 [Oryza sativa Japonica Group]	4.36503	9.8023	0.445307	-1.16713	down
ko00010	Glycolysis / Gluconeogenesis	1.13491e-05	MSTRG.6019	LOC4334968	K00161	EC:1.2.4.1	pyruvate dehydrogenase E1 component subunit alpha-3, chloroplastic [Oryza sativa Japonica Group]	13.2664	42.4566	0.312471	-1.67821	down
ko00010	Glycolysis / Gluconeogenesis	1.13491e-05	MSTRG.705	LOC4326849	K00382	EC:1.8.1.4	dihydrolipoyl dehydrogenase 1, chloroplastic [Oryza sativa Japonica Group]	1.42885	3.31675	0.430798	-1.21492	down
ko00010	Glycolysis / Gluconeogenesis	1.13491e-05	MSTRG.7551	LOC4338010	K00844	EC:2.7.1.1	hexokinase-7 [Oryza sativa Japonica Group]	0.900275	3.81145	0.236203	-2.0819	down
ko00010	Glycolysis / Gluconeogenesis	1.13491e-05	MSTRG.8023	LOC4339089	K00002	EC:1.1.1.2	aldose reductase [Oryza sativa Japonica Group];protein RETICULATA-RELATED 5, chloroplastic [Oryza sativa Japonica Group];sorting nexin 2A [Oryza sativa Japonica Group]	4.09275	11.7447	0.348477	-1.52087	down
ko00010	Glycolysis / Gluconeogenesis	1.13491e-05	MSTRG.8160	LOC4339369	K00850	EC:2.7.1.11	ATP-dependent 6-phosphofructokinase 6 [Oryza sativa Japonica Group]	3.72554	13.3778	0.278487	-1.84432	down
ko00010	Glycolysis / Gluconeogenesis	1.13491e-05	MSTRG.8861	LOC4340640	K00161	EC:1.2.4.1	pyruvate dehydrogenase E1 component subunit alpha-2, mitochondrial [Oryza sativa Japonica Group]	1.26669	4.17072	0.30371	-1.71924	down
ko00010	Glycolysis / Gluconeogenesis	1.13491e-05	MSTRG.8862	LOC4340643	K00895	EC:2.7.1.90	pyrophosphate--fructose 6-phosphate 1-phosphotransferase subunit beta [Oryza sativa Japonica Group]	3.57119	8.80907	0.405399	-1.30259	down
ko00010	Glycolysis / Gluconeogenesis	1.13491e-05	MSTRG.9383	LOC4341792	K00927	EC:2.7.2.3	phosphoglycerate kinase, cytosolic [Oryza sativa Japonica Group]	3.31261	11.4741	0.288703	-1.79234	down
ko00052	Galactose metabolism	1.56937e-05	4326516	LOC4326516	K00844	EC:2.7.1.1	hexokinase-3 [Oryza sativa Japonica Group]	1.14012	2.74392	0.415508	-1.26705	down
ko00052	Galactose metabolism	1.56937e-05	4336039	LOC4336039	K01785	EC:5.1.3.3	aldose 1-epimerase [Oryza sativa Japonica Group]	1.67193	4.79823	0.348447	-1.52099	down
ko00052	Galactose metabolism	1.56937e-05	4336113	LOC4336113	K00850	EC:2.7.1.11	LOW QUALITY PROTEIN: ATP-dependent 6-phosphofructokinase 2-like [Oryza sativa Japonica Group]	1.28615	3.75897	0.342156	-1.54728	down
ko00052	Galactose metabolism	1.56937e-05	MSTRG.10559	LOC4344290	K07407	EC:3.2.1.22	alpha-galactosidase 3 [Oryza sativa Japonica Group]	2.64721	6.20511	0.426618	-1.22898	down
ko00052	Galactose metabolism	1.56937e-05	MSTRG.11312	LOC4345925	K06617	EC:2.4.1.82	probable galactinol--sucrose galactosyltransferase 1 [Oryza sativa Japonica Group]	1.91872	5.76538	0.332801	-1.58727	down
ko00052	Galactose metabolism	1.56937e-05	MSTRG.12766	LOC4348984	K07407	EC:3.2.1.22	alpha-galactosidase isoform X1 [Oryza sativa Japonica Group];alpha-galactosidase 1 isoform X2 [Oryza sativa Japonica Group]	11.357	31.3722	0.362009	-1.4659	down
ko00052	Galactose metabolism	1.56937e-05	MSTRG.12768	LOC4348988	K07407	EC:3.2.1.22	Os10g0493600, partial [Oryza sativa Japonica Group];alpha-galactosidase isoform X2 [Oryza sativa Japonica Group];hypothetical protein OsI_34152 [Oryza sativa Indica Group]	2.46751	9.95677	0.247822	-2.01262	down
ko00052	Galactose metabolism	1.56937e-05	MSTRG.2069	LOC4325748	K01190	EC:3.2.1.23	uncharacterized protein LOC4325748 [Oryza sativa Japonica Group]	4.14103	10.7254	0.386094	-1.37297	down
ko00052	Galactose metabolism	1.56937e-05	MSTRG.6734	LOC4336515	K01193	EC:3.2.1.26	beta-fructofuranosidase 1 [Oryza sativa Japonica Group]	7.80971	18.6437	0.418892	-1.25535	down
ko00052	Galactose metabolism	1.56937e-05	MSTRG.7551	LOC4338010	K00844	EC:2.7.1.1	hexokinase-7 [Oryza sativa Japonica Group]	0.900275	3.81145	0.236203	-2.0819	down
ko00052	Galactose metabolism	1.56937e-05	MSTRG.8160	LOC4339369	K00850	EC:2.7.1.11	ATP-dependent 6-phosphofructokinase 6 [Oryza sativa Japonica Group]	3.72554	13.3778	0.278487	-1.84432	down
ko00052	Galactose metabolism	1.56937e-05	MSTRG.8430	LOC4339812	K01784	EC:5.1.3.2	UDP-glucose 4-epimerase 1 [Oryza sativa Japonica Group]	43.6768	112.696	0.387562	-1.3675	down
ko00052	Galactose metabolism	1.56937e-05	MSTRG.8692	LOC4340274	K06617	EC:2.4.1.82	probable galactinol--sucrose galactosyltransferase 6 [Oryza sativa Japonica Group]	4.03129	21.3137	0.189141	-2.40247	down
ko00052	Galactose metabolism	1.56937e-05	MSTRG.9393	LOC4341824	K01187	EC:3.2.1.20	probable alpha-glucosidase Os06g0675700 isoform X1 [Oryza sativa Japonica Group];probable alpha-glucosidase Os06g0675700 isoform X3 [Oryza sativa Japonica Group];probable alpha-glucosidase Os06g0675700 isoform X2 [Oryza sativa Japonica Group]	1.29158	3.17171	0.407218	-1.29613	down
ko00052	Galactose metabolism	1.56937e-05	MSTRG.9858	LOC4342703	K06617	EC:2.4.1.82	probable galactinol--sucrose galactosyltransferase 2 isoform X2 [Oryza sativa Japonica Group];probable galactinol--sucrose galactosyltransferase 2 isoform X1 [Oryza sativa Japonica Group]	19.5627	49.1939	0.397666	-1.33037	down
ko00500	Starch and sucrose metabolism	3.02579e-05	4326516	LOC4326516	K00844	EC:2.7.1.1	hexokinase-3 [Oryza sativa Japonica Group]	1.14012	2.74392	0.415508	-1.26705	down
ko00500	Starch and sucrose metabolism	3.02579e-05	4329532	LOC4329532	K00700	EC:2.4.1.18	1,4-alpha-glucan-branching enzyme 2, chloroplastic/amyloplastic [Oryza sativa Japonica Group]	0.280778	1.26039	0.22277	-2.16637	down
ko00500	Starch and sucrose metabolism	3.02579e-05	4332041	LOC4332041	K01188	EC:3.2.1.21	beta-glucosidase 6 isoform X1 [Oryza sativa Japonica Group];beta-glucosidase 6 isoform X2 [Oryza sativa Japonica Group]	0.479911	2.57673	0.186248	-2.4247	down
ko00500	Starch and sucrose metabolism	3.02579e-05	MSTRG.10475	LOC4344146	K05350	EC:3.2.1.21	beta-glucosidase 26 [Oryza sativa Japonica Group]	2.01354	6.2935	0.319939	-1.64413	down
ko00500	Starch and sucrose metabolism	3.02579e-05	MSTRG.11145	LOC4345573	K16055	EC:2.4.1.15;EC:3.1.3.12	probable alpha,alpha-trehalose-phosphate synthase [UDP-forming] 10 [Oryza sativa Japonica Group]	1.55513	8.99947	0.172802	-2.53281	down
ko00500	Starch and sucrose metabolism	3.02579e-05	MSTRG.11354	LOC4345995	K01188	EC:3.2.1.21	beta-glucosidase 27 [Oryza sativa Japonica Group]	4.20408	15.4042	0.272918	-1.87346	down
ko00500	Starch and sucrose metabolism	3.02579e-05	MSTRG.11355	LOC4345996	K01188	EC:3.2.1.21	beta-glucosidase 28 isoform X1 [Oryza sativa Japonica Group]	0.60013	1.57965	0.379913	-1.39626	down
ko00500	Starch and sucrose metabolism	3.02579e-05	MSTRG.11858	LOC4346981	K16055	EC:2.4.1.15;EC:3.1.3.12	alpha,alpha-trehalose-phosphate synthase [UDP-forming] 6 [Oryza sativa Japonica Group]	7.40544	19.4472	0.380798	-1.3929	down
ko00500	Starch and sucrose metabolism	3.02579e-05	MSTRG.12075	LOC4347441	K01188	EC:3.2.1.21	beta-glucosidase 30 isoform X1 [Oryza sativa Japonica Group]	0.913113	4.35255	0.209788	-2.25299	down
ko00500	Starch and sucrose metabolism	3.02579e-05	MSTRG.13031	LOC4349417	K01177	EC:3.2.1.2	beta-amylase 3, chloroplastic [Oryza sativa Japonica Group]	7.45697	33.4903	0.22266	-2.16708	down
ko00500	Starch and sucrose metabolism	3.02579e-05	MSTRG.1994	LOC4326948	K01188	EC:3.2.1.21	beta-glucosidase 5 [Oryza sativa Japonica Group]	6.20831	14.3585	0.432378	-1.20963	down
ko00500	Starch and sucrose metabolism	3.02579e-05	MSTRG.4762	LOC4332724	K01179	EC:3.2.1.4	endoglucanase 9 [Oryza sativa Japonica Group]	3.54938	9.96312	0.356252	-1.48903	down
ko00500	Starch and sucrose metabolism	3.02579e-05	MSTRG.4802	LOC4332788	K00695	EC:2.4.1.13	sucrose synthase 4 [Oryza sativa Japonica Group]	10.2422	40.5275	0.252721	-1.98438	down
ko00500	Starch and sucrose metabolism	3.02579e-05	MSTRG.4895	LOC4332950	K19892	EC:3.2.1.39	glucan endo-1,3-beta-glucosidase 1 [Oryza sativa Japonica Group]	2.02156	10.2604	0.197025	-2.34355	down
ko00500	Starch and sucrose metabolism	3.02579e-05	MSTRG.4950	LOC4333062	K00695	EC:2.4.1.13	sucrose synthase 1 [Oryza sativa Japonica Group]	2.37807	17.4886	0.135978	-2.87855	down
ko00500	Starch and sucrose metabolism	3.02579e-05	MSTRG.5422	LOC4334029	K01179	EC:3.2.1.4	endoglucanase 10 [Oryza sativa Japonica Group]	7.14015	19.3585	0.368837	-1.43894	down
ko00500	Starch and sucrose metabolism	3.02579e-05	MSTRG.5467	LOC4334114	K05349	EC:3.2.1.21	uncharacterized protein LOC4334114 [Oryza sativa Japonica Group]	21.0795	55.093	0.382617	-1.38603	down
ko00500	Starch and sucrose metabolism	3.02579e-05	MSTRG.5468	LOC4334116	K01188	EC:3.2.1.21	putative exohydrolase [Oryza sativa Japonica Group];uncharacterized protein LOC4334116 isoform X1 [Oryza sativa Japonica Group]	8.14744	24.3974	0.333947	-1.58231	down
ko00500	Starch and sucrose metabolism	3.02579e-05	MSTRG.6537	LOC9269478	K01188	EC:3.2.1.21	putative beta-glucosidase 9 isoform X1 [Oryza sativa Japonica Group];putative beta-glucosidase 9 isoform X2 [Oryza sativa Japonica Group]	0.740857	1.99611	0.371151	-1.42992	down
ko00500	Starch and sucrose metabolism	3.02579e-05	MSTRG.6539	LOC4336142	K01188	EC:3.2.1.21	beta-glucosidase 10 isoform X1 [Oryza sativa Japonica Group];beta-glucosidase 10 isoform X2 [Oryza sativa Japonica Group]	1.03189	3.44428	0.299596	-1.73891	down
ko00500	Starch and sucrose metabolism	3.02579e-05	MSTRG.6540	LOC9268348	K01188	EC:3.2.1.21	beta-glucosidase 12 [Oryza sativa Japonica Group];beta-glucosidase 11-like isoform X1 [Oryza sativa Japonica Group];beta-glucosidase 11-like isoform X2 [Oryza sativa Japonica Group]	2.49394	8.35368	0.298544	-1.74398	down
ko00500	Starch and sucrose metabolism	3.02579e-05	MSTRG.6667	LOC4336389	K05350	EC:3.2.1.21	beta-glucosidase 16 isoform X1 [Oryza sativa Japonica Group];beta-glucosidase 16 isoform X2 [Oryza sativa Japonica Group];beta-glucosidase 16 isoform X3 [Oryza sativa Japonica Group]	7.16148	20.317	0.352486	-1.50436	down
ko00500	Starch and sucrose metabolism	3.02579e-05	MSTRG.6734	LOC4336515	K01193	EC:3.2.1.26	beta-fructofuranosidase 1 [Oryza sativa Japonica Group]	7.80971	18.6437	0.418892	-1.25535	down
ko00500	Starch and sucrose metabolism	3.02579e-05	MSTRG.7551	LOC4338010	K00844	EC:2.7.1.1	hexokinase-7 [Oryza sativa Japonica Group]	0.900275	3.81145	0.236203	-2.0819	down
ko00500	Starch and sucrose metabolism	3.02579e-05	MSTRG.806	LOC4324050	K05350	EC:3.2.1.21	beta-glucosidase 1 isoform X1 [Oryza sativa Japonica Group]	1.69087	5.96159	0.283627	-1.81793	down
ko00500	Starch and sucrose metabolism	3.02579e-05	MSTRG.8374	LOC4339718	K00975	EC:2.7.7.27	glucose-1-phosphate adenylyltransferase large subunit 3, chloroplastic/amyloplastic-like [Oryza sativa Japonica Group]	0.991319	5.85503	0.169311	-2.56226	down
ko00500	Starch and sucrose metabolism	3.02579e-05	MSTRG.9056	LOC4341008	K00700	EC:2.4.1.18	1,4-alpha-glucan-branching enzyme 3, chloroplastic/amyloplastic isoform X2 [Oryza sativa Japonica Group];1,4-alpha-glucan-branching enzyme 3, chloroplastic/amyloplastic isoform X1 [Oryza sativa Japonica Group];1,4-alpha-glucan-branching enzyme 3, chloroplastic/amyloplastic isoform X4 [Oryza sativa Japonica Group]	1.02587	2.36915	0.433011	-1.20752	down
ko00500	Starch and sucrose metabolism	3.02579e-05	MSTRG.9393	LOC4341824	K01187	EC:3.2.1.20	probable alpha-glucosidase Os06g0675700 isoform X1 [Oryza sativa Japonica Group];probable alpha-glucosidase Os06g0675700 isoform X3 [Oryza sativa Japonica Group];probable alpha-glucosidase Os06g0675700 isoform X2 [Oryza sativa Japonica Group]	1.29158	3.17171	0.407218	-1.29613	down
ko00460	Cyanoamino acid metabolism	6.86574e-05	4332041	LOC4332041	K01188	EC:3.2.1.21	beta-glucosidase 6 isoform X1 [Oryza sativa Japonica Group];beta-glucosidase 6 isoform X2 [Oryza sativa Japonica Group]	0.479911	2.57673	0.186248	-2.4247	down
ko00460	Cyanoamino acid metabolism	6.86574e-05	MSTRG.10475	LOC4344146	K05350	EC:3.2.1.21	beta-glucosidase 26 [Oryza sativa Japonica Group]	2.01354	6.2935	0.319939	-1.64413	down
ko00460	Cyanoamino acid metabolism	6.86574e-05	MSTRG.11354	LOC4345995	K01188	EC:3.2.1.21	beta-glucosidase 27 [Oryza sativa Japonica Group]	4.20408	15.4042	0.272918	-1.87346	down
ko00460	Cyanoamino acid metabolism	6.86574e-05	MSTRG.11355	LOC4345996	K01188	EC:3.2.1.21	beta-glucosidase 28 isoform X1 [Oryza sativa Japonica Group]	0.60013	1.57965	0.379913	-1.39626	down
ko00460	Cyanoamino acid metabolism	6.86574e-05	MSTRG.12075	LOC4347441	K01188	EC:3.2.1.21	beta-glucosidase 30 isoform X1 [Oryza sativa Japonica Group]	0.913113	4.35255	0.209788	-2.25299	down
ko00460	Cyanoamino acid metabolism	6.86574e-05	MSTRG.1994	LOC4326948	K01188	EC:3.2.1.21	beta-glucosidase 5 [Oryza sativa Japonica Group]	6.20831	14.3585	0.432378	-1.20963	down
ko00460	Cyanoamino acid metabolism	6.86574e-05	MSTRG.5467	LOC4334114	K05349	EC:3.2.1.21	uncharacterized protein LOC4334114 [Oryza sativa Japonica Group]	21.0795	55.093	0.382617	-1.38603	down
ko00460	Cyanoamino acid metabolism	6.86574e-05	MSTRG.5468	LOC4334116	K01188	EC:3.2.1.21	putative exohydrolase [Oryza sativa Japonica Group];uncharacterized protein LOC4334116 isoform X1 [Oryza sativa Japonica Group]	8.14744	24.3974	0.333947	-1.58231	down
ko00460	Cyanoamino acid metabolism	6.86574e-05	MSTRG.6537	LOC9269478	K01188	EC:3.2.1.21	putative beta-glucosidase 9 isoform X1 [Oryza sativa Japonica Group];putative beta-glucosidase 9 isoform X2 [Oryza sativa Japonica Group]	0.740857	1.99611	0.371151	-1.42992	down
ko00460	Cyanoamino acid metabolism	6.86574e-05	MSTRG.6539	LOC4336142	K01188	EC:3.2.1.21	beta-glucosidase 10 isoform X1 [Oryza sativa Japonica Group];beta-glucosidase 10 isoform X2 [Oryza sativa Japonica Group]	1.03189	3.44428	0.299596	-1.73891	down
ko00460	Cyanoamino acid metabolism	6.86574e-05	MSTRG.6540	LOC9268348	K01188	EC:3.2.1.21	beta-glucosidase 12 [Oryza sativa Japonica Group];beta-glucosidase 11-like isoform X1 [Oryza sativa Japonica Group];beta-glucosidase 11-like isoform X2 [Oryza sativa Japonica Group]	2.49394	8.35368	0.298544	-1.74398	down
ko00460	Cyanoamino acid metabolism	6.86574e-05	MSTRG.6667	LOC4336389	K05350	EC:3.2.1.21	beta-glucosidase 16 isoform X1 [Oryza sativa Japonica Group];beta-glucosidase 16 isoform X2 [Oryza sativa Japonica Group];beta-glucosidase 16 isoform X3 [Oryza sativa Japonica Group]	7.16148	20.317	0.352486	-1.50436	down
ko00460	Cyanoamino acid metabolism	6.86574e-05	MSTRG.806	LOC4324050	K05350	EC:3.2.1.21	beta-glucosidase 1 isoform X1 [Oryza sativa Japonica Group]	1.69087	5.96159	0.283627	-1.81793	down
ko00520	Amino sugar and nucleotide sugar metabolism	0.000170201	4325991	LOC4325991	K01809	EC:5.3.1.8	mannose-6-phosphate isomerase 1 isoform X1 [Oryza sativa Japonica Group];mannose-6-phosphate isomerase 1 isoform X2 [Oryza sativa Japonica Group]	0.740301	1.7995	0.411393	-1.28141	down
ko00520	Amino sugar and nucleotide sugar metabolism	0.000170201	4326516	LOC4326516	K00844	EC:2.7.1.1	hexokinase-3 [Oryza sativa Japonica Group]	1.14012	2.74392	0.415508	-1.26705	down
ko00520	Amino sugar and nucleotide sugar metabolism	0.000170201	4330716	LOC4330716	K13648	EC:2.4.1.43	probable galacturonosyltransferase 9 [Oryza sativa Japonica Group]	1.5238	5.14449	0.296201	-1.75535	down
ko00520	Amino sugar and nucleotide sugar metabolism	0.000170201	4332373	LOC4332373	K00966	EC:2.7.7.13	probable mannose-1-phosphate guanylyltransferase 1 [Oryza sativa Japonica Group]	1.31684	3.60073	0.365715	-1.45121	down
ko00520	Amino sugar and nucleotide sugar metabolism	0.000170201	4345284	LOC4345284	K13648	EC:2.4.1.43	probable galacturonosyltransferase 4 [Oryza sativa Japonica Group]	2.12688	5.15093	0.412911	-1.2761	down
ko00520	Amino sugar and nucleotide sugar metabolism	0.000170201	4348449	LOC4348449	K13648	EC:2.4.1.43	probable galacturonosyltransferase 3 isoform X2 [Oryza sativa Japonica Group];probable galacturonosyltransferase 3 isoform X1 [Oryza sativa Japonica Group];probable galacturonosyltransferase 3 isoform X3 [Oryza sativa Japonica Group]	1.27127	3.05898	0.415585	-1.26678	down
ko00520	Amino sugar and nucleotide sugar metabolism	0.000170201	4351191	LOC4351191	K01183	EC:3.2.1.14	xylanase inhibitor protein 2-like [Oryza sativa Japonica Group]	1.35841	3.31987	0.409174	-1.28921	down
ko00520	Amino sugar and nucleotide sugar metabolism	0.000170201	MSTRG.11379	LOC4346051	K01183	EC:3.2.1.14	xylanase inhibitor protein 2-like [Oryza sativa Japonica Group]	2.32941	8.22301	0.283279	-1.8197	down
ko00520	Amino sugar and nucleotide sugar metabolism	0.000170201	MSTRG.12108	LOC4347499	K08679	EC:5.1.3.6	UDP-glucuronate 4-epimerase 6 [Oryza sativa Japonica Group]	1.68095	6.97805	0.24089	-2.05355	down
ko00520	Amino sugar and nucleotide sugar metabolism	0.000170201	MSTRG.13772	LOC4351185	K01183	EC:3.2.1.14	class III chitinase homologue (OsChib3H-b), partial [Oryza sativa]	3.22507	28.5499	0.112962	-3.14608	down
ko00520	Amino sugar and nucleotide sugar metabolism	0.000170201	MSTRG.13775	LOC4351197	K01183	EC:3.2.1.14	xylanase inhibitor protein 1-like [Oryza sativa Japonica Group]	1.22596	10.7674	0.113859	-3.13468	down
ko00520	Amino sugar and nucleotide sugar metabolism	0.000170201	MSTRG.1745	LOC4325067	K01183	EC:3.2.1.14	hevamine-A [Oryza sativa Japonica Group]	1.86407	6.80222	0.274038	-1.86755	down
ko00520	Amino sugar and nucleotide sugar metabolism	0.000170201	MSTRG.2343	LOC4328266	K12446	EC:2.7.1.46	L-arabinokinase [Oryza sativa Japonica Group]	4.31759	10.1381	0.425879	-1.23148	down
ko00520	Amino sugar and nucleotide sugar metabolism	0.000170201	MSTRG.2890	LOC4329416	K13648	EC:2.4.1.43	Os02g0498700, partial [Oryza sativa Japonica Group]	2.01417	5.152	0.39095	-1.35494	down
ko00520	Amino sugar and nucleotide sugar metabolism	0.000170201	MSTRG.6604	LOC4336263	K01183	EC:3.2.1.14	chitinase 4 [Oryza sativa Japonica Group]	1.53741	6.89206	0.223069	-2.16444	down
ko00520	Amino sugar and nucleotide sugar metabolism	0.000170201	MSTRG.6606	LOC4336265	K01183	EC:3.2.1.14	chitinase 5 [Oryza sativa Japonica Group]	1.10965	11.2036	0.0990442	-3.33578	down
ko00520	Amino sugar and nucleotide sugar metabolism	0.000170201	MSTRG.6951	LOC4336928	K18677	EC:2.7.1.44	galacturonokinase [Oryza sativa Japonica Group]	7.18037	23.1354	0.310363	-1.68797	down
ko00520	Amino sugar and nucleotide sugar metabolism	0.000170201	MSTRG.7551	LOC4338010	K00844	EC:2.7.1.1	hexokinase-7 [Oryza sativa Japonica Group]	0.900275	3.81145	0.236203	-2.0819	down
ko00520	Amino sugar and nucleotide sugar metabolism	0.000170201	MSTRG.7626	LOC4338208	K01183	EC:3.2.1.14	xylanase inhibitor protein 2-like [Oryza sativa Japonica Group]	216.527	841.877	0.257195	-1.95906	down
ko00520	Amino sugar and nucleotide sugar metabolism	0.000170201	MSTRG.7627	LOC4338211	K01183	EC:3.2.1.14	xylanase inhibitor protein 2-like [Oryza sativa Japonica Group]	2.29772	27.8543	0.0824908	-3.59962	down
ko00520	Amino sugar and nucleotide sugar metabolism	0.000170201	MSTRG.7781	LOC4338546	K08678	EC:4.1.1.35	UDP-glucuronic acid decarboxylase 2 [Oryza sativa Japonica Group]	13.5881	33.7421	0.402706	-1.3122	down
ko00520	Amino sugar and nucleotide sugar metabolism	0.000170201	MSTRG.8374	LOC4339718	K00975	EC:2.7.7.27	glucose-1-phosphate adenylyltransferase large subunit 3, chloroplastic/amyloplastic-like [Oryza sativa Japonica Group]	0.991319	5.85503	0.169311	-2.56226	down
ko00520	Amino sugar and nucleotide sugar metabolism	0.000170201	MSTRG.8430	LOC4339812	K01784	EC:5.1.3.2	UDP-glucose 4-epimerase 1 [Oryza sativa Japonica Group]	43.6768	112.696	0.387562	-1.3675	down
ko00520	Amino sugar and nucleotide sugar metabolism	0.000170201	MSTRG.9050	LOC4340994	K01183	EC:3.2.1.14	xylanase inhibitor protein 1 isoform X1 [Oryza sativa Japonica Group]	48.9755	124.491	0.393405	-1.34591	down
ko00520	Amino sugar and nucleotide sugar metabolism	0.000170201	MSTRG.9568	LOC4342115	K20547	EC:3.2.1.14	chitinase 1 [Oryza sativa Japonica Group]	5.70205	22.2902	0.25581	-1.96686	down
ko00051	Fructose and mannose metabolism	0.000658635	4325991	LOC4325991	K01809	EC:5.3.1.8	mannose-6-phosphate isomerase 1 isoform X1 [Oryza sativa Japonica Group];mannose-6-phosphate isomerase 1 isoform X2 [Oryza sativa Japonica Group]	0.740301	1.7995	0.411393	-1.28141	down
ko00051	Fructose and mannose metabolism	0.000658635	4326516	LOC4326516	K00844	EC:2.7.1.1	hexokinase-3 [Oryza sativa Japonica Group]	1.14012	2.74392	0.415508	-1.26705	down
ko00051	Fructose and mannose metabolism	0.000658635	4330512	LOC4330512	K00895	EC:2.7.1.90	pyrophosphate--fructose 6-phosphate 1-phosphotransferase subunit alpha [Oryza sativa Japonica Group]	0.470099	1.44048	0.326349	-1.61551	down
ko00051	Fructose and mannose metabolism	0.000658635	4332373	LOC4332373	K00966	EC:2.7.7.13	probable mannose-1-phosphate guanylyltransferase 1 [Oryza sativa Japonica Group]	1.31684	3.60073	0.365715	-1.45121	down
ko00051	Fructose and mannose metabolism	0.000658635	4336113	LOC4336113	K00850	EC:2.7.1.11	LOW QUALITY PROTEIN: ATP-dependent 6-phosphofructokinase 2-like [Oryza sativa Japonica Group]	1.28615	3.75897	0.342156	-1.54728	down
ko00051	Fructose and mannose metabolism	0.000658635	MSTRG.10525	LOC4344231	K01805	EC:5.3.1.5	xylose isomerase [Oryza sativa Japonica Group]	13.1405	31.2126	0.421	-1.24811	down
ko00051	Fructose and mannose metabolism	0.000658635	MSTRG.10693	LOC4344545	K01623	EC:4.1.2.13	fructose-bisphosphate aldolase 6, cytosolic [Oryza sativa Japonica Group]	3.20446	9.59296	0.334042	-1.5819	down
ko00051	Fructose and mannose metabolism	0.000658635	MSTRG.11062	LOC4345338	K00895	EC:2.7.1.90	pyrophosphate--fructose 6-phosphate 1-phosphotransferase subunit alpha [Oryza sativa Japonica Group]	5.26617	14.6334	0.359874	-1.47444	down
ko00051	Fructose and mannose metabolism	0.000658635	MSTRG.1905	LOC4325027	K01623	EC:4.1.2.13	fructose-bisphosphate aldolase 3, cytoplasmic [Oryza sativa Japonica Group]	21.8098	53.9498	0.404261	-1.30664	down
ko00051	Fructose and mannose metabolism	0.000658635	MSTRG.5840	LOC9266557	K19355	EC:3.2.1.78	mannan endo-1,4-beta-mannosidase 3-like [Oryza sativa Japonica Group]	7.16104	32.3003	0.221702	-2.1733	down
ko00051	Fructose and mannose metabolism	0.000658635	MSTRG.7551	LOC4338010	K00844	EC:2.7.1.1	hexokinase-7 [Oryza sativa Japonica Group]	0.900275	3.81145	0.236203	-2.0819	down
ko00051	Fructose and mannose metabolism	0.000658635	MSTRG.8160	LOC4339369	K00850	EC:2.7.1.11	ATP-dependent 6-phosphofructokinase 6 [Oryza sativa Japonica Group]	3.72554	13.3778	0.278487	-1.84432	down
ko00051	Fructose and mannose metabolism	0.000658635	MSTRG.8862	LOC4340643	K00895	EC:2.7.1.90	pyrophosphate--fructose 6-phosphate 1-phosphotransferase subunit beta [Oryza sativa Japonica Group]	3.57119	8.80907	0.405399	-1.30259	down
ko00410	beta-Alanine metabolism	0.000855483	MSTRG.10044	LOC4343249	K01431	EC:3.5.1.6	beta-ureidopropionase [Oryza sativa Japonica Group]	1.80718	5.69932	0.317087	-1.65705	down
ko00410	beta-Alanine metabolism	0.000855483	MSTRG.13328	LOC4349966	K00128	EC:1.2.1.3	aldehyde dehydrogenase family 3 member H1 [Oryza sativa Japonica Group]	25.6483	61.1818	0.419215	-1.25424	down
ko00410	beta-Alanine metabolism	0.000855483	MSTRG.14133	LOC4351929	K05605	EC:3.1.2.4	3-hydroxyisobutyryl-CoA hydrolase 1 isoform X3 [Oryza sativa Japonica Group];3-hydroxyisobutyryl-CoA hydrolase 1 isoform X9 [Oryza sativa Japonica Group];uncharacterized protein LOC4351929 isoform X5 [Oryza sativa Japonica Group];uncharacterized protein LOC4351929 isoform X6 [Oryza sativa Japonica Group];3-hydroxyisobutyryl-CoA hydrolase 1 isoform X1 [Oryza sativa Japonica Group];3-hydroxyisobuty…	4.6309	10.6816	0.433542	-1.20576	down
ko00410	beta-Alanine metabolism	0.000855483	MSTRG.1566	LOC4327558	K01464	EC:3.5.2.2	dihydropyrimidinase isoform X1 [Oryza sativa Japonica Group]	1.15083	2.83802	0.405503	-1.30222	down
ko00410	beta-Alanine metabolism	0.000855483	MSTRG.238	LOC4324062	K00232	EC:1.3.3.6	acyl-coenzyme A oxidase 4, peroxisomal isoform X2 [Oryza sativa Japonica Group];acyl-coenzyme A oxidase 4, peroxisomal isoform X1 [Oryza sativa Japonica Group]	2.82731	9.40331	0.300671	-1.73374	down
ko00410	beta-Alanine metabolism	0.000855483	MSTRG.3522	LOC4330612	K00128	EC:1.2.1.3	aldehyde dehydrogenase family 2 member B7, mitochondrial [Oryza sativa Japonica Group]	1.92789	11.6239	0.165856	-2.592	down
ko00410	beta-Alanine metabolism	0.000855483	MSTRG.3554	LOC4330657	K00207	EC:1.3.1.2	dihydropyrimidine dehydrogenase (NADP(+)), chloroplastic [Oryza sativa Japonica Group]	21.3009	64.746	0.328992	-1.60387	down
ko00410	beta-Alanine metabolism	0.000855483	MSTRG.5378	LOC4333932	K01580	EC:4.1.1.15	glutamate decarboxylase 1 [Oryza sativa Japonica Group]	18.6676	44.7286	0.417353	-1.26066	down
ko00410	beta-Alanine metabolism	0.000855483	MSTRG.6548	LOC4336153	K00276	EC:1.4.3.21	uncharacterized protein LOC4336153 [Oryza sativa Japonica Group]	3.49377	8.79674	0.397167	-1.33218	down
ko00410	beta-Alanine metabolism	0.000855483	MSTRG.7182	LOC4337359	K17839	EC:1.5.3.17	probable polyamine oxidase 2 [Oryza sativa Japonica Group]	26.861	65.4005	0.410716	-1.28379	down
ko04016	MAPK signaling pathway - plant	0.00147105	4337016	LOC4337016	K13420	EC:2.7.11.1	OSJNBa0058K23.7 [Oryza sativa Japonica Group]	0.422626	3.65858	0.115516	-3.11383	down
ko04016	MAPK signaling pathway - plant	0.00147105	4352439	LOC4352439	NA	NA	respiratory burst oxidase homolog protein B [Oryza sativa Japonica Group]	0.826036	11.5624	0.0714417	-3.80709	down
ko04016	MAPK signaling pathway - plant	0.00147105	9267508	LOC9267508	NA	NA	WRKY transcription factor 22-like [Oryza sativa Japonica Group]	0.709482	2.37332	0.29894	-1.74207	down
ko04016	MAPK signaling pathway - plant	0.00147105	MSTRG.10383	LOC4343944	K14498	EC:2.7.11.1	abcisic acid-inducible protein kinanase, partial [Oryza sativa Indica Group];serine/threonine-protein kinase SAPK2 isoform X1 [Oryza sativa Japonica Group]	11.9083	31.7206	0.375414	-1.41345	down
ko04016	MAPK signaling pathway - plant	0.00147105	MSTRG.11945	LOC4347158	NA	NA	respiratory burst oxidase homolog protein E [Oryza sativa Japonica Group]	1.66571	3.99214	0.417247	-1.26103	down
ko04016	MAPK signaling pathway - plant	0.00147105	MSTRG.1289	LOC4325934	NA	NA	protein REVERSION-TO-ETHYLENE SENSITIVITY1 [Oryza sativa Japonica Group]	2.83775	7.49005	0.378869	-1.40023	down
ko04016	MAPK signaling pathway - plant	0.00147105	MSTRG.13589	LOC107278041	NA	NA	respiratory burst oxidase homolog protein B [Oryza sativa Japonica Group]	19.0985	52.3844	0.364585	-1.45567	down
ko04016	MAPK signaling pathway - plant	0.00147105	MSTRG.1638	LOC4327518	NA	NA	WRKY transcription factor WRKY24 [Oryza sativa Japonica Group]	4.7402	11.2607	0.420951	-1.24828	down
ko04016	MAPK signaling pathway - plant	0.00147105	MSTRG.2229	LOC4328073	K03781	EC:1.11.1.6	catalase isozyme A [Oryza sativa Japonica Group]	40.2494	107.137	0.375682	-1.41242	down
ko04016	MAPK signaling pathway - plant	0.00147105	MSTRG.2539	LOC4328616	K17686	EC:7.2.2.8	copper-transporting ATPase HMA4 [Oryza sativa Japonica Group]	3.99706	11.3111	0.353375	-1.50073	down
ko04016	MAPK signaling pathway - plant	0.00147105	MSTRG.3712	LOC4330957	K13413	EC:2.7.12.2	Os02g0787300, partial [Oryza sativa Japonica Group]	41.2468	93.0865	0.443101	-1.17429	down
ko04016	MAPK signaling pathway - plant	0.00147105	MSTRG.4925	LOC4333017	K14498	EC:2.7.11.1	serine/threonine-protein kinase SAPK1 isoform X1 [Oryza sativa Japonica Group]	7.10104	18.4834	0.384184	-1.38013	down
ko04016	MAPK signaling pathway - plant	0.00147105	MSTRG.6043	LOC4335058	NA	NA	Os04g0169100, partial [Oryza sativa Japonica Group]	4.03078	9.82411	0.410295	-1.28527	down
ko04016	MAPK signaling pathway - plant	0.00147105	MSTRG.741	LOC4326027	NA	NA	respiratory burst oxidase homolog protein B [Oryza sativa Japonica Group]	8.97252	20.6183	0.435172	-1.20034	down
ko04016	MAPK signaling pathway - plant	0.00147105	MSTRG.767	LOC4325422	NA	NA	pathogenesis-related protein 1 [Oryza sativa Japonica Group]	8.13585	1.1594	7.01731	2.81092	up
ko04016	MAPK signaling pathway - plant	0.00147105	MSTRG.768	LOC4325424	NA	NA	pathogenesis-related protein PRB1-2 [Oryza sativa Japonica Group]	3.33996	8.36048	0.399494	-1.32375	down
ko04016	MAPK signaling pathway - plant	0.00147105	MSTRG.8172	LOC4339397	NA	NA	respiratory burst oxidase homolog protein A [Oryza sativa Japonica Group]	1.13204	3.14505	0.359942	-1.47417	down
ko04016	MAPK signaling pathway - plant	0.00147105	MSTRG.8356	LOC4339671	K14497	EC:3.1.3.16	protein phosphatase 2C 51 isoform X2 [Oryza sativa Japonica Group];protein phosphatase 2C 51 isoform X1 [Oryza sativa Japonica Group]	1.30602	4.13571	0.315791	-1.66296	down
ko04016	MAPK signaling pathway - plant	0.00147105	MSTRG.9238	LOC4341476	NA	NA	EIN3-binding F-box protein 1 [Oryza sativa Japonica Group]	7.82891	17.3854	0.450316	-1.15099	down
ko04016	MAPK signaling pathway - plant	0.00147105	MSTRG.9568	LOC4342115	K20547	EC:3.2.1.14	chitinase 1 [Oryza sativa Japonica Group]	5.70205	22.2902	0.25581	-1.96686	down
ko04016	MAPK signaling pathway - plant	0.00147105	MSTRG.9645	LOC4342318	NA	NA	pathogenesis-related protein 1 [Oryza sativa Japonica Group]	3.99212	1.16659	3.42203	1.77485	up
ko01200	Carbon metabolism	0.0021324	4326516	LOC4326516	K00844	EC:2.7.1.1	hexokinase-3 [Oryza sativa Japonica Group]	1.14012	2.74392	0.415508	-1.26705	down
ko01200	Carbon metabolism	0.0021324	4328010	LOC4328010	K00627	EC:2.3.1.12	dihydrolipoyllysine-residue acetyltransferase component 2 of pyruvate dehydrogenase complex, mitochondrial [Oryza sativa Japonica Group]	0.762481	2.24356	0.339853	-1.55702	down
ko01200	Carbon metabolism	0.0021324	4336113	LOC4336113	K00850	EC:2.7.1.11	LOW QUALITY PROTEIN: ATP-dependent 6-phosphofructokinase 2-like [Oryza sativa Japonica Group]	1.28615	3.75897	0.342156	-1.54728	down
ko01200	Carbon metabolism	0.0021324	4337862	LOC4337862	K00382	EC:1.8.1.4	dihydrolipoyl dehydrogenase 1, chloroplastic isoform X2 [Oryza sativa Japonica Group];dihydrolipoyl dehydrogenase 2, chloroplastic isoform X1 [Oryza sativa Japonica Group]	0.665864	1.6893	0.394165	-1.34313	down
ko01200	Carbon metabolism	0.0021324	MSTRG.10129	LOC4343441	K01637	EC:4.1.3.1	isocitrate lyase [Oryza sativa Japonica Group]	15.2412	99.6123	0.153005	-2.70835	down
ko01200	Carbon metabolism	0.0021324	MSTRG.10328	LOC4343843	K01057	EC:3.1.1.31	probable 6-phosphogluconolactonase 2 [Oryza sativa Japonica Group]	3.49035	11.4929	0.303696	-1.7193	down
ko01200	Carbon metabolism	0.0021324	MSTRG.10693	LOC4344545	K01623	EC:4.1.2.13	fructose-bisphosphate aldolase 6, cytosolic [Oryza sativa Japonica Group]	3.20446	9.59296	0.334042	-1.5819	down
ko01200	Carbon metabolism	0.0021324	MSTRG.10759	LOC4344683	K00616	EC:2.2.1.2	uncharacterized protein LOC4344683 [Oryza sativa Japonica Group]	0.891681	2.37854	0.374886	-1.41548	down
ko01200	Carbon metabolism	0.0021324	MSTRG.11180	LOC4345640	K00627	EC:2.3.1.12	dihydrolipoyllysine-residue acetyltransferase component 4 of pyruvate dehydrogenase complex, chloroplastic [Oryza sativa Japonica Group]	0.596033	1.75179	0.340242	-1.55537	down
ko01200	Carbon metabolism	0.0021324	MSTRG.1125	LOC4327173	K00873	EC:2.7.1.40	plastidial pyruvate kinase 2 [Oryza sativa Japonica Group]	0.639109	1.74712	0.365807	-1.45085	down
ko01200	Carbon metabolism	0.0021324	MSTRG.1326	LOC4324717	K00029	EC:1.1.1.40	NADP-dependent malic enzyme isoform X1 [Oryza sativa Japonica Group];Os01g0723400, partial [Oryza sativa Japonica Group];NADP-dependent malic enzyme isoform X2 [Oryza sativa Japonica Group]	16.3292	39.5652	0.412715	-1.27678	down
ko01200	Carbon metabolism	0.0021324	MSTRG.1377	LOC4326552	K00029	EC:1.1.1.40	NADP-dependent malic enzyme [Oryza sativa Japonica Group]	2.64043	15.1493	0.174293	-2.52041	down
ko01200	Carbon metabolism	0.0021324	MSTRG.14133	LOC4351929	K05605	EC:3.1.2.4	3-hydroxyisobutyryl-CoA hydrolase 1 isoform X3 [Oryza sativa Japonica Group];3-hydroxyisobutyryl-CoA hydrolase 1 isoform X9 [Oryza sativa Japonica Group];uncharacterized protein LOC4351929 isoform X5 [Oryza sativa Japonica Group];uncharacterized protein LOC4351929 isoform X6 [Oryza sativa Japonica Group];3-hydroxyisobutyryl-CoA hydrolase 1 isoform X1 [Oryza sativa Japonica Group];3-hydroxyisobuty…	4.6309	10.6816	0.433542	-1.20576	down
ko01200	Carbon metabolism	0.0021324	MSTRG.14536	LOC4352871	K00026	EC:1.1.1.37	malate dehydrogenase, glyoxysomal [Oryza sativa Japonica Group]	8.92041	21.2651	0.419486	-1.25331	down
ko01200	Carbon metabolism	0.0021324	MSTRG.1538	LOC9268592	K00927	EC:2.7.2.3	LOW QUALITY PROTEIN: phosphoglycerate kinase, chloroplastic [Oryza sativa Japonica Group]	0.429282	1.19445	0.359397	-1.47635	down
ko01200	Carbon metabolism	0.0021324	MSTRG.1905	LOC4325027	K01623	EC:4.1.2.13	fructose-bisphosphate aldolase 3, cytoplasmic [Oryza sativa Japonica Group]	21.8098	53.9498	0.404261	-1.30664	down
ko01200	Carbon metabolism	0.0021324	MSTRG.2229	LOC4328073	K03781	EC:1.11.1.6	catalase isozyme A [Oryza sativa Japonica Group]	40.2494	107.137	0.375682	-1.41242	down
ko01200	Carbon metabolism	0.0021324	MSTRG.238	LOC4324062	K00232	EC:1.3.3.6	acyl-coenzyme A oxidase 4, peroxisomal isoform X2 [Oryza sativa Japonica Group];acyl-coenzyme A oxidase 4, peroxisomal isoform X1 [Oryza sativa Japonica Group]	2.82731	9.40331	0.300671	-1.73374	down
ko01200	Carbon metabolism	0.0021324	MSTRG.2532	LOC4328598	K01647	EC:2.3.3.1	citrate synthase 4, mitochondrial [Oryza sativa Japonica Group]	5.89366	14.7193	0.400403	-1.32047	down
ko01200	Carbon metabolism	0.0021324	MSTRG.4272	LOC4331893	K00121	EC:1.1.1.1;EC:1.1.1.284	alcohol dehydrogenase-like 7 [Oryza sativa Japonica Group]	5.42801	14.33	0.378787	-1.40054	down
ko01200	Carbon metabolism	0.0021324	MSTRG.4681	LOC4332593	K01913	EC:6.2.1.1;EC:6.2.1.2	acetate/butyrate--CoA ligase AAE7, peroxisomal [Oryza sativa Japonica Group]	8.7294	19.8812	0.439078	-1.18745	down
ko01200	Carbon metabolism	0.0021324	MSTRG.5360	LOC4333898	K01754	EC:4.3.1.19	threonine dehydratase biosynthetic, chloroplastic [Oryza sativa Japonica Group]	2.04037	6.52461	0.312719	-1.67706	down
ko01200	Carbon metabolism	0.0021324	MSTRG.6019	LOC4334968	K00161	EC:1.2.4.1	pyruvate dehydrogenase E1 component subunit alpha-3, chloroplastic [Oryza sativa Japonica Group]	13.2664	42.4566	0.312471	-1.67821	down
ko01200	Carbon metabolism	0.0021324	MSTRG.6557	LOC4336169	K00030	EC:1.1.1.41	isocitrate dehydrogenase [NAD] regulatory subunit 1, mitochondrial [Oryza sativa Japonica Group]	7.7988	20.3771	0.382724	-1.38562	down
ko01200	Carbon metabolism	0.0021324	MSTRG.6582	LOC9268154	K01638	EC:2.3.3.9	malate synthase [Oryza sativa Japonica Group]	8.30098	28.3073	0.293245	-1.76982	down
ko01200	Carbon metabolism	0.0021324	MSTRG.6760	LOC4336554	K00261	EC:1.4.1.3	glutamate dehydrogenase 2, mitochondrial [Oryza sativa Japonica Group]	5.38492	12.4725	0.431745	-1.21175	down
ko01200	Carbon metabolism	0.0021324	MSTRG.7023	LOC4337048	K11517	EC:1.1.3.15	peroxisomal (S)-2-hydroxy-acid oxidase GLO3 isoform X1 [Oryza sativa Japonica Group];peroxisomal (S)-2-hydroxy-acid oxidase GLO3 isoform X2 [Oryza sativa Japonica Group]	2.25383	7.83591	0.287628	-1.79772	down
ko01200	Carbon metabolism	0.0021324	MSTRG.705	LOC4326849	K00382	EC:1.8.1.4	dihydrolipoyl dehydrogenase 1, chloroplastic [Oryza sativa Japonica Group]	1.42885	3.31675	0.430798	-1.21492	down
ko01200	Carbon metabolism	0.0021324	MSTRG.7551	LOC4338010	K00844	EC:2.7.1.1	hexokinase-7 [Oryza sativa Japonica Group]	0.900275	3.81145	0.236203	-2.0819	down
ko01200	Carbon metabolism	0.0021324	MSTRG.8160	LOC4339369	K00850	EC:2.7.1.11	ATP-dependent 6-phosphofructokinase 6 [Oryza sativa Japonica Group]	3.72554	13.3778	0.278487	-1.84432	down
ko01200	Carbon metabolism	0.0021324	MSTRG.8861	LOC4340640	K00161	EC:1.2.4.1	pyruvate dehydrogenase E1 component subunit alpha-2, mitochondrial [Oryza sativa Japonica Group]	1.26669	4.17072	0.30371	-1.71924	down
ko01200	Carbon metabolism	0.0021324	MSTRG.9084	LOC4341069	K00122	EC:1.17.1.9	formate dehydrogenase 1, mitochondrial [Oryza sativa Japonica Group]	10.744	28.1648	0.38147	-1.39036	down
ko01200	Carbon metabolism	0.0021324	MSTRG.9383	LOC4341792	K00927	EC:2.7.2.3	phosphoglycerate kinase, cytosolic [Oryza sativa Japonica Group]	3.31261	11.4741	0.288703	-1.79234	down
ko00620	Pyruvate metabolism	0.00401943	4328010	LOC4328010	K00627	EC:2.3.1.12	dihydrolipoyllysine-residue acetyltransferase component 2 of pyruvate dehydrogenase complex, mitochondrial [Oryza sativa Japonica Group]	0.762481	2.24356	0.339853	-1.55702	down
ko00620	Pyruvate metabolism	0.00401943	4337862	LOC4337862	K00382	EC:1.8.1.4	dihydrolipoyl dehydrogenase 1, chloroplastic isoform X2 [Oryza sativa Japonica Group];dihydrolipoyl dehydrogenase 2, chloroplastic isoform X1 [Oryza sativa Japonica Group]	0.665864	1.6893	0.394165	-1.34313	down
ko00620	Pyruvate metabolism	0.00401943	MSTRG.11180	LOC4345640	K00627	EC:2.3.1.12	dihydrolipoyllysine-residue acetyltransferase component 4 of pyruvate dehydrogenase complex, chloroplastic [Oryza sativa Japonica Group]	0.596033	1.75179	0.340242	-1.55537	down
ko00620	Pyruvate metabolism	0.00401943	MSTRG.1125	LOC4327173	K00873	EC:2.7.1.40	plastidial pyruvate kinase 2 [Oryza sativa Japonica Group]	0.639109	1.74712	0.365807	-1.45085	down
ko00620	Pyruvate metabolism	0.00401943	MSTRG.1326	LOC4324717	K00029	EC:1.1.1.40	NADP-dependent malic enzyme isoform X1 [Oryza sativa Japonica Group];Os01g0723400, partial [Oryza sativa Japonica Group];NADP-dependent malic enzyme isoform X2 [Oryza sativa Japonica Group]	16.3292	39.5652	0.412715	-1.27678	down
ko00620	Pyruvate metabolism	0.00401943	MSTRG.13328	LOC4349966	K00128	EC:1.2.1.3	aldehyde dehydrogenase family 3 member H1 [Oryza sativa Japonica Group]	25.6483	61.1818	0.419215	-1.25424	down
ko00620	Pyruvate metabolism	0.00401943	MSTRG.1377	LOC4326552	K00029	EC:1.1.1.40	NADP-dependent malic enzyme [Oryza sativa Japonica Group]	2.64043	15.1493	0.174293	-2.52041	down
ko00620	Pyruvate metabolism	0.00401943	MSTRG.14536	LOC4352871	K00026	EC:1.1.1.37	malate dehydrogenase, glyoxysomal [Oryza sativa Japonica Group]	8.92041	21.2651	0.419486	-1.25331	down
ko00620	Pyruvate metabolism	0.00401943	MSTRG.3522	LOC4330612	K00128	EC:1.2.1.3	aldehyde dehydrogenase family 2 member B7, mitochondrial [Oryza sativa Japonica Group]	1.92789	11.6239	0.165856	-2.592	down
ko00620	Pyruvate metabolism	0.00401943	MSTRG.4681	LOC4332593	K01913	EC:6.2.1.1;EC:6.2.1.2	acetate/butyrate--CoA ligase AAE7, peroxisomal [Oryza sativa Japonica Group]	8.7294	19.8812	0.439078	-1.18745	down
ko00620	Pyruvate metabolism	0.00401943	MSTRG.6019	LOC4334968	K00161	EC:1.2.4.1	pyruvate dehydrogenase E1 component subunit alpha-3, chloroplastic [Oryza sativa Japonica Group]	13.2664	42.4566	0.312471	-1.67821	down
ko00620	Pyruvate metabolism	0.00401943	MSTRG.6582	LOC9268154	K01638	EC:2.3.3.9	malate synthase [Oryza sativa Japonica Group]	8.30098	28.3073	0.293245	-1.76982	down
ko00620	Pyruvate metabolism	0.00401943	MSTRG.705	LOC4326849	K00382	EC:1.8.1.4	dihydrolipoyl dehydrogenase 1, chloroplastic [Oryza sativa Japonica Group]	1.42885	3.31675	0.430798	-1.21492	down
ko00620	Pyruvate metabolism	0.00401943	MSTRG.8861	LOC4340640	K00161	EC:1.2.4.1	pyruvate dehydrogenase E1 component subunit alpha-2, mitochondrial [Oryza sativa Japonica Group]	1.26669	4.17072	0.30371	-1.71924	down
ko00640	Propanoate metabolism	0.00472905	4337862	LOC4337862	K00382	EC:1.8.1.4	dihydrolipoyl dehydrogenase 1, chloroplastic isoform X2 [Oryza sativa Japonica Group];dihydrolipoyl dehydrogenase 2, chloroplastic isoform X1 [Oryza sativa Japonica Group]	0.665864	1.6893	0.394165	-1.34313	down
ko00640	Propanoate metabolism	0.00472905	MSTRG.14012	LOC4351684	K00166	EC:1.2.4.4	2-oxoisovalerate dehydrogenase subunit alpha 2, mitochondrial isoform X1 [Oryza sativa Japonica Group];2-oxoisovalerate dehydrogenase subunit alpha 2, mitochondrial isoform X2 [Oryza sativa Japonica Group]	7.07258	18.4377	0.383593	-1.38235	down
ko00640	Propanoate metabolism	0.00472905	MSTRG.14133	LOC4351929	K05605	EC:3.1.2.4	3-hydroxyisobutyryl-CoA hydrolase 1 isoform X3 [Oryza sativa Japonica Group];3-hydroxyisobutyryl-CoA hydrolase 1 isoform X9 [Oryza sativa Japonica Group];uncharacterized protein LOC4351929 isoform X5 [Oryza sativa Japonica Group];uncharacterized protein LOC4351929 isoform X6 [Oryza sativa Japonica Group];3-hydroxyisobutyryl-CoA hydrolase 1 isoform X1 [Oryza sativa Japonica Group];3-hydroxyisobuty…	4.6309	10.6816	0.433542	-1.20576	down
ko00640	Propanoate metabolism	0.00472905	MSTRG.238	LOC4324062	K00232	EC:1.3.3.6	acyl-coenzyme A oxidase 4, peroxisomal isoform X2 [Oryza sativa Japonica Group];acyl-coenzyme A oxidase 4, peroxisomal isoform X1 [Oryza sativa Japonica Group]	2.82731	9.40331	0.300671	-1.73374	down
ko00640	Propanoate metabolism	0.00472905	MSTRG.656	LOC9272492	K09699	EC:2.3.1.168	lipoamide acyltransferase component of branched-chain alpha-keto acid dehydrogenase complex, mitochondrial [Oryza sativa Japonica Group];uncharacterized protein LOC9272492 [Oryza sativa Japonica Group]	4.01634	11.4872	0.349635	-1.51608	down
ko00640	Propanoate metabolism	0.00472905	MSTRG.705	LOC4326849	K00382	EC:1.8.1.4	dihydrolipoyl dehydrogenase 1, chloroplastic [Oryza sativa Japonica Group]	1.42885	3.31675	0.430798	-1.21492	down
ko00640	Propanoate metabolism	0.00472905	MSTRG.9752	LOC4342508	K00167	EC:1.2.4.4	2-oxoisovalerate dehydrogenase subunit beta 1, mitochondrial [Oryza sativa Japonica Group]	7.47069	16.7153	0.446939	-1.16185	down
ko00232	Caffeine metabolism	0.00565431	MSTRG.1758	LOC4324793	K00365	EC:1.7.3.3	uricase [Oryza sativa Japonica Group]	4.64843	22.843	0.203495	-2.29693	down
ko00232	Caffeine metabolism	0.00565431	MSTRG.5014	LOC4333171	K00106	EC:1.17.1.4;EC:1.17.3.2	xanthine dehydrogenase isoform X1 [Oryza sativa Japonica Group]	11.1732	28.9101	0.38648	-1.37153	down
ko00770	Pantothenate and CoA biosynthesis	0.00741141	4336645	LOC4336645	K00826	EC:2.6.1.42	branched-chain-amino-acid aminotransferase 5, chloroplastic isoform X2 [Oryza sativa Japonica Group];branched-chain-amino-acid aminotransferase 3, chloroplastic isoform X1 [Oryza sativa Japonica Group]	0.906784	2.21024	0.410264	-1.28537	down
ko00770	Pantothenate and CoA biosynthesis	0.00741141	MSTRG.10044	LOC4343249	K01431	EC:3.5.1.6	beta-ureidopropionase [Oryza sativa Japonica Group]	1.80718	5.69932	0.317087	-1.65705	down
ko00770	Pantothenate and CoA biosynthesis	0.00741141	MSTRG.13328	LOC4349966	K00128	EC:1.2.1.3	aldehyde dehydrogenase family 3 member H1 [Oryza sativa Japonica Group]	25.6483	61.1818	0.419215	-1.25424	down
ko00770	Pantothenate and CoA biosynthesis	0.00741141	MSTRG.1566	LOC4327558	K01464	EC:3.5.2.2	dihydropyrimidinase isoform X1 [Oryza sativa Japonica Group]	1.15083	2.83802	0.405503	-1.30222	down
ko00770	Pantothenate and CoA biosynthesis	0.00741141	MSTRG.3522	LOC4330612	K00128	EC:1.2.1.3	aldehyde dehydrogenase family 2 member B7, mitochondrial [Oryza sativa Japonica Group]	1.92789	11.6239	0.165856	-2.592	down
ko00770	Pantothenate and CoA biosynthesis	0.00741141	MSTRG.3554	LOC4330657	K00207	EC:1.3.1.2	dihydropyrimidine dehydrogenase (NADP(+)), chloroplastic [Oryza sativa Japonica Group]	21.3009	64.746	0.328992	-1.60387	down
ko00770	Pantothenate and CoA biosynthesis	0.00741141	MSTRG.4414	LOC4332151	K00826	EC:2.6.1.42	branched-chain-amino-acid aminotransferase 2, chloroplastic [Oryza sativa Japonica Group]	17.7674	45.7062	0.388731	-1.36316	down
ko00770	Pantothenate and CoA biosynthesis	0.00741141	MSTRG.7182	LOC4337359	K17839	EC:1.5.3.17	probable polyamine oxidase 2 [Oryza sativa Japonica Group]	26.861	65.4005	0.410716	-1.28379	down
ko00030	Pentose phosphate pathway	0.00804853	4326855	LOC4326855	K00852	EC:2.7.1.15	uncharacterized protein LOC4326855 [Oryza sativa Japonica Group]	0.567193	1.5835	0.358189	-1.48121	down
ko00030	Pentose phosphate pathway	0.00804853	4330512	LOC4330512	K00895	EC:2.7.1.90	pyrophosphate--fructose 6-phosphate 1-phosphotransferase subunit alpha [Oryza sativa Japonica Group]	0.470099	1.44048	0.326349	-1.61551	down
ko00030	Pentose phosphate pathway	0.00804853	4336113	LOC4336113	K00850	EC:2.7.1.11	LOW QUALITY PROTEIN: ATP-dependent 6-phosphofructokinase 2-like [Oryza sativa Japonica Group]	1.28615	3.75897	0.342156	-1.54728	down
ko00030	Pentose phosphate pathway	0.00804853	MSTRG.10328	LOC4343843	K01057	EC:3.1.1.31	probable 6-phosphogluconolactonase 2 [Oryza sativa Japonica Group]	3.49035	11.4929	0.303696	-1.7193	down
ko00030	Pentose phosphate pathway	0.00804853	MSTRG.10693	LOC4344545	K01623	EC:4.1.2.13	fructose-bisphosphate aldolase 6, cytosolic [Oryza sativa Japonica Group]	3.20446	9.59296	0.334042	-1.5819	down
ko00030	Pentose phosphate pathway	0.00804853	MSTRG.10759	LOC4344683	K00616	EC:2.2.1.2	uncharacterized protein LOC4344683 [Oryza sativa Japonica Group]	0.891681	2.37854	0.374886	-1.41548	down
ko00030	Pentose phosphate pathway	0.00804853	MSTRG.11062	LOC4345338	K00895	EC:2.7.1.90	pyrophosphate--fructose 6-phosphate 1-phosphotransferase subunit alpha [Oryza sativa Japonica Group]	5.26617	14.6334	0.359874	-1.47444	down
ko00030	Pentose phosphate pathway	0.00804853	MSTRG.1905	LOC4325027	K01623	EC:4.1.2.13	fructose-bisphosphate aldolase 3, cytoplasmic [Oryza sativa Japonica Group]	21.8098	53.9498	0.404261	-1.30664	down
ko00030	Pentose phosphate pathway	0.00804853	MSTRG.8160	LOC4339369	K00850	EC:2.7.1.11	ATP-dependent 6-phosphofructokinase 6 [Oryza sativa Japonica Group]	3.72554	13.3778	0.278487	-1.84432	down
ko00030	Pentose phosphate pathway	0.00804853	MSTRG.8862	LOC4340643	K00895	EC:2.7.1.90	pyrophosphate--fructose 6-phosphate 1-phosphotransferase subunit beta [Oryza sativa Japonica Group]	3.57119	8.80907	0.405399	-1.30259	down
ko00561	Glycerolipid metabolism	0.00843762	4339523	LOC4339523	K18693	EC:3.1.3.4;EC:3.1.3.81	lipid phosphate phosphatase 2 [Oryza sativa Japonica Group]	1.21511	0.555443	2.18764	1.12937	up
ko00561	Glycerolipid metabolism	0.00843762	MSTRG.10559	LOC4344290	K07407	EC:3.2.1.22	alpha-galactosidase 3 [Oryza sativa Japonica Group]	2.64721	6.20511	0.426618	-1.22898	down
ko00561	Glycerolipid metabolism	0.00843762	MSTRG.12766	LOC4348984	K07407	EC:3.2.1.22	alpha-galactosidase isoform X1 [Oryza sativa Japonica Group];alpha-galactosidase 1 isoform X2 [Oryza sativa Japonica Group]	11.357	31.3722	0.362009	-1.4659	down
ko00561	Glycerolipid metabolism	0.00843762	MSTRG.12768	LOC4348988	K07407	EC:3.2.1.22	Os10g0493600, partial [Oryza sativa Japonica Group];alpha-galactosidase isoform X2 [Oryza sativa Japonica Group];hypothetical protein OsI_34152 [Oryza sativa Indica Group]	2.46751	9.95677	0.247822	-2.01262	down
ko00561	Glycerolipid metabolism	0.00843762	MSTRG.12780	LOC4349006	K00655	EC:2.3.1.51	1-acyl-sn-glycerol-3-phosphate acyltransferase 1, chloroplastic [Oryza sativa Japonica Group]	0.670392	1.63961	0.408873	-1.29027	down
ko00561	Glycerolipid metabolism	0.00843762	MSTRG.13328	LOC4349966	K00128	EC:1.2.1.3	aldehyde dehydrogenase family 3 member H1 [Oryza sativa Japonica Group]	25.6483	61.1818	0.419215	-1.25424	down
ko00561	Glycerolipid metabolism	0.00843762	MSTRG.13706	LOC4350987	K13523	EC:2.3.1.51	1-acyl-sn-glycerol-3-phosphate acyltransferase PLS1 [Oryza sativa Japonica Group]	4.56356	10.4497	0.436718	-1.19523	down
ko00561	Glycerolipid metabolism	0.00843762	MSTRG.13754	LOC4351119	K13508	EC:2.3.1.15;EC:2.3.1.198	Os11g0679700, partial [Oryza sativa Japonica Group]	0.8923	4.31352	0.206861	-2.27326	down
ko00561	Glycerolipid metabolism	0.00843762	MSTRG.2970	LOC4329584	K09480	EC:2.4.1.241	digalactosyldiacylglycerol synthase 1, chloroplastic [Oryza sativa Japonica Group]	8.91119	25.7562	0.345982	-1.53123	down
ko00561	Glycerolipid metabolism	0.00843762	MSTRG.3465	LOC4330511	K22848	EC:2.3.1.20	diacylglycerol O-acyltransferase 2D [Oryza sativa Japonica Group]	2.00513	4.87256	0.411514	-1.28099	down
ko00561	Glycerolipid metabolism	0.00843762	MSTRG.3522	LOC4330612	K00128	EC:1.2.1.3	aldehyde dehydrogenase family 2 member B7, mitochondrial [Oryza sativa Japonica Group]	1.92789	11.6239	0.165856	-2.592	down
ko00561	Glycerolipid metabolism	0.00843762	MSTRG.5375	LOC4333927	K01054	EC:3.1.1.23	uncharacterized protein LOC4333927 [Oryza sativa Japonica Group]	7.81769	19.9044	0.392762	-1.34827	down
ko00561	Glycerolipid metabolism	0.00843762	MSTRG.8023	LOC4339089	K00002	EC:1.1.1.2	aldose reductase [Oryza sativa Japonica Group];protein RETICULATA-RELATED 5, chloroplastic [Oryza sativa Japonica Group];sorting nexin 2A [Oryza sativa Japonica Group]	4.09275	11.7447	0.348477	-1.52087	down
ko00071	Fatty acid degradation	0.0111091	4340187	LOC4340187	K01897	EC:6.2.1.3	long chain acyl-CoA synthetase 4 [Oryza sativa Japonica Group]	3.92781	0.622236	6.31241	2.65819	up
ko00071	Fatty acid degradation	0.0111091	MSTRG.1197	LOC4324393	K01897	EC:6.2.1.3	long chain acyl-CoA synthetase 4 isoform X1 [Oryza sativa Japonica Group]	0.855683	2.53756	0.337207	-1.56829	down
ko00071	Fatty acid degradation	0.0111091	MSTRG.12674	LOC4348804	K07513	EC:2.3.1.16	3-ketoacyl-CoA thiolase 2, peroxisomal [Oryza sativa Japonica Group]	5.30408	14.8959	0.356076	-1.48974	down
ko00071	Fatty acid degradation	0.0111091	MSTRG.13328	LOC4349966	K00128	EC:1.2.1.3	aldehyde dehydrogenase family 3 member H1 [Oryza sativa Japonica Group]	25.6483	61.1818	0.419215	-1.25424	down
ko00071	Fatty acid degradation	0.0111091	MSTRG.238	LOC4324062	K00232	EC:1.3.3.6	acyl-coenzyme A oxidase 4, peroxisomal isoform X2 [Oryza sativa Japonica Group];acyl-coenzyme A oxidase 4, peroxisomal isoform X1 [Oryza sativa Japonica Group]	2.82731	9.40331	0.300671	-1.73374	down
ko00071	Fatty acid degradation	0.0111091	MSTRG.2708	LOC4328997	K10527	EC:1.1.1.211;EC:1.1.1.35;EC:4.2.1.17	peroxisomal fatty acid beta-oxidation multifunctional protein [Oryza sativa Japonica Group]	17.2605	39.3374	0.438781	-1.18843	down
ko00071	Fatty acid degradation	0.0111091	MSTRG.3522	LOC4330612	K00128	EC:1.2.1.3	aldehyde dehydrogenase family 2 member B7, mitochondrial [Oryza sativa Japonica Group]	1.92789	11.6239	0.165856	-2.592	down
ko00071	Fatty acid degradation	0.0111091	MSTRG.4272	LOC4331893	K00121	EC:1.1.1.1;EC:1.1.1.284	alcohol dehydrogenase-like 7 [Oryza sativa Japonica Group]	5.42801	14.33	0.378787	-1.40054	down
ko00071	Fatty acid degradation	0.0111091	MSTRG.8178	LOC4339402	K07517	EC:5.3.3.8	enoyl-CoA delta isomerase 3 [Oryza sativa Japonica Group]	10.5801	23.9016	0.442653	-1.17575	down
ko04626	Plant-pathogen interaction	0.0134608	4330351	LOC4330351	K13412	EC:2.7.11.1	calcium-dependent protein kinase 5 [Oryza sativa Japonica Group]	0.825174	2.2106	0.373281	-1.42167	down
ko04626	Plant-pathogen interaction	0.0134608	4331113	LOC4331113	K15397	EC:2.3.1.199	3-ketoacyl-CoA synthase 12 [Oryza sativa Japonica Group]	1.15668	2.93076	0.394671	-1.34128	down
ko04626	Plant-pathogen interaction	0.0134608	4337016	LOC4337016	K13420	EC:2.7.11.1	OSJNBa0058K23.7 [Oryza sativa Japonica Group]	0.422626	3.65858	0.115516	-3.11383	down
ko04626	Plant-pathogen interaction	0.0134608	4348517	LOC4348517	NA	NA	probable calcium-binding protein CML8 [Oryza sativa Japonica Group]	1.82977	4.35115	0.420524	-1.24974	down
ko04626	Plant-pathogen interaction	0.0134608	4352439	LOC4352439	NA	NA	respiratory burst oxidase homolog protein B [Oryza sativa Japonica Group]	0.826036	11.5624	0.0714417	-3.80709	down
ko04626	Plant-pathogen interaction	0.0134608	9267508	LOC9267508	NA	NA	WRKY transcription factor 22-like [Oryza sativa Japonica Group]	0.709482	2.37332	0.29894	-1.74207	down
ko04626	Plant-pathogen interaction	0.0134608	MSTRG.11945	LOC4347158	NA	NA	respiratory burst oxidase homolog protein E [Oryza sativa Japonica Group]	1.66571	3.99214	0.417247	-1.26103	down
ko04626	Plant-pathogen interaction	0.0134608	MSTRG.12136	LOC4347559	K13436	EC:2.7.11.1	PTI1-like tyrosine-protein kinase 3 isoform X2 [Oryza sativa Japonica Group];PTI1-like tyrosine-protein kinase 3 isoform X1 [Oryza sativa Japonica Group]	5.59804	13.8161	0.405183	-1.30336	down
ko04626	Plant-pathogen interaction	0.0134608	MSTRG.13589	LOC107278041	NA	NA	respiratory burst oxidase homolog protein B [Oryza sativa Japonica Group]	19.0985	52.3844	0.364585	-1.45567	down
ko04626	Plant-pathogen interaction	0.0134608	MSTRG.13648	LOC4350817	K15397	EC:2.3.1.199	3-ketoacyl-CoA synthase 20 [Oryza sativa Japonica Group]	0.984854	3.17573	0.310119	-1.68911	down
ko04626	Plant-pathogen interaction	0.0134608	MSTRG.13910	LOC4351450	NA	NA	probable calcium-binding protein CML49 [Oryza sativa Japonica Group]	9.41158	22.0393	0.427036	-1.22757	down
ko04626	Plant-pathogen interaction	0.0134608	MSTRG.1638	LOC4327518	NA	NA	WRKY transcription factor WRKY24 [Oryza sativa Japonica Group]	4.7402	11.2607	0.420951	-1.24828	down
ko04626	Plant-pathogen interaction	0.0134608	MSTRG.3675	LOC4330882	NA	NA	probable cyclic nucleotide-gated ion channel 20, chloroplastic [Oryza sativa Japonica Group]	0.402957	1.07183	0.375951	-1.41138	down
ko04626	Plant-pathogen interaction	0.0134608	MSTRG.3712	LOC4330957	K13413	EC:2.7.12.2	Os02g0787300, partial [Oryza sativa Japonica Group]	41.2468	93.0865	0.443101	-1.17429	down
ko04626	Plant-pathogen interaction	0.0134608	MSTRG.4044	LOC4331490	K13412	EC:2.7.11.1	calcium-dependent protein kinase 7 [Oryza sativa Japonica Group]	5.28076	12.2362	0.43157	-1.21233	down
ko04626	Plant-pathogen interaction	0.0134608	MSTRG.4238	LOC4331836	K15397	EC:2.3.1.199	Putative fiddlehead-like protein [Oryza sativa Japonica Group]	8.50196	20.2846	0.419134	-1.25452	down
ko04626	Plant-pathogen interaction	0.0134608	MSTRG.4377	LOC4332090	K15397	EC:2.3.1.199	3-ketoacyl-CoA synthase 6 [Oryza sativa Japonica Group]	14.7492	41.6235	0.354347	-1.49676	down
ko04626	Plant-pathogen interaction	0.0134608	MSTRG.5991	LOC9267997	NA	NA	heat shock protein 82 [Oryza sativa Japonica Group]	3.64745	9.36078	0.389652	-1.35974	down
ko04626	Plant-pathogen interaction	0.0134608	MSTRG.741	LOC4326027	NA	NA	respiratory burst oxidase homolog protein B [Oryza sativa Japonica Group]	8.97252	20.6183	0.435172	-1.20034	down
ko04626	Plant-pathogen interaction	0.0134608	MSTRG.767	LOC4325422	NA	NA	pathogenesis-related protein 1 [Oryza sativa Japonica Group]	8.13585	1.1594	7.01731	2.81092	up
ko04626	Plant-pathogen interaction	0.0134608	MSTRG.768	LOC4325424	NA	NA	pathogenesis-related protein PRB1-2 [Oryza sativa Japonica Group]	3.33996	8.36048	0.399494	-1.32375	down
ko04626	Plant-pathogen interaction	0.0134608	MSTRG.8172	LOC4339397	NA	NA	respiratory burst oxidase homolog protein A [Oryza sativa Japonica Group]	1.13204	3.14505	0.359942	-1.47417	down
ko04626	Plant-pathogen interaction	0.0134608	MSTRG.8363	LOC4339685	K15397	EC:2.3.1.199	3-ketoacyl-CoA synthase 11 [Oryza sativa Japonica Group];uncharacterized protein LOC4339685 [Oryza sativa Japonica Group]	3.00616	8.80252	0.341511	-1.54999	down
ko04626	Plant-pathogen interaction	0.0134608	MSTRG.9645	LOC4342318	NA	NA	pathogenesis-related protein 1 [Oryza sativa Japonica Group]	3.99212	1.16659	3.42203	1.77485	up
ko00310	Lysine degradation	0.0137941	107276062	LOC107276062	K00306	EC:1.5.3.1;EC:1.5.3.7	probable sarcosine oxidase [Oryza sativa Japonica Group]	0.636449	1.85381	0.34332	-1.54237	down
ko00310	Lysine degradation	0.0137941	4337862	LOC4337862	K00382	EC:1.8.1.4	dihydrolipoyl dehydrogenase 1, chloroplastic isoform X2 [Oryza sativa Japonica Group];dihydrolipoyl dehydrogenase 2, chloroplastic isoform X1 [Oryza sativa Japonica Group]	0.665864	1.6893	0.394165	-1.34313	down
ko00310	Lysine degradation	0.0137941	4340748	LOC4340748	K11430	EC:2.1.1.356	histone-lysine N-methyltransferase CLF-like [Oryza sativa Japonica Group]	0.546622	1.35758	0.402643	-1.31243	down
ko00310	Lysine degradation	0.0137941	MSTRG.13328	LOC4349966	K00128	EC:1.2.1.3	aldehyde dehydrogenase family 3 member H1 [Oryza sativa Japonica Group]	25.6483	61.1818	0.419215	-1.25424	down
ko00310	Lysine degradation	0.0137941	MSTRG.3522	LOC4330612	K00128	EC:1.2.1.3	aldehyde dehydrogenase family 2 member B7, mitochondrial [Oryza sativa Japonica Group]	1.92789	11.6239	0.165856	-2.592	down
ko00310	Lysine degradation	0.0137941	MSTRG.3702	LOC4330940	K14157	EC:1.5.1.8;EC:1.5.1.9	alpha-aminoadipic semialdehyde synthase [Oryza sativa Japonica Group]	16.7768	62.46	0.268601	-1.89647	down
ko00310	Lysine degradation	0.0137941	MSTRG.705	LOC4326849	K00382	EC:1.8.1.4	dihydrolipoyl dehydrogenase 1, chloroplastic [Oryza sativa Japonica Group]	1.42885	3.31675	0.430798	-1.21492	down
ko00630	Glyoxylate and dicarboxylate metabolism	0.0176958	4333896	LOC4333896	K01915	EC:6.3.1.2	glutamine synthetase cytosolic isozyme 1-3 [Oryza sativa Japonica Group]	0.726731	5.32391	0.136503	-2.87299	down
ko00630	Glyoxylate and dicarboxylate metabolism	0.0176958	4337862	LOC4337862	K00382	EC:1.8.1.4	dihydrolipoyl dehydrogenase 1, chloroplastic isoform X2 [Oryza sativa Japonica Group];dihydrolipoyl dehydrogenase 2, chloroplastic isoform X1 [Oryza sativa Japonica Group]	0.665864	1.6893	0.394165	-1.34313	down
ko00630	Glyoxylate and dicarboxylate metabolism	0.0176958	MSTRG.10129	LOC4343441	K01637	EC:4.1.3.1	isocitrate lyase [Oryza sativa Japonica Group]	15.2412	99.6123	0.153005	-2.70835	down
ko00630	Glyoxylate and dicarboxylate metabolism	0.0176958	MSTRG.14536	LOC4352871	K00026	EC:1.1.1.37	malate dehydrogenase, glyoxysomal [Oryza sativa Japonica Group]	8.92041	21.2651	0.419486	-1.25331	down
ko00630	Glyoxylate and dicarboxylate metabolism	0.0176958	MSTRG.2229	LOC4328073	K03781	EC:1.11.1.6	catalase isozyme A [Oryza sativa Japonica Group]	40.2494	107.137	0.375682	-1.41242	down
ko00630	Glyoxylate and dicarboxylate metabolism	0.0176958	MSTRG.2532	LOC4328598	K01647	EC:2.3.3.1	citrate synthase 4, mitochondrial [Oryza sativa Japonica Group]	5.89366	14.7193	0.400403	-1.32047	down
ko00630	Glyoxylate and dicarboxylate metabolism	0.0176958	MSTRG.4681	LOC4332593	K01913	EC:6.2.1.1;EC:6.2.1.2	acetate/butyrate--CoA ligase AAE7, peroxisomal [Oryza sativa Japonica Group]	8.7294	19.8812	0.439078	-1.18745	down
ko00630	Glyoxylate and dicarboxylate metabolism	0.0176958	MSTRG.6582	LOC9268154	K01638	EC:2.3.3.9	malate synthase [Oryza sativa Japonica Group]	8.30098	28.3073	0.293245	-1.76982	down
ko00630	Glyoxylate and dicarboxylate metabolism	0.0176958	MSTRG.7023	LOC4337048	K11517	EC:1.1.3.15	peroxisomal (S)-2-hydroxy-acid oxidase GLO3 isoform X1 [Oryza sativa Japonica Group];peroxisomal (S)-2-hydroxy-acid oxidase GLO3 isoform X2 [Oryza sativa Japonica Group]	2.25383	7.83591	0.287628	-1.79772	down
ko00630	Glyoxylate and dicarboxylate metabolism	0.0176958	MSTRG.705	LOC4326849	K00382	EC:1.8.1.4	dihydrolipoyl dehydrogenase 1, chloroplastic [Oryza sativa Japonica Group]	1.42885	3.31675	0.430798	-1.21492	down
ko00630	Glyoxylate and dicarboxylate metabolism	0.0176958	MSTRG.9084	LOC4341069	K00122	EC:1.17.1.9	formate dehydrogenase 1, mitochondrial [Oryza sativa Japonica Group]	10.744	28.1648	0.38147	-1.39036	down
ko00592	alpha-Linolenic acid metabolism	0.0202449	MSTRG.12135	LOC9269832	K22389	EC:3.1.1.32	phospholipase A(1) LCAT3 isoform X1 [Oryza sativa Japonica Group];phospholipase A(1) LCAT3 isoform X2 [Oryza sativa Japonica Group]	5.5632	15.0437	0.369803	-1.43517	down
ko00592	alpha-Linolenic acid metabolism	0.0202449	MSTRG.12674	LOC4348804	K07513	EC:2.3.1.16	3-ketoacyl-CoA thiolase 2, peroxisomal [Oryza sativa Japonica Group]	5.30408	14.8959	0.356076	-1.48974	down
ko00592	alpha-Linolenic acid metabolism	0.0202449	MSTRG.14239	LOC4352160	NA	NA	alpha-dioxygenase, putative, expressed [Oryza sativa Japonica Group];alpha-dioxygenase 1 isoform X1 [Oryza sativa Japonica Group]	24.6652	59.3844	0.415348	-1.26761	down
ko00592	alpha-Linolenic acid metabolism	0.0202449	MSTRG.14392	LOC4352505	K00454	EC:1.13.11.12	lipoxygenase 2.1, chloroplastic isoform X2 [Oryza sativa Japonica Group];lipoxygenase 2.1, chloroplastic isoform X1 [Oryza sativa Japonica Group]	3.33262	44.1504	0.0754834	-3.7277	down
ko00592	alpha-Linolenic acid metabolism	0.0202449	MSTRG.14393	LOC4352509	K00454	EC:1.13.11.12	lipoxygenase 2.1, chloroplastic [Oryza sativa Japonica Group]	1.26085	20.1589	0.0625458	-3.99894	down
ko00592	alpha-Linolenic acid metabolism	0.0202449	MSTRG.238	LOC4324062	K00232	EC:1.3.3.6	acyl-coenzyme A oxidase 4, peroxisomal isoform X2 [Oryza sativa Japonica Group];acyl-coenzyme A oxidase 4, peroxisomal isoform X1 [Oryza sativa Japonica Group]	2.82731	9.40331	0.300671	-1.73374	down
ko00592	alpha-Linolenic acid metabolism	0.0202449	MSTRG.2599	LOC4328742	K01723	EC:4.2.1.92	allene oxide synthase 3 [Oryza sativa Japonica Group]	1.44822	9.19099	0.157569	-2.66594	down
ko00592	alpha-Linolenic acid metabolism	0.0202449	MSTRG.2708	LOC4328997	K10527	EC:1.1.1.211;EC:1.1.1.35;EC:4.2.1.17	peroxisomal fatty acid beta-oxidation multifunctional protein [Oryza sativa Japonica Group]	17.2605	39.3374	0.438781	-1.18843	down
ko00592	alpha-Linolenic acid metabolism	0.0202449	MSTRG.4397	LOC4332121	K01723	EC:4.2.1.92	allene oxide synthase 2 [Oryza sativa Japonica Group]	7.69705	0.52231	14.7366	3.88133	up
ko00020	Citrate cycle (TCA cycle)	0.0251028	4328010	LOC4328010	K00627	EC:2.3.1.12	dihydrolipoyllysine-residue acetyltransferase component 2 of pyruvate dehydrogenase complex, mitochondrial [Oryza sativa Japonica Group]	0.762481	2.24356	0.339853	-1.55702	down
ko00020	Citrate cycle (TCA cycle)	0.0251028	4337862	LOC4337862	K00382	EC:1.8.1.4	dihydrolipoyl dehydrogenase 1, chloroplastic isoform X2 [Oryza sativa Japonica Group];dihydrolipoyl dehydrogenase 2, chloroplastic isoform X1 [Oryza sativa Japonica Group]	0.665864	1.6893	0.394165	-1.34313	down
ko00020	Citrate cycle (TCA cycle)	0.0251028	MSTRG.11180	LOC4345640	K00627	EC:2.3.1.12	dihydrolipoyllysine-residue acetyltransferase component 4 of pyruvate dehydrogenase complex, chloroplastic [Oryza sativa Japonica Group]	0.596033	1.75179	0.340242	-1.55537	down
ko00020	Citrate cycle (TCA cycle)	0.0251028	MSTRG.14536	LOC4352871	K00026	EC:1.1.1.37	malate dehydrogenase, glyoxysomal [Oryza sativa Japonica Group]	8.92041	21.2651	0.419486	-1.25331	down
ko00020	Citrate cycle (TCA cycle)	0.0251028	MSTRG.2532	LOC4328598	K01647	EC:2.3.3.1	citrate synthase 4, mitochondrial [Oryza sativa Japonica Group]	5.89366	14.7193	0.400403	-1.32047	down
ko00020	Citrate cycle (TCA cycle)	0.0251028	MSTRG.6019	LOC4334968	K00161	EC:1.2.4.1	pyruvate dehydrogenase E1 component subunit alpha-3, chloroplastic [Oryza sativa Japonica Group]	13.2664	42.4566	0.312471	-1.67821	down
ko00020	Citrate cycle (TCA cycle)	0.0251028	MSTRG.6557	LOC4336169	K00030	EC:1.1.1.41	isocitrate dehydrogenase [NAD] regulatory subunit 1, mitochondrial [Oryza sativa Japonica Group]	7.7988	20.3771	0.382724	-1.38562	down
ko00020	Citrate cycle (TCA cycle)	0.0251028	MSTRG.705	LOC4326849	K00382	EC:1.8.1.4	dihydrolipoyl dehydrogenase 1, chloroplastic [Oryza sativa Japonica Group]	1.42885	3.31675	0.430798	-1.21492	down
ko00020	Citrate cycle (TCA cycle)	0.0251028	MSTRG.8861	LOC4340640	K00161	EC:1.2.4.1	pyruvate dehydrogenase E1 component subunit alpha-2, mitochondrial [Oryza sativa Japonica Group]	1.26669	4.17072	0.30371	-1.71924	down
ko00360	Phenylalanine metabolism	0.0277015	4344636	LOC4344636	K01593	EC:4.1.1.105;EC:4.1.1.28	tryptophan decarboxylase 1-like [Oryza sativa Japonica Group]	1.59305	0.536631	2.96862	1.56979	up
ko00360	Phenylalanine metabolism	0.0277015	MSTRG.13715	LOC4351017	K00815	EC:2.6.1.5	probable aminotransferase TAT2 [Oryza sativa Japonica Group]	11.1487	28.846	0.386491	-1.37149	down
ko00360	Phenylalanine metabolism	0.0277015	MSTRG.2423	LOC4328425	K00457	EC:1.13.11.27	4-hydroxyphenylpyruvate dioxygenase [Oryza sativa Japonica Group]	11.2861	27.8776	0.404843	-1.30457	down
ko00360	Phenylalanine metabolism	0.0277015	MSTRG.3212	LOC4330034	K13064	EC:4.3.1.25	phenylalanine ammonia-lyase [Oryza sativa Japonica Group]	40.2468	140.242	0.28698	-1.80098	down
ko00360	Phenylalanine metabolism	0.0277015	MSTRG.3213	LOC4330036	K10775	EC:4.3.1.24	phenylalanine ammonia-lyase [Oryza sativa Japonica Group]	29.3215	76.1896	0.38485	-1.37763	down
ko00360	Phenylalanine metabolism	0.0277015	MSTRG.3215	LOC4330037	K10775	EC:4.3.1.24	phenylalanine ammonia-lyase [Oryza sativa Japonica Group]	0.910443	4.35421	0.209095	-2.25777	down
ko00360	Phenylalanine metabolism	0.0277015	MSTRG.6548	LOC4336153	K00276	EC:1.4.3.21	uncharacterized protein LOC4336153 [Oryza sativa Japonica Group]	3.49377	8.79674	0.397167	-1.33218	down
ko00603	Glycosphingolipid biosynthesis - globo and isoglobo series	0.0341078	MSTRG.10559	LOC4344290	K07407	EC:3.2.1.22	alpha-galactosidase 3 [Oryza sativa Japonica Group]	2.64721	6.20511	0.426618	-1.22898	down
ko00603	Glycosphingolipid biosynthesis - globo and isoglobo series	0.0341078	MSTRG.12766	LOC4348984	K07407	EC:3.2.1.22	alpha-galactosidase isoform X1 [Oryza sativa Japonica Group];alpha-galactosidase 1 isoform X2 [Oryza sativa Japonica Group]	11.357	31.3722	0.362009	-1.4659	down
ko00603	Glycosphingolipid biosynthesis - globo and isoglobo series	0.0341078	MSTRG.12768	LOC4348988	K07407	EC:3.2.1.22	Os10g0493600, partial [Oryza sativa Japonica Group];alpha-galactosidase isoform X2 [Oryza sativa Japonica Group];hypothetical protein OsI_34152 [Oryza sativa Indica Group]	2.46751	9.95677	0.247822	-2.01262	down
ko00350	Tyrosine metabolism	0.0395037	4344636	LOC4344636	K01593	EC:4.1.1.105;EC:4.1.1.28	tryptophan decarboxylase 1-like [Oryza sativa Japonica Group]	1.59305	0.536631	2.96862	1.56979	up
ko00350	Tyrosine metabolism	0.0395037	MSTRG.13715	LOC4351017	K00815	EC:2.6.1.5	probable aminotransferase TAT2 [Oryza sativa Japonica Group]	11.1487	28.846	0.386491	-1.37149	down
ko00350	Tyrosine metabolism	0.0395037	MSTRG.1517	LOC9271853	K00422	EC:1.10.3.1	aureusidin synthase [Oryza sativa Japonica Group]	1.06646	10.0765	0.105836	-3.2401	down
ko00350	Tyrosine metabolism	0.0395037	MSTRG.2423	LOC4328425	K00457	EC:1.13.11.27	4-hydroxyphenylpyruvate dioxygenase [Oryza sativa Japonica Group]	11.2861	27.8776	0.404843	-1.30457	down
ko00350	Tyrosine metabolism	0.0395037	MSTRG.2540	LOC4328618	K01555	EC:3.7.1.2	fumarylacetoacetase-like [Oryza sativa Japonica Group]	32.3568	98.8639	0.327287	-1.61137	down
ko00350	Tyrosine metabolism	0.0395037	MSTRG.4272	LOC4331893	K00121	EC:1.1.1.1;EC:1.1.1.284	alcohol dehydrogenase-like 7 [Oryza sativa Japonica Group]	5.42801	14.33	0.378787	-1.40054	down
ko00350	Tyrosine metabolism	0.0395037	MSTRG.6548	LOC4336153	K00276	EC:1.4.3.21	uncharacterized protein LOC4336153 [Oryza sativa Japonica Group]	3.49377	8.79674	0.397167	-1.33218	down
ko00564	Glycerophospholipid metabolism	0.0456782	4333407	LOC4333407	K01126	EC:3.1.4.46	glycerophosphodiester phosphodiesterase GDPD6 [Oryza sativa Japonica Group]	1.10959	2.6445	0.419584	-1.25297	down
ko00564	Glycerophospholipid metabolism	0.0456782	4334815	LOC4334815	K01114	EC:3.1.4.3	non-specific phospholipase C4 [Oryza sativa Japonica Group]	0.617694	1.98616	0.310999	-1.68502	down
ko00564	Glycerophospholipid metabolism	0.0456782	4339523	LOC4339523	K18693	EC:3.1.3.4;EC:3.1.3.81	lipid phosphate phosphatase 2 [Oryza sativa Japonica Group]	1.21511	0.555443	2.18764	1.12937	up
ko00564	Glycerophospholipid metabolism	0.0456782	4339554	LOC4339554	K08730	EC:2.7.8.29	CDP-diacylglycerol--serine O-phosphatidyltransferase 2 [Oryza sativa Japonica Group]	1.45931	3.71898	0.392396	-1.34962	down
ko00564	Glycerophospholipid metabolism	0.0456782	MSTRG.12135	LOC9269832	K22389	EC:3.1.1.32	phospholipase A(1) LCAT3 isoform X1 [Oryza sativa Japonica Group];phospholipase A(1) LCAT3 isoform X2 [Oryza sativa Japonica Group]	5.5632	15.0437	0.369803	-1.43517	down
ko00564	Glycerophospholipid metabolism	0.0456782	MSTRG.12251	LOC4347745	K01115	EC:3.1.4.4	phospholipase D delta [Oryza sativa Japonica Group]	4.72339	11.5419	0.409239	-1.28898	down
ko00564	Glycerophospholipid metabolism	0.0456782	MSTRG.1241	LOC4323890	K05929	EC:2.1.1.103	phosphoethanolamine N-methyltransferase 1 isoform X1 [Oryza sativa Japonica Group];phosphoethanolamine N-methyltransferase 1 isoform X2 [Oryza sativa Japonica Group]	5.35694	13.4498	0.398292	-1.3281	down
ko00564	Glycerophospholipid metabolism	0.0456782	MSTRG.12780	LOC4349006	K00655	EC:2.3.1.51	1-acyl-sn-glycerol-3-phosphate acyltransferase 1, chloroplastic [Oryza sativa Japonica Group]	0.670392	1.63961	0.408873	-1.29027	down
ko00564	Glycerophospholipid metabolism	0.0456782	MSTRG.13706	LOC4350987	K13523	EC:2.3.1.51	1-acyl-sn-glycerol-3-phosphate acyltransferase PLS1 [Oryza sativa Japonica Group]	4.56356	10.4497	0.436718	-1.19523	down
ko00564	Glycerophospholipid metabolism	0.0456782	MSTRG.13754	LOC4351119	K13508	EC:2.3.1.15;EC:2.3.1.198	Os11g0679700, partial [Oryza sativa Japonica Group]	0.8923	4.31352	0.206861	-2.27326	down
ko00564	Glycerophospholipid metabolism	0.0456782	MSTRG.2137	LOC107281139	K00006	EC:1.1.1.8	glycerol-3-phosphate dehydrogenase [NAD(+)] [Oryza sativa Japonica Group];pentatricopeptide repeat-containing protein At1g11290, chloroplastic [Oryza sativa Japonica Group]	0.309767	1.20664	0.25672	-1.96173	down
ko00564	Glycerophospholipid metabolism	0.0456782	MSTRG.3944	LOC4331292	K01613	EC:4.1.1.65	phosphatidylserine decarboxylase proenzyme 1, mitochondrial isoform X1 [Oryza sativa Japonica Group];phosphatidylserine decarboxylase proenzyme 1, mitochondrial isoform X2 [Oryza sativa Japonica Group]	0.670638	1.92596	0.34821	-1.52197	down
ko00564	Glycerophospholipid metabolism	0.0456782	MSTRG.8084	LOC4339200	K00006	EC:1.1.1.8	Os05g0495700, partial [Oryza sativa Japonica Group]	2.66954	7.18821	0.371378	-1.42904	down
ko00564	Glycerophospholipid metabolism	0.0456782	MSTRG.9232	LOC4341467	K01115	EC:3.1.4.4	phospholipase D alpha 2-like [Oryza sativa Japonica Group]	1.85806	8.85436	0.209847	-2.25259	down
ko00900	Terpenoid backbone biosynthesis	0.0470485	4339489	LOC4339489	K00787	EC:2.5.1.1;EC:2.5.1.10	putative farnesyl pyrophosphate synthase [Oryza sativa Indica Group]	0.881123	2.39553	0.36782	-1.44293	down
ko00900	Terpenoid backbone biosynthesis	0.0470485	4346017	LOC4346017	K00021	EC:1.1.1.34	3-hydroxy-3-methylglutaryl-coenzyme A reductase 3 [Oryza sativa Japonica Group]	0.32216	0.991905	0.324789	-1.62242	down
ko00900	Terpenoid backbone biosynthesis	0.0470485	4347614	LOC4347614	K01641	EC:2.3.3.10	hydroxymethylglutaryl-CoA synthase [Oryza sativa Japonica Group]	2.1307	5.313	0.401036	-1.3182	down
ko00900	Terpenoid backbone biosynthesis	0.0470485	9269735	LOC9269735	K15891	EC:1.1.1.354	uncharacterized protein LOC9269735 [Oryza sativa Japonica Group]	2.80945	7.01676	0.400391	-1.32052	down
ko00900	Terpenoid backbone biosynthesis	0.0470485	MSTRG.12083	LOC4347443	K00021	EC:1.1.1.34	3-hydroxy-3-methylglutaryl-coenzyme A reductase 3-like [Oryza sativa Japonica Group]	5.14165	21.6605	0.237374	-2.07477	down
ko00900	Terpenoid backbone biosynthesis	0.0470485	MSTRG.4003	LOC4331418	K01641	EC:2.3.3.10	hydroxymethylglutaryl-CoA synthase [Oryza sativa Japonica Group]	0.617208	2.01337	0.306554	-1.70579	down
ko00900	Terpenoid backbone biosynthesis	0.0470485	MSTRG.502	LOC9272383	K13789	EC:2.5.1.1;EC:2.5.1.10;EC:2.5.1.29	Os01g0248701 [Oryza sativa Japonica Group]	2.01137	7.18556	0.279918	-1.83693	down
ko00900	Terpenoid backbone biosynthesis	0.0470485	MSTRG.9812	LOC4342614	K01662	EC:2.2.1.7	probable 1-deoxy-D-xylulose-5-phosphate synthase 2, chloroplastic [Oryza sativa Japonica Group]	4.32511	11.1215	0.388898	-1.36254	down
ko00966	Glucosinolate biosynthesis	0.0485382	4336645	LOC4336645	K00826	EC:2.6.1.42	branched-chain-amino-acid aminotransferase 5, chloroplastic isoform X2 [Oryza sativa Japonica Group];branched-chain-amino-acid aminotransferase 3, chloroplastic isoform X1 [Oryza sativa Japonica Group]	0.906784	2.21024	0.410264	-1.28537	down
ko00966	Glucosinolate biosynthesis	0.0485382	MSTRG.4414	LOC4332151	K00826	EC:2.6.1.42	branched-chain-amino-acid aminotransferase 2, chloroplastic [Oryza sativa Japonica Group]	17.7674	45.7062	0.388731	-1.36316	down
ko00380	Tryptophan metabolism	0.0516108	4337862	LOC4337862	K00382	EC:1.8.1.4	dihydrolipoyl dehydrogenase 1, chloroplastic isoform X2 [Oryza sativa Japonica Group];dihydrolipoyl dehydrogenase 2, chloroplastic isoform X1 [Oryza sativa Japonica Group]	0.665864	1.6893	0.394165	-1.34313	down
ko00380	Tryptophan metabolism	0.0516108	4344636	LOC4344636	K01593	EC:4.1.1.105;EC:4.1.1.28	tryptophan decarboxylase 1-like [Oryza sativa Japonica Group]	1.59305	0.536631	2.96862	1.56979	up
ko00380	Tryptophan metabolism	0.0516108	9266172	LOC9266172	NA	NA	2-oxoglutarate-dependent dioxygenase DAO-like [Oryza sativa Japonica Group]	0.614986	2.18688	0.281216	-1.83025	down
ko00380	Tryptophan metabolism	0.0516108	MSTRG.13328	LOC4349966	K00128	EC:1.2.1.3	aldehyde dehydrogenase family 3 member H1 [Oryza sativa Japonica Group]	25.6483	61.1818	0.419215	-1.25424	down
ko00380	Tryptophan metabolism	0.0516108	MSTRG.14138	LOC4351945	NA	NA	tryptamine 5-hydroxylase [Oryza sativa Japonica Group]	9.19833	25.1017	0.366443	-1.44834	down
ko00380	Tryptophan metabolism	0.0516108	MSTRG.2229	LOC4328073	K03781	EC:1.11.1.6	catalase isozyme A [Oryza sativa Japonica Group]	40.2494	107.137	0.375682	-1.41242	down
ko00380	Tryptophan metabolism	0.0516108	MSTRG.3522	LOC4330612	K00128	EC:1.2.1.3	aldehyde dehydrogenase family 2 member B7, mitochondrial [Oryza sativa Japonica Group]	1.92789	11.6239	0.165856	-2.592	down
ko00380	Tryptophan metabolism	0.0516108	MSTRG.705	LOC4326849	K00382	EC:1.8.1.4	dihydrolipoyl dehydrogenase 1, chloroplastic [Oryza sativa Japonica Group]	1.42885	3.31675	0.430798	-1.21492	down
ko00260	Glycine, serine and threonine metabolism	0.0572417	107276062	LOC107276062	K00306	EC:1.5.3.1;EC:1.5.3.7	probable sarcosine oxidase [Oryza sativa Japonica Group]	0.636449	1.85381	0.34332	-1.54237	down
ko00260	Glycine, serine and threonine metabolism	0.0572417	4326958	LOC4326958	K00928	EC:2.7.2.4	aspartokinase 2, chloroplastic [Oryza sativa Japonica Group]	0.490494	1.49387	0.328339	-1.60674	down
ko00260	Glycine, serine and threonine metabolism	0.0572417	4337862	LOC4337862	K00382	EC:1.8.1.4	dihydrolipoyl dehydrogenase 1, chloroplastic isoform X2 [Oryza sativa Japonica Group];dihydrolipoyl dehydrogenase 2, chloroplastic isoform X1 [Oryza sativa Japonica Group]	0.665864	1.6893	0.394165	-1.34313	down
ko00260	Glycine, serine and threonine metabolism	0.0572417	MSTRG.3912	LOC4331255	K00872	EC:2.7.1.39	homoserine kinase [Oryza sativa Japonica Group]	0.931688	2.74933	0.338878	-1.56116	down
ko00260	Glycine, serine and threonine metabolism	0.0572417	MSTRG.5360	LOC4333898	K01754	EC:4.3.1.19	threonine dehydratase biosynthetic, chloroplastic [Oryza sativa Japonica Group]	2.04037	6.52461	0.312719	-1.67706	down
ko00260	Glycine, serine and threonine metabolism	0.0572417	MSTRG.6548	LOC4336153	K00276	EC:1.4.3.21	uncharacterized protein LOC4336153 [Oryza sativa Japonica Group]	3.49377	8.79674	0.397167	-1.33218	down
ko00260	Glycine, serine and threonine metabolism	0.0572417	MSTRG.705	LOC4326849	K00382	EC:1.8.1.4	dihydrolipoyl dehydrogenase 1, chloroplastic [Oryza sativa Japonica Group]	1.42885	3.31675	0.430798	-1.21492	down
ko00260	Glycine, serine and threonine metabolism	0.0572417	MSTRG.8026	LOC4339095	K00827	EC:2.6.1.40;EC:2.6.1.44	alanine--glyoxylate aminotransferase 2 homolog 2, mitochondrial [Oryza sativa Japonica Group]	10.9862	39.7461	0.276409	-1.85512	down
ko00260	Glycine, serine and threonine metabolism	0.0572417	MSTRG.9475	LOC9272377	K00499	EC:1.14.15.7	choline monooxygenase, chloroplastic isoform X2 [Oryza sativa Japonica Group];choline monooxygenase, chloroplastic isoform X1 [Oryza sativa Japonica Group]	1.34558	4.60298	0.292329	-1.77434	down
ko00330	Arginine and proline metabolism	0.061567	MSTRG.13328	LOC4349966	K00128	EC:1.2.1.3	aldehyde dehydrogenase family 3 member H1 [Oryza sativa Japonica Group]	25.6483	61.1818	0.419215	-1.25424	down
ko00330	Arginine and proline metabolism	0.061567	MSTRG.1703	LOC4324853	K12657	EC:1.2.1.41;EC:2.7.2.11	delta-1-pyrroline-5-carboxylate synthase 2 [Oryza sativa Japonica Group]	2.96685	17.2008	0.172483	-2.53547	down
ko00330	Arginine and proline metabolism	0.061567	MSTRG.2958	LOC4329560	K12251	EC:3.5.1.53	N-carbamoylputrescine amidase [Oryza sativa Japonica Group]	5.09152	17.1076	0.297618	-1.74847	down
ko00330	Arginine and proline metabolism	0.061567	MSTRG.3522	LOC4330612	K00128	EC:1.2.1.3	aldehyde dehydrogenase family 2 member B7, mitochondrial [Oryza sativa Japonica Group]	1.92789	11.6239	0.165856	-2.592	down
ko00330	Arginine and proline metabolism	0.061567	MSTRG.5177	LOC4333554	K00819	EC:2.6.1.13	hypothetical protein OsJ_11874 [Oryza sativa Japonica Group]	5.22795	11.8992	0.439354	-1.18654	down
ko00330	Arginine and proline metabolism	0.061567	MSTRG.5720	LOC4334477	K00472	EC:1.14.11.2	probable prolyl 4-hydroxylase 6 [Oryza sativa Japonica Group]	0.565381	2.26643	0.249458	-2.00313	down
ko00330	Arginine and proline metabolism	0.061567	MSTRG.7182	LOC4337359	K17839	EC:1.5.3.17	probable polyamine oxidase 2 [Oryza sativa Japonica Group]	26.861	65.4005	0.410716	-1.28379	down
ko00330	Arginine and proline metabolism	0.061567	MSTRG.7981	LOC4338979	K12657	EC:1.2.1.41;EC:2.7.2.11	delta-1-pyrroline-5-carboxylate synthase 1 [Oryza sativa Japonica Group]	7.85116	24.2008	0.324418	-1.62408	down
ko00650	Butanoate metabolism	0.0624934	4347614	LOC4347614	K01641	EC:2.3.3.10	hydroxymethylglutaryl-CoA synthase [Oryza sativa Japonica Group]	2.1307	5.313	0.401036	-1.3182	down
ko00650	Butanoate metabolism	0.0624934	MSTRG.4003	LOC4331418	K01641	EC:2.3.3.10	hydroxymethylglutaryl-CoA synthase [Oryza sativa Japonica Group]	0.617208	2.01337	0.306554	-1.70579	down
ko00650	Butanoate metabolism	0.0624934	MSTRG.4681	LOC4332593	K01913	EC:6.2.1.1;EC:6.2.1.2	acetate/butyrate--CoA ligase AAE7, peroxisomal [Oryza sativa Japonica Group]	8.7294	19.8812	0.439078	-1.18745	down
ko00650	Butanoate metabolism	0.0624934	MSTRG.5378	LOC4333932	K01580	EC:4.1.1.15	glutamate decarboxylase 1 [Oryza sativa Japonica Group]	18.6676	44.7286	0.417353	-1.26066	down
ko00650	Butanoate metabolism	0.0624934	MSTRG.6987	LOC4336983	K16871	EC:2.6.1.96	gamma-aminobutyrate transaminase 1, mitochondrial [Oryza sativa Japonica Group]	21.3182	59.2974	0.359512	-1.47589	down
ko00950	Isoquinoline alkaloid biosynthesis	0.078566	4344636	LOC4344636	K01593	EC:4.1.1.105;EC:4.1.1.28	tryptophan decarboxylase 1-like [Oryza sativa Japonica Group]	1.59305	0.536631	2.96862	1.56979	up
ko00950	Isoquinoline alkaloid biosynthesis	0.078566	MSTRG.13715	LOC4351017	K00815	EC:2.6.1.5	probable aminotransferase TAT2 [Oryza sativa Japonica Group]	11.1487	28.846	0.386491	-1.37149	down
ko00950	Isoquinoline alkaloid biosynthesis	0.078566	MSTRG.1517	LOC9271853	K00422	EC:1.10.3.1	aureusidin synthase [Oryza sativa Japonica Group]	1.06646	10.0765	0.105836	-3.2401	down
ko00950	Isoquinoline alkaloid biosynthesis	0.078566	MSTRG.6548	LOC4336153	K00276	EC:1.4.3.21	uncharacterized protein LOC4336153 [Oryza sativa Japonica Group]	3.49377	8.79674	0.397167	-1.33218	down
ko01230	Biosynthesis of amino acids	0.0854709	4326958	LOC4326958	K00928	EC:2.7.2.4	aspartokinase 2, chloroplastic [Oryza sativa Japonica Group]	0.490494	1.49387	0.328339	-1.60674	down
ko01230	Biosynthesis of amino acids	0.0854709	4328957	LOC4328957	K01817	EC:5.3.1.24	N-(5'-phosphoribosyl)anthranilate isomerase 1, chloroplastic [Oryza sativa Japonica Group]	1.00707	2.93857	0.342708	-1.54495	down
ko01230	Biosynthesis of amino acids	0.0854709	4333896	LOC4333896	K01915	EC:6.3.1.2	glutamine synthetase cytosolic isozyme 1-3 [Oryza sativa Japonica Group]	0.726731	5.32391	0.136503	-2.87299	down
ko01230	Biosynthesis of amino acids	0.0854709	4334640	LOC4334640	K01657	EC:4.1.3.27	anthranilate synthase alpha subunit 1, chloroplastic [Oryza sativa Japonica Group]	0.626141	1.60737	0.389543	-1.36014	down
ko01230	Biosynthesis of amino acids	0.0854709	4336113	LOC4336113	K00850	EC:2.7.1.11	LOW QUALITY PROTEIN: ATP-dependent 6-phosphofructokinase 2-like [Oryza sativa Japonica Group]	1.28615	3.75897	0.342156	-1.54728	down
ko01230	Biosynthesis of amino acids	0.0854709	4336645	LOC4336645	K00826	EC:2.6.1.42	branched-chain-amino-acid aminotransferase 5, chloroplastic isoform X2 [Oryza sativa Japonica Group];branched-chain-amino-acid aminotransferase 3, chloroplastic isoform X1 [Oryza sativa Japonica Group]	0.906784	2.21024	0.410264	-1.28537	down
ko01230	Biosynthesis of amino acids	0.0854709	4346529	LOC4346529	K01609	EC:4.1.1.48	uncharacterized protein LOC4346529 isoform X2 [Oryza sativa Japonica Group];uncharacterized protein LOC4346529 isoform X1 [Oryza sativa Japonica Group]	2.55018	0.858527	2.97041	1.57066	up
ko01230	Biosynthesis of amino acids	0.0854709	MSTRG.10693	LOC4344545	K01623	EC:4.1.2.13	fructose-bisphosphate aldolase 6, cytosolic [Oryza sativa Japonica Group]	3.20446	9.59296	0.334042	-1.5819	down
ko01230	Biosynthesis of amino acids	0.0854709	MSTRG.10759	LOC4344683	K00616	EC:2.2.1.2	uncharacterized protein LOC4344683 [Oryza sativa Japonica Group]	0.891681	2.37854	0.374886	-1.41548	down
ko01230	Biosynthesis of amino acids	0.0854709	MSTRG.1125	LOC4327173	K00873	EC:2.7.1.40	plastidial pyruvate kinase 2 [Oryza sativa Japonica Group]	0.639109	1.74712	0.365807	-1.45085	down
ko01230	Biosynthesis of amino acids	0.0854709	MSTRG.1538	LOC9268592	K00927	EC:2.7.2.3	LOW QUALITY PROTEIN: phosphoglycerate kinase, chloroplastic [Oryza sativa Japonica Group]	0.429282	1.19445	0.359397	-1.47635	down
ko01230	Biosynthesis of amino acids	0.0854709	MSTRG.1703	LOC4324853	K12657	EC:1.2.1.41;EC:2.7.2.11	delta-1-pyrroline-5-carboxylate synthase 2 [Oryza sativa Japonica Group]	2.96685	17.2008	0.172483	-2.53547	down
ko01230	Biosynthesis of amino acids	0.0854709	MSTRG.1905	LOC4325027	K01623	EC:4.1.2.13	fructose-bisphosphate aldolase 3, cytoplasmic [Oryza sativa Japonica Group]	21.8098	53.9498	0.404261	-1.30664	down
ko01230	Biosynthesis of amino acids	0.0854709	MSTRG.2532	LOC4328598	K01647	EC:2.3.3.1	citrate synthase 4, mitochondrial [Oryza sativa Japonica Group]	5.89366	14.7193	0.400403	-1.32047	down
ko01230	Biosynthesis of amino acids	0.0854709	MSTRG.3912	LOC4331255	K00872	EC:2.7.1.39	homoserine kinase [Oryza sativa Japonica Group]	0.931688	2.74933	0.338878	-1.56116	down
ko01230	Biosynthesis of amino acids	0.0854709	MSTRG.4414	LOC4332151	K00826	EC:2.6.1.42	branched-chain-amino-acid aminotransferase 2, chloroplastic [Oryza sativa Japonica Group]	17.7674	45.7062	0.388731	-1.36316	down
ko01230	Biosynthesis of amino acids	0.0854709	MSTRG.4633	LOC4332506	K01953	EC:6.3.5.4	asparagine synthetase [glutamine-hydrolyzing] 1 [Oryza sativa Japonica Group]	34.057	112.752	0.302052	-1.72713	down
ko01230	Biosynthesis of amino acids	0.0854709	MSTRG.5360	LOC4333898	K01754	EC:4.3.1.19	threonine dehydratase biosynthetic, chloroplastic [Oryza sativa Japonica Group]	2.04037	6.52461	0.312719	-1.67706	down
ko01230	Biosynthesis of amino acids	0.0854709	MSTRG.6557	LOC4336169	K00030	EC:1.1.1.41	isocitrate dehydrogenase [NAD] regulatory subunit 1, mitochondrial [Oryza sativa Japonica Group]	7.7988	20.3771	0.382724	-1.38562	down
ko01230	Biosynthesis of amino acids	0.0854709	MSTRG.7981	LOC4338979	K12657	EC:1.2.1.41;EC:2.7.2.11	delta-1-pyrroline-5-carboxylate synthase 1 [Oryza sativa Japonica Group]	7.85116	24.2008	0.324418	-1.62408	down
ko01230	Biosynthesis of amino acids	0.0854709	MSTRG.8160	LOC4339369	K00850	EC:2.7.1.11	ATP-dependent 6-phosphofructokinase 6 [Oryza sativa Japonica Group]	3.72554	13.3778	0.278487	-1.84432	down
ko01230	Biosynthesis of amino acids	0.0854709	MSTRG.8276	LOC4339561	K00264	EC:1.4.1.14	glutamate synthase 2 [NADH], chloroplastic [Oryza sativa Japonica Group]	1.46754	3.51431	0.417588	-1.25985	down
ko01230	Biosynthesis of amino acids	0.0854709	MSTRG.9383	LOC4341792	K00927	EC:2.7.2.3	phosphoglycerate kinase, cytosolic [Oryza sativa Japonica Group]	3.31261	11.4741	0.288703	-1.79234	down
ko00591	Linoleic acid metabolism	0.0979786	MSTRG.14392	LOC4352505	K00454	EC:1.13.11.12	lipoxygenase 2.1, chloroplastic isoform X2 [Oryza sativa Japonica Group];lipoxygenase 2.1, chloroplastic isoform X1 [Oryza sativa Japonica Group]	3.33262	44.1504	0.0754834	-3.7277	down
ko00591	Linoleic acid metabolism	0.0979786	MSTRG.14393	LOC4352509	K00454	EC:1.13.11.12	lipoxygenase 2.1, chloroplastic [Oryza sativa Japonica Group]	1.26085	20.1589	0.0625458	-3.99894	down
ko00591	Linoleic acid metabolism	0.0979786	MSTRG.5308	LOC4333823	K15718	EC:1.13.11.58	probable linoleate 9S-lipoxygenase 4 isoform X1 [Oryza sativa Japonica Group];probable linoleate 9S-lipoxygenase 4 isoform X2 [Oryza sativa Japonica Group]	6.65489	18.281	0.364034	-1.45786	down
ko00562	Inositol phosphate metabolism	0.0982253	4333853	LOC4333853	K00889	EC:2.7.1.68	phosphatidylinositol 4-phosphate 5-kinase 1 [Oryza sativa Japonica Group]	0.784463	2.31385	0.339029	-1.56052	down
ko00562	Inositol phosphate metabolism	0.0982253	4334815	LOC4334815	K01114	EC:3.1.4.3	non-specific phospholipase C4 [Oryza sativa Japonica Group]	0.617694	1.98616	0.310999	-1.68502	down
ko00562	Inositol phosphate metabolism	0.0982253	MSTRG.10647	LOC4344440	K00921	EC:2.7.1.150	1-phosphatidylinositol-3-phosphate 5-kinase FAB1B [Oryza sativa Japonica Group]	4.14676	9.79111	0.423523	-1.23949	down
ko00562	Inositol phosphate metabolism	0.0982253	MSTRG.2852	LOC4329322	K00913	EC:2.7.1.134;EC:2.7.1.159	inositol-tetrakisphosphate 1-kinase 4 [Oryza sativa Japonica Group]	2.1442	7.74324	0.276912	-1.8525	down
ko00562	Inositol phosphate metabolism	0.0982253	MSTRG.5430	LOC9272095	K19517	EC:2.7.1.64	inositol 3-kinase isoform X1 [Oryza sativa Japonica Group];unknown protein [Oryza sativa Japonica Group];inositol 3-kinase isoform X2 [Oryza sativa Japonica Group]	2.12317	5.15503	0.411864	-1.27976	down
ko00562	Inositol phosphate metabolism	0.0982253	MSTRG.5781	LOC4334578	K03103	EC:3.1.3.62;EC:3.1.3.80	multiple inositol polyphosphate phosphatase 1 [Oryza sativa Japonica Group];cinnamoyl-CoA reductase 1 [Oryza sativa Japonica Group]	4.36503	9.8023	0.445307	-1.16713	down
ko00562	Inositol phosphate metabolism	0.0982253	MSTRG.7376	LOC4337686	K05857	EC:3.1.4.11	phosphoinositide phospholipase C 2 isoform X1 [Oryza sativa Japonica Group]	1.24976	2.99211	0.417687	-1.25951	down
ko00562	Inositol phosphate metabolism	0.0982253	MSTRG.9171	LOC4341305	K00469	EC:1.13.99.1	probable inositol oxygenase [Oryza sativa Japonica Group]	4.40236	49.9926	0.0880603	-3.50537	down
ko00250	Alanine, aspartate and glutamate metabolism	0.100236	4333896	LOC4333896	K01915	EC:6.3.1.2	glutamine synthetase cytosolic isozyme 1-3 [Oryza sativa Japonica Group]	0.726731	5.32391	0.136503	-2.87299	down
ko00250	Alanine, aspartate and glutamate metabolism	0.100236	MSTRG.4633	LOC4332506	K01953	EC:6.3.5.4	asparagine synthetase [glutamine-hydrolyzing] 1 [Oryza sativa Japonica Group]	34.057	112.752	0.302052	-1.72713	down
ko00250	Alanine, aspartate and glutamate metabolism	0.100236	MSTRG.5378	LOC4333932	K01580	EC:4.1.1.15	glutamate decarboxylase 1 [Oryza sativa Japonica Group]	18.6676	44.7286	0.417353	-1.26066	down
ko00250	Alanine, aspartate and glutamate metabolism	0.100236	MSTRG.6760	LOC4336554	K00261	EC:1.4.1.3	glutamate dehydrogenase 2, mitochondrial [Oryza sativa Japonica Group]	5.38492	12.4725	0.431745	-1.21175	down
ko00250	Alanine, aspartate and glutamate metabolism	0.100236	MSTRG.6987	LOC4336983	K16871	EC:2.6.1.96	gamma-aminobutyrate transaminase 1, mitochondrial [Oryza sativa Japonica Group]	21.3182	59.2974	0.359512	-1.47589	down
ko00250	Alanine, aspartate and glutamate metabolism	0.100236	MSTRG.8026	LOC4339095	K00827	EC:2.6.1.40;EC:2.6.1.44	alanine--glyoxylate aminotransferase 2 homolog 2, mitochondrial [Oryza sativa Japonica Group]	10.9862	39.7461	0.276409	-1.85512	down
ko00250	Alanine, aspartate and glutamate metabolism	0.100236	MSTRG.8276	LOC4339561	K00264	EC:1.4.1.14	glutamate synthase 2 [NADH], chloroplastic [Oryza sativa Japonica Group]	1.46754	3.51431	0.417588	-1.25985	down
ko00903	Limonene and pinene degradation	0.117028	MSTRG.13328	LOC4349966	K00128	EC:1.2.1.3	aldehyde dehydrogenase family 3 member H1 [Oryza sativa Japonica Group]	25.6483	61.1818	0.419215	-1.25424	down
ko00903	Limonene and pinene degradation	0.117028	MSTRG.3522	LOC4330612	K00128	EC:1.2.1.3	aldehyde dehydrogenase family 2 member B7, mitochondrial [Oryza sativa Japonica Group]	1.92789	11.6239	0.165856	-2.592	down
ko00909	Sesquiterpenoid and triterpenoid biosynthesis	0.117028	9269735	LOC9269735	K15891	EC:1.1.1.354	uncharacterized protein LOC9269735 [Oryza sativa Japonica Group]	2.80945	7.01676	0.400391	-1.32052	down
ko00909	Sesquiterpenoid and triterpenoid biosynthesis	0.117028	MSTRG.5728	LOC4334492	K00801	EC:2.5.1.21	squalene synthase [Oryza sativa Japonica Group]	3.71521	9.70674	0.382745	-1.38554	down
ko00072	Synthesis and degradation of ketone bodies	0.117028	4347614	LOC4347614	K01641	EC:2.3.3.10	hydroxymethylglutaryl-CoA synthase [Oryza sativa Japonica Group]	2.1307	5.313	0.401036	-1.3182	down
ko00072	Synthesis and degradation of ketone bodies	0.117028	MSTRG.4003	LOC4331418	K01641	EC:2.3.3.10	hydroxymethylglutaryl-CoA synthase [Oryza sativa Japonica Group]	0.617208	2.01337	0.306554	-1.70579	down
ko04075	Plant hormone signal transduction	0.121641	4327315	LOC4327315	NA	NA	BTB/POZ domain and ankyrin repeat-containing protein NPR1 isoform X1 [Oryza sativa Japonica Group];BTB/POZ domain and ankyrin repeat-containing protein NPR1 isoform X2 [Oryza sativa Japonica Group]	1.08289	3.05212	0.3548	-1.49492	down
ko04075	Plant hormone signal transduction	0.121641	4338079	LOC4338079	K14502	EC:2.7.11.1	shaggy-related protein kinase GSK2 [Oryza sativa Japonica Group]	0.441133	1.34903	0.327001	-1.61263	down
ko04075	Plant hormone signal transduction	0.121641	4339365	LOC4339365	NA	NA	auxin-responsive protein IAA18 isoform X1 [Oryza sativa Japonica Group];auxin-responsive protein IAA18 isoform X2 [Oryza sativa Japonica Group]	0.726905	1.81415	0.400687	-1.31945	down
ko04075	Plant hormone signal transduction	0.121641	4343719	LOC4343719	NA	NA	Os07g0580500, partial [Oryza sativa Japonica Group]	1.21894	3.3971	0.358819	-1.47867	down
ko04075	Plant hormone signal transduction	0.121641	4343785	LOC4343785	NA	NA	probable indole-3-acetic acid-amido synthetase GH3.8 [Oryza sativa Japonica Group]	1.96009	4.78159	0.409925	-1.28657	down
ko04075	Plant hormone signal transduction	0.121641	MSTRG.10383	LOC4343944	K14498	EC:2.7.11.1	abcisic acid-inducible protein kinanase, partial [Oryza sativa Indica Group];serine/threonine-protein kinase SAPK2 isoform X1 [Oryza sativa Japonica Group]	11.9083	31.7206	0.375414	-1.41345	down
ko04075	Plant hormone signal transduction	0.121641	MSTRG.11951	LOC4347164	NA	NA	protein TIFY 10c [Oryza sativa Japonica Group]	5.4616	13.7169	0.398165	-1.32856	down
ko04075	Plant hormone signal transduction	0.121641	MSTRG.1370	LOC4326541	NA	NA	auxin-responsive protein IAA6 isoform X1 [Oryza sativa Japonica Group];auxin-responsive protein IAA6 isoform X2 [Oryza sativa Japonica Group]	5.54781	13.9247	0.398415	-1.32766	down
ko04075	Plant hormone signal transduction	0.121641	MSTRG.14491	LOC4352761	NA	NA	transcription factor PHYTOCHROME INTERACTING FACTOR-LIKE 13-like isoform X1 [Oryza sativa Japonica Group];transcription factor PHYTOCHROME INTERACTING FACTOR-LIKE 13-like isoform X3 [Oryza sativa Japonica Group]	3.54982	8.32444	0.426433	-1.22961	down
ko04075	Plant hormone signal transduction	0.121641	MSTRG.1567	LOC9266109	NA	NA	bZIP transcription factor [Oryza sativa Japonica Group]	0.556806	1.99308	0.279369	-1.83975	down
ko04075	Plant hormone signal transduction	0.121641	MSTRG.3712	LOC4330957	K13413	EC:2.7.12.2	Os02g0787300, partial [Oryza sativa Japonica Group]	41.2468	93.0865	0.443101	-1.17429	down
ko04075	Plant hormone signal transduction	0.121641	MSTRG.4236	LOC4331833	NA	NA	protein TIFY 11c [Oryza sativa Japonica Group]	5.15052	17.144	0.300427	-1.73491	down
ko04075	Plant hormone signal transduction	0.121641	MSTRG.4389	LOC4332111	NA	NA	two-component response regulator ORR21 [Oryza sativa Japonica Group]	12.5044	28.9413	0.432062	-1.21069	down
ko04075	Plant hormone signal transduction	0.121641	MSTRG.4925	LOC4333017	K14498	EC:2.7.11.1	serine/threonine-protein kinase SAPK1 isoform X1 [Oryza sativa Japonica Group]	7.10104	18.4834	0.384184	-1.38013	down
ko04075	Plant hormone signal transduction	0.121641	MSTRG.5229	LOC107280463	NA	NA	BTB/POZ domain and ankyrin repeat-containing protein NPR3 isoform X3 [Oryza sativa Japonica Group];BTB/POZ domain and ankyrin repeat-containing protein NPR3 isoform X1 [Oryza sativa Japonica Group];protein ANTAGONIST OF LIKE HETEROCHROMATIN PROTEIN 1-like [Oryza sativa Japonica Group]	9.35644	23.027	0.406324	-1.2993	down
ko04075	Plant hormone signal transduction	0.121641	MSTRG.6043	LOC4335058	NA	NA	Os04g0169100, partial [Oryza sativa Japonica Group]	4.03078	9.82411	0.410295	-1.28527	down
ko04075	Plant hormone signal transduction	0.121641	MSTRG.6417	LOC4335934	NA	NA	auxin response factor 9 isoform X2 [Oryza sativa Japonica Group];auxin response factor 9 isoform X3 [Oryza sativa Japonica Group];auxin response factor 9 isoform X1 [Oryza sativa Japonica Group]	6.16725	15.0194	0.410619	-1.28413	down
ko04075	Plant hormone signal transduction	0.121641	MSTRG.767	LOC4325422	NA	NA	pathogenesis-related protein 1 [Oryza sativa Japonica Group]	8.13585	1.1594	7.01731	2.81092	up
ko04075	Plant hormone signal transduction	0.121641	MSTRG.768	LOC4325424	NA	NA	pathogenesis-related protein PRB1-2 [Oryza sativa Japonica Group]	3.33996	8.36048	0.399494	-1.32375	down
ko04075	Plant hormone signal transduction	0.121641	MSTRG.8356	LOC4339671	K14497	EC:3.1.3.16	protein phosphatase 2C 51 isoform X2 [Oryza sativa Japonica Group];protein phosphatase 2C 51 isoform X1 [Oryza sativa Japonica Group]	1.30602	4.13571	0.315791	-1.66296	down
ko04075	Plant hormone signal transduction	0.121641	MSTRG.9019	LOC4340939	NA	NA	auxin-responsive protein IAA21 [Oryza sativa Japonica Group]	0.759411	2.91524	0.260497	-1.94066	down
ko04075	Plant hormone signal transduction	0.121641	MSTRG.9238	LOC4341476	NA	NA	EIN3-binding F-box protein 1 [Oryza sativa Japonica Group]	7.82891	17.3854	0.450316	-1.15099	down
ko04075	Plant hormone signal transduction	0.121641	MSTRG.9645	LOC4342318	NA	NA	pathogenesis-related protein 1 [Oryza sativa Japonica Group]	3.99212	1.16659	3.42203	1.77485	up
ko00100	Steroid biosynthesis	0.130146	4325564	LOC4325564	K09832	EC:1.14.19.41	cytochrome P450 710A1 [Oryza sativa Japonica Group]	1.33392	5.29085	0.252118	-1.98783	down
ko00100	Steroid biosynthesis	0.130146	MSTRG.11413	LOC4346120	K01052	EC:3.1.1.13	triacylglycerol lipase 2 [Oryza sativa Japonica Group]	1.9956	4.90929	0.406496	-1.29869	down
ko00100	Steroid biosynthesis	0.130146	MSTRG.4956	LOC4333071	K23558	EC:1.1.1.418	3beta-hydroxysteroid-dehydrogenase/decarboxylase [Oryza sativa Japonica Group]	0.798611	1.92004	0.415934	-1.26557	down
ko00100	Steroid biosynthesis	0.130146	MSTRG.5728	LOC4334492	K00801	EC:2.5.1.21	squalene synthase [Oryza sativa Japonica Group]	3.71521	9.70674	0.382745	-1.38554	down
ko00100	Steroid biosynthesis	0.130146	MSTRG.7586	LOC4338097	K05917	EC:1.14.14.154;EC:1.14.15.36	obtusifoliol 14-alpha demethylase [Oryza sativa Japonica Group]	0.716469	4.83399	0.148215	-2.75424	down
ko00290	Valine, leucine and isoleucine biosynthesis	0.131276	4336645	LOC4336645	K00826	EC:2.6.1.42	branched-chain-amino-acid aminotransferase 5, chloroplastic isoform X2 [Oryza sativa Japonica Group];branched-chain-amino-acid aminotransferase 3, chloroplastic isoform X1 [Oryza sativa Japonica Group]	0.906784	2.21024	0.410264	-1.28537	down
ko00290	Valine, leucine and isoleucine biosynthesis	0.131276	MSTRG.4414	LOC4332151	K00826	EC:2.6.1.42	branched-chain-amino-acid aminotransferase 2, chloroplastic [Oryza sativa Japonica Group]	17.7674	45.7062	0.388731	-1.36316	down
ko00290	Valine, leucine and isoleucine biosynthesis	0.131276	MSTRG.5360	LOC4333898	K01754	EC:4.3.1.19	threonine dehydratase biosynthetic, chloroplastic [Oryza sativa Japonica Group]	2.04037	6.52461	0.312719	-1.67706	down
ko00790	Folate biosynthesis	0.141141	4329834	LOC4329834	K01113	EC:3.1.3.1	uncharacterized protein LOC4329834 [Oryza sativa Japonica Group]	1.17992	2.99344	0.394169	-1.34311	down
ko00790	Folate biosynthesis	0.141141	MSTRG.11513	LOC4346285	K01633	EC:1.13.11.81;EC:4.1.2.25;EC:5.1.99.8	dihydroneopterin aldolase 2 [Oryza sativa Japonica Group]	3.3163	7.74917	0.427956	-1.22447	down
ko00790	Folate biosynthesis	0.141141	MSTRG.2705	LOC4328992	K18482	EC:4.1.3.38	D-amino-acid transaminase, chloroplastic [Oryza sativa Japonica Group]	1.95417	5.74686	0.340041	-1.55622	down
ko00790	Folate biosynthesis	0.141141	MSTRG.6612	LOC4336277	K00079	EC:1.1.1.184;EC:1.1.1.189;EC:1.1.1.197	(+)-neomenthol dehydrogenase [Oryza sativa Japonica Group]	0.868891	2.67274	0.325093	-1.62107	down
ko00053	Ascorbate and aldarate metabolism	0.152497	MSTRG.10678	LOC4344509	K00103	EC:1.1.3.8	probable L-gulonolactone oxidase 4 [Oryza sativa Japonica Group]	2.82797	10.4246	0.271278	-1.88216	down
ko00053	Ascorbate and aldarate metabolism	0.152497	MSTRG.12108	LOC4347499	K08679	EC:5.1.3.6	UDP-glucuronate 4-epimerase 6 [Oryza sativa Japonica Group]	1.68095	6.97805	0.24089	-2.05355	down
ko00053	Ascorbate and aldarate metabolism	0.152497	MSTRG.13328	LOC4349966	K00128	EC:1.2.1.3	aldehyde dehydrogenase family 3 member H1 [Oryza sativa Japonica Group]	25.6483	61.1818	0.419215	-1.25424	down
ko00053	Ascorbate and aldarate metabolism	0.152497	MSTRG.3522	LOC4330612	K00128	EC:1.2.1.3	aldehyde dehydrogenase family 2 member B7, mitochondrial [Oryza sativa Japonica Group]	1.92789	11.6239	0.165856	-2.592	down
ko00053	Ascorbate and aldarate metabolism	0.152497	MSTRG.8023	LOC4339089	K00002	EC:1.1.1.2	aldose reductase [Oryza sativa Japonica Group];protein RETICULATA-RELATED 5, chloroplastic [Oryza sativa Japonica Group];sorting nexin 2A [Oryza sativa Japonica Group]	4.09275	11.7447	0.348477	-1.52087	down
ko00053	Ascorbate and aldarate metabolism	0.152497	MSTRG.9171	LOC4341305	K00469	EC:1.13.99.1	probable inositol oxygenase [Oryza sativa Japonica Group]	4.40236	49.9926	0.0880603	-3.50537	down
ko00053	Ascorbate and aldarate metabolism	0.152497	MSTRG.9184	LOC4341337	K00423	EC:1.10.3.3	L-ascorbate oxidase isoform X2 [Oryza sativa Japonica Group]	1.71305	7.58412	0.225873	-2.14642	down
ko04146	Peroxisome	0.196487	107276062	LOC107276062	K00306	EC:1.5.3.1;EC:1.5.3.7	probable sarcosine oxidase [Oryza sativa Japonica Group]	0.636449	1.85381	0.34332	-1.54237	down
ko04146	Peroxisome	0.196487	4340187	LOC4340187	K01897	EC:6.2.1.3	long chain acyl-CoA synthetase 4 [Oryza sativa Japonica Group]	3.92781	0.622236	6.31241	2.65819	up
ko04146	Peroxisome	0.196487	MSTRG.1197	LOC4324393	K01897	EC:6.2.1.3	long chain acyl-CoA synthetase 4 isoform X1 [Oryza sativa Japonica Group]	0.855683	2.53756	0.337207	-1.56829	down
ko04146	Peroxisome	0.196487	MSTRG.12674	LOC4348804	K07513	EC:2.3.1.16	3-ketoacyl-CoA thiolase 2, peroxisomal [Oryza sativa Japonica Group]	5.30408	14.8959	0.356076	-1.48974	down
ko04146	Peroxisome	0.196487	MSTRG.2229	LOC4328073	K03781	EC:1.11.1.6	catalase isozyme A [Oryza sativa Japonica Group]	40.2494	107.137	0.375682	-1.41242	down
ko04146	Peroxisome	0.196487	MSTRG.238	LOC4324062	K00232	EC:1.3.3.6	acyl-coenzyme A oxidase 4, peroxisomal isoform X2 [Oryza sativa Japonica Group];acyl-coenzyme A oxidase 4, peroxisomal isoform X1 [Oryza sativa Japonica Group]	2.82731	9.40331	0.300671	-1.73374	down
ko04146	Peroxisome	0.196487	MSTRG.5014	LOC4333171	K00106	EC:1.17.1.4;EC:1.17.3.2	xanthine dehydrogenase isoform X1 [Oryza sativa Japonica Group]	11.1732	28.9101	0.38648	-1.37153	down
ko04146	Peroxisome	0.196487	MSTRG.7023	LOC4337048	K11517	EC:1.1.3.15	peroxisomal (S)-2-hydroxy-acid oxidase GLO3 isoform X1 [Oryza sativa Japonica Group];peroxisomal (S)-2-hydroxy-acid oxidase GLO3 isoform X2 [Oryza sativa Japonica Group]	2.25383	7.83591	0.287628	-1.79772	down
ko04146	Peroxisome	0.196487	MSTRG.8500	LOC4339922	K04564	EC:1.15.1.1	superoxide dismutase [Fe] 1, chloroplastic [Oryza sativa Japonica Group]	1.66401	3.95031	0.421236	-1.2473	down
ko00600	Sphingolipid metabolism	0.201523	MSTRG.10559	LOC4344290	K07407	EC:3.2.1.22	alpha-galactosidase 3 [Oryza sativa Japonica Group]	2.64721	6.20511	0.426618	-1.22898	down
ko00600	Sphingolipid metabolism	0.201523	MSTRG.12766	LOC4348984	K07407	EC:3.2.1.22	alpha-galactosidase isoform X1 [Oryza sativa Japonica Group];alpha-galactosidase 1 isoform X2 [Oryza sativa Japonica Group]	11.357	31.3722	0.362009	-1.4659	down
ko00600	Sphingolipid metabolism	0.201523	MSTRG.12768	LOC4348988	K07407	EC:3.2.1.22	Os10g0493600, partial [Oryza sativa Japonica Group];alpha-galactosidase isoform X2 [Oryza sativa Japonica Group];hypothetical protein OsI_34152 [Oryza sativa Indica Group]	2.46751	9.95677	0.247822	-2.01262	down
ko00600	Sphingolipid metabolism	0.201523	MSTRG.2069	LOC4325748	K01190	EC:3.2.1.23	uncharacterized protein LOC4325748 [Oryza sativa Japonica Group]	4.14103	10.7254	0.386094	-1.37297	down
ko00062	Fatty acid elongation	0.219838	4331113	LOC4331113	K15397	EC:2.3.1.199	3-ketoacyl-CoA synthase 12 [Oryza sativa Japonica Group]	1.15668	2.93076	0.394671	-1.34128	down
ko00062	Fatty acid elongation	0.219838	MSTRG.13648	LOC4350817	K15397	EC:2.3.1.199	3-ketoacyl-CoA synthase 20 [Oryza sativa Japonica Group]	0.984854	3.17573	0.310119	-1.68911	down
ko00062	Fatty acid elongation	0.219838	MSTRG.4238	LOC4331836	K15397	EC:2.3.1.199	Putative fiddlehead-like protein [Oryza sativa Japonica Group]	8.50196	20.2846	0.419134	-1.25452	down
ko00062	Fatty acid elongation	0.219838	MSTRG.4377	LOC4332090	K15397	EC:2.3.1.199	3-ketoacyl-CoA synthase 6 [Oryza sativa Japonica Group]	14.7492	41.6235	0.354347	-1.49676	down
ko00062	Fatty acid elongation	0.219838	MSTRG.8363	LOC4339685	K15397	EC:2.3.1.199	3-ketoacyl-CoA synthase 11 [Oryza sativa Japonica Group];uncharacterized protein LOC4339685 [Oryza sativa Japonica Group]	3.00616	8.80252	0.341511	-1.54999	down
ko00240	Pyrimidine metabolism	0.243463	MSTRG.10044	LOC4343249	K01431	EC:3.5.1.6	beta-ureidopropionase [Oryza sativa Japonica Group]	1.80718	5.69932	0.317087	-1.65705	down
ko00240	Pyrimidine metabolism	0.243463	MSTRG.1111	LOC4324172	K01937	EC:6.3.4.2	CTP synthase isoform X1 [Oryza sativa Japonica Group];CTP synthase isoform X2 [Oryza sativa Japonica Group]	2.00129	6.34989	0.315169	-1.6658	down
ko00240	Pyrimidine metabolism	0.243463	MSTRG.1291	LOC4325937	K01489	EC:3.5.4.5	cytidine deaminase 1 [Oryza sativa Japonica Group]	1.72261	5.52747	0.311646	-1.68202	down
ko00240	Pyrimidine metabolism	0.243463	MSTRG.1566	LOC4327558	K01464	EC:3.5.2.2	dihydropyrimidinase isoform X1 [Oryza sativa Japonica Group]	1.15083	2.83802	0.405503	-1.30222	down
ko00240	Pyrimidine metabolism	0.243463	MSTRG.2704	LOC4328991	K00876	EC:2.7.1.48	uridine kinase-like protein 3 [Oryza sativa Japonica Group]	2.59108	13.0412	0.198684	-2.33145	down
ko00240	Pyrimidine metabolism	0.243463	MSTRG.3554	LOC4330657	K00207	EC:1.3.1.2	dihydropyrimidine dehydrogenase (NADP(+)), chloroplastic [Oryza sativa Japonica Group]	21.3009	64.746	0.328992	-1.60387	down
ko00910	Nitrogen metabolism	0.250978	4333896	LOC4333896	K01915	EC:6.3.1.2	glutamine synthetase cytosolic isozyme 1-3 [Oryza sativa Japonica Group]	0.726731	5.32391	0.136503	-2.87299	down
ko00910	Nitrogen metabolism	0.250978	9268297	LOC9268297	K01674	EC:4.2.1.1	alpha carbonic anhydrase 7 [Oryza sativa Japonica Group]	4.77563	2.30928	2.06802	1.04825	up
ko00910	Nitrogen metabolism	0.250978	MSTRG.6760	LOC4336554	K00261	EC:1.4.1.3	glutamate dehydrogenase 2, mitochondrial [Oryza sativa Japonica Group]	5.38492	12.4725	0.431745	-1.21175	down
ko00910	Nitrogen metabolism	0.250978	MSTRG.8276	LOC4339561	K00264	EC:1.4.1.14	glutamate synthase 2 [NADH], chloroplastic [Oryza sativa Japonica Group]	1.46754	3.51431	0.417588	-1.25985	down
ko02010	ABC transporters	0.268861	MSTRG.11558	LOC4346344	K05658	EC:7.6.2.2	ABC transporter B family member 1 [Oryza sativa Japonica Group]	0.906464	2.42423	0.373918	-1.4192	down
ko02010	ABC transporters	0.268861	MSTRG.3391	LOC4330390	K05658	EC:7.6.2.2	ABC transporter B family member 2 [Oryza sativa Japonica Group]	0.231522	0.611643	0.378525	-1.40154	down
ko02010	ABC transporters	0.268861	MSTRG.616	LOC4325158	K05658	EC:7.6.2.2	ABC transporter B family member 21 [Oryza sativa Japonica Group]	2.78344	11.0691	0.251462	-1.99159	down
ko00710	Carbon fixation in photosynthetic organisms	0.30942	MSTRG.10693	LOC4344545	K01623	EC:4.1.2.13	fructose-bisphosphate aldolase 6, cytosolic [Oryza sativa Japonica Group]	3.20446	9.59296	0.334042	-1.5819	down
ko00710	Carbon fixation in photosynthetic organisms	0.30942	MSTRG.1326	LOC4324717	K00029	EC:1.1.1.40	NADP-dependent malic enzyme isoform X1 [Oryza sativa Japonica Group];Os01g0723400, partial [Oryza sativa Japonica Group];NADP-dependent malic enzyme isoform X2 [Oryza sativa Japonica Group]	16.3292	39.5652	0.412715	-1.27678	down
ko00710	Carbon fixation in photosynthetic organisms	0.30942	MSTRG.1377	LOC4326552	K00029	EC:1.1.1.40	NADP-dependent malic enzyme [Oryza sativa Japonica Group]	2.64043	15.1493	0.174293	-2.52041	down
ko00710	Carbon fixation in photosynthetic organisms	0.30942	MSTRG.14536	LOC4352871	K00026	EC:1.1.1.37	malate dehydrogenase, glyoxysomal [Oryza sativa Japonica Group]	8.92041	21.2651	0.419486	-1.25331	down
ko00710	Carbon fixation in photosynthetic organisms	0.30942	MSTRG.1538	LOC9268592	K00927	EC:2.7.2.3	LOW QUALITY PROTEIN: phosphoglycerate kinase, chloroplastic [Oryza sativa Japonica Group]	0.429282	1.19445	0.359397	-1.47635	down
ko00710	Carbon fixation in photosynthetic organisms	0.30942	MSTRG.1905	LOC4325027	K01623	EC:4.1.2.13	fructose-bisphosphate aldolase 3, cytoplasmic [Oryza sativa Japonica Group]	21.8098	53.9498	0.404261	-1.30664	down
ko00710	Carbon fixation in photosynthetic organisms	0.30942	MSTRG.9383	LOC4341792	K00927	EC:2.7.2.3	phosphoglycerate kinase, cytosolic [Oryza sativa Japonica Group]	3.31261	11.4741	0.288703	-1.79234	down
ko00590	Arachidonic acid metabolism	0.313477	MSTRG.6106	LOC4335293	K05309	EC:5.3.99.3	prostaglandin E synthase 2 [Oryza sativa Japonica Group]	1.23713	3.1975	0.386906	-1.36994	down
ko00590	Arachidonic acid metabolism	0.313477	MSTRG.6612	LOC4336277	K00079	EC:1.1.1.184;EC:1.1.1.189;EC:1.1.1.197	(+)-neomenthol dehydrogenase [Oryza sativa Japonica Group]	0.868891	2.67274	0.325093	-1.62107	down
ko00785	Lipoic acid metabolism	0.324007	MSTRG.1453	LOC4325595	K03644	EC:2.8.1.8	protein PAT1 homolog 1 isoform X1 [Oryza sativa Japonica Group];lipoyl synthase 1, chloroplastic [Oryza sativa Japonica Group];protein PAT1 homolog 1 isoform X2 [Oryza sativa Japonica Group]	8.93743	20.6368	0.433083	-1.20729	down
ko00402	Benzoxazinoid biosynthesis	0.324007	MSTRG.5694	LOC4334427	K13222	EC:4.1.2.8	indole-3-glycerol phosphate lyase, chloroplastic [Oryza sativa Japonica Group]	9.15965	20.6542	0.443477	-1.17307	down
ko04130	SNARE interactions in vesicular transport	0.372942	4340257	LOC4340257	NA	NA	syntaxin-132 [Oryza sativa Japonica Group]	3.44598	1.23755	2.7845	1.47742	up
ko04130	SNARE interactions in vesicular transport	0.372942	MSTRG.11203	LOC4345680	NA	NA	Golgi SNAP receptor complex member 1-1 [Oryza sativa Japonica Group]	3.52062	8.74462	0.402604	-1.31257	down
ko04130	SNARE interactions in vesicular transport	0.372942	MSTRG.14564	LOC4352920	NA	NA	vesicle-associated membrane protein 721 [Oryza sativa Japonica Group]	3.45031	0.689277	5.0057	2.32357	up
ko04130	SNARE interactions in vesicular transport	0.372942	MSTRG.6710	LOC4336482	NA	NA	syntaxin-81 [Oryza sativa Japonica Group]	1.20433	3.15385	0.381859	-1.38889	down
ko00965	Betalain biosynthesis	0.374959	4344636	LOC4344636	K01593	EC:4.1.1.105;EC:4.1.1.28	tryptophan decarboxylase 1-like [Oryza sativa Japonica Group]	1.59305	0.536631	2.96862	1.56979	up
ko01210	2-Oxocarboxylic acid metabolism	0.384434	4326958	LOC4326958	K00928	EC:2.7.2.4	aspartokinase 2, chloroplastic [Oryza sativa Japonica Group]	0.490494	1.49387	0.328339	-1.60674	down
ko01210	2-Oxocarboxylic acid metabolism	0.384434	4336645	LOC4336645	K00826	EC:2.6.1.42	branched-chain-amino-acid aminotransferase 5, chloroplastic isoform X2 [Oryza sativa Japonica Group];branched-chain-amino-acid aminotransferase 3, chloroplastic isoform X1 [Oryza sativa Japonica Group]	0.906784	2.21024	0.410264	-1.28537	down
ko01210	2-Oxocarboxylic acid metabolism	0.384434	MSTRG.2532	LOC4328598	K01647	EC:2.3.3.1	citrate synthase 4, mitochondrial [Oryza sativa Japonica Group]	5.89366	14.7193	0.400403	-1.32047	down
ko01210	2-Oxocarboxylic acid metabolism	0.384434	MSTRG.4414	LOC4332151	K00826	EC:2.6.1.42	branched-chain-amino-acid aminotransferase 2, chloroplastic [Oryza sativa Japonica Group]	17.7674	45.7062	0.388731	-1.36316	down
ko01210	2-Oxocarboxylic acid metabolism	0.384434	MSTRG.6557	LOC4336169	K00030	EC:1.1.1.41	isocitrate dehydrogenase [NAD] regulatory subunit 1, mitochondrial [Oryza sativa Japonica Group]	7.7988	20.3771	0.382724	-1.38562	down
ko00565	Ether lipid metabolism	0.395807	4334815	LOC4334815	K01114	EC:3.1.4.3	non-specific phospholipase C4 [Oryza sativa Japonica Group]	0.617694	1.98616	0.310999	-1.68502	down
ko00565	Ether lipid metabolism	0.395807	MSTRG.12251	LOC4347745	K01115	EC:3.1.4.4	phospholipase D delta [Oryza sativa Japonica Group]	4.72339	11.5419	0.409239	-1.28898	down
ko00565	Ether lipid metabolism	0.395807	MSTRG.9232	LOC4341467	K01115	EC:3.1.4.4	phospholipase D alpha 2-like [Oryza sativa Japonica Group]	1.85806	8.85436	0.209847	-2.25259	down
ko00511	Other glycan degradation	0.397643	MSTRG.13574	LOC4350617	K01191	EC:3.2.1.24	probable alpha-mannosidase At5g13980 isoform X1 [Oryza sativa Japonica Group];probable alpha-mannosidase At5g13980 isoform X2 [Oryza sativa Japonica Group]	2.95087	9.65187	0.30573	-1.70967	down
ko00511	Other glycan degradation	0.397643	MSTRG.2069	LOC4325748	K01190	EC:3.2.1.23	uncharacterized protein LOC4325748 [Oryza sativa Japonica Group]	4.14103	10.7254	0.386094	-1.37297	down
ko00340	Histidine metabolism	0.397643	MSTRG.13328	LOC4349966	K00128	EC:1.2.1.3	aldehyde dehydrogenase family 3 member H1 [Oryza sativa Japonica Group]	25.6483	61.1818	0.419215	-1.25424	down
ko00340	Histidine metabolism	0.397643	MSTRG.3522	LOC4330612	K00128	EC:1.2.1.3	aldehyde dehydrogenase family 2 member B7, mitochondrial [Oryza sativa Japonica Group]	1.92789	11.6239	0.165856	-2.592	down
ko00430	Taurine and hypotaurine metabolism	0.422082	MSTRG.5378	LOC4333932	K01580	EC:4.1.1.15	glutamate decarboxylase 1 [Oryza sativa Japonica Group]	18.6676	44.7286	0.417353	-1.26066	down
ko00902	Monoterpenoid biosynthesis	0.422082	MSTRG.2263	LOC4328124	K15086	EC:4.2.3.25	S-(+)-linalool synthase, chloroplastic [Oryza sativa Japonica Group]	7.40748	33.2216	0.222972	-2.16507	down
ko01240	Biosynthesis of cofactors	0.436603	4325991	LOC4325991	K01809	EC:5.3.1.8	mannose-6-phosphate isomerase 1 isoform X1 [Oryza sativa Japonica Group];mannose-6-phosphate isomerase 1 isoform X2 [Oryza sativa Japonica Group]	0.740301	1.7995	0.411393	-1.28141	down
ko01240	Biosynthesis of cofactors	0.436603	4329834	LOC4329834	K01113	EC:3.1.3.1	uncharacterized protein LOC4329834 [Oryza sativa Japonica Group]	1.17992	2.99344	0.394169	-1.34311	down
ko01240	Biosynthesis of cofactors	0.436603	4332373	LOC4332373	K00966	EC:2.7.7.13	probable mannose-1-phosphate guanylyltransferase 1 [Oryza sativa Japonica Group]	1.31684	3.60073	0.365715	-1.45121	down
ko01240	Biosynthesis of cofactors	0.436603	4336645	LOC4336645	K00826	EC:2.6.1.42	branched-chain-amino-acid aminotransferase 5, chloroplastic isoform X2 [Oryza sativa Japonica Group];branched-chain-amino-acid aminotransferase 3, chloroplastic isoform X1 [Oryza sativa Japonica Group]	0.906784	2.21024	0.410264	-1.28537	down
ko01240	Biosynthesis of cofactors	0.436603	4337862	LOC4337862	K00382	EC:1.8.1.4	dihydrolipoyl dehydrogenase 1, chloroplastic isoform X2 [Oryza sativa Japonica Group];dihydrolipoyl dehydrogenase 2, chloroplastic isoform X1 [Oryza sativa Japonica Group]	0.665864	1.6893	0.394165	-1.34313	down
ko01240	Biosynthesis of cofactors	0.436603	4338566	LOC4338566	K00949	EC:2.7.6.2	thiamine pyrophosphokinase 3 [Oryza sativa Japonica Group]	0.95443	2.50775	0.380591	-1.39369	down
ko01240	Biosynthesis of cofactors	0.436603	MSTRG.10678	LOC4344509	K00103	EC:1.1.3.8	probable L-gulonolactone oxidase 4 [Oryza sativa Japonica Group]	2.82797	10.4246	0.271278	-1.88216	down
ko01240	Biosynthesis of cofactors	0.436603	MSTRG.1111	LOC4324172	K01937	EC:6.3.4.2	CTP synthase isoform X1 [Oryza sativa Japonica Group];CTP synthase isoform X2 [Oryza sativa Japonica Group]	2.00129	6.34989	0.315169	-1.6658	down
ko01240	Biosynthesis of cofactors	0.436603	MSTRG.1125	LOC4327173	K00873	EC:2.7.1.40	plastidial pyruvate kinase 2 [Oryza sativa Japonica Group]	0.639109	1.74712	0.365807	-1.45085	down
ko01240	Biosynthesis of cofactors	0.436603	MSTRG.11513	LOC4346285	K01633	EC:1.13.11.81;EC:4.1.2.25;EC:5.1.99.8	dihydroneopterin aldolase 2 [Oryza sativa Japonica Group]	3.3163	7.74917	0.427956	-1.22447	down
ko01240	Biosynthesis of cofactors	0.436603	MSTRG.12108	LOC4347499	K08679	EC:5.1.3.6	UDP-glucuronate 4-epimerase 6 [Oryza sativa Japonica Group]	1.68095	6.97805	0.24089	-2.05355	down
ko01240	Biosynthesis of cofactors	0.436603	MSTRG.12357	LOC4347937	K06215	EC:4.3.3.6	probable pyridoxal 5'-phosphate synthase subunit PDX1.2 [Oryza sativa Japonica Group]	16.8911	6.13159	2.75477	1.46193	up
ko01240	Biosynthesis of cofactors	0.436603	MSTRG.13328	LOC4349966	K00128	EC:1.2.1.3	aldehyde dehydrogenase family 3 member H1 [Oryza sativa Japonica Group]	25.6483	61.1818	0.419215	-1.25424	down
ko01240	Biosynthesis of cofactors	0.436603	MSTRG.1453	LOC4325595	K03644	EC:2.8.1.8	protein PAT1 homolog 1 isoform X1 [Oryza sativa Japonica Group];lipoyl synthase 1, chloroplastic [Oryza sativa Japonica Group];protein PAT1 homolog 1 isoform X2 [Oryza sativa Japonica Group]	8.93743	20.6368	0.433083	-1.20729	down
ko01240	Biosynthesis of cofactors	0.436603	MSTRG.2423	LOC4328425	K00457	EC:1.13.11.27	4-hydroxyphenylpyruvate dioxygenase [Oryza sativa Japonica Group]	11.2861	27.8776	0.404843	-1.30457	down
ko01240	Biosynthesis of cofactors	0.436603	MSTRG.2705	LOC4328992	K18482	EC:4.1.3.38	D-amino-acid transaminase, chloroplastic [Oryza sativa Japonica Group]	1.95417	5.74686	0.340041	-1.55622	down
ko01240	Biosynthesis of cofactors	0.436603	MSTRG.3522	LOC4330612	K00128	EC:1.2.1.3	aldehyde dehydrogenase family 2 member B7, mitochondrial [Oryza sativa Japonica Group]	1.92789	11.6239	0.165856	-2.592	down
ko01240	Biosynthesis of cofactors	0.436603	MSTRG.4414	LOC4332151	K00826	EC:2.6.1.42	branched-chain-amino-acid aminotransferase 2, chloroplastic [Oryza sativa Japonica Group]	17.7674	45.7062	0.388731	-1.36316	down
ko01240	Biosynthesis of cofactors	0.436603	MSTRG.705	LOC4326849	K00382	EC:1.8.1.4	dihydrolipoyl dehydrogenase 1, chloroplastic [Oryza sativa Japonica Group]	1.42885	3.31675	0.430798	-1.21492	down
ko01240	Biosynthesis of cofactors	0.436603	MSTRG.8023	LOC4339089	K00002	EC:1.1.1.2	aldose reductase [Oryza sativa Japonica Group];protein RETICULATA-RELATED 5, chloroplastic [Oryza sativa Japonica Group];sorting nexin 2A [Oryza sativa Japonica Group]	4.09275	11.7447	0.348477	-1.52087	down
ko00730	Thiamine metabolism	0.50169	4338566	LOC4338566	K00949	EC:2.7.6.2	thiamine pyrophosphokinase 3 [Oryza sativa Japonica Group]	0.95443	2.50775	0.380591	-1.39369	down
ko00730	Thiamine metabolism	0.50169	MSTRG.9812	LOC4342614	K01662	EC:2.2.1.7	probable 1-deoxy-D-xylulose-5-phosphate synthase 2, chloroplastic [Oryza sativa Japonica Group]	4.32511	11.1215	0.388898	-1.36254	down
ko00908	Zeatin biosynthesis	0.525856	MSTRG.1477	LOC4327887	K00279	EC:1.5.99.12	cytokinin dehydrogenase 5 isoform X1 [Oryza sativa Japonica Group];cytokinin dehydrogenase 5 isoform X2 [Oryza sativa Japonica Group]	1.50181	3.98375	0.376983	-1.40743	down
ko00908	Zeatin biosynthesis	0.525856	MSTRG.6796	LOC4336629	K13495	EC:2.4.1.215	cis-zeatin O-glucosyltransferase 1 [Oryza sativa Japonica Group]	0.740372	2.50996	0.294973	-1.76134	down
ko00400	Phenylalanine, tyrosine and tryptophan biosynthesis	0.526243	4328957	LOC4328957	K01817	EC:5.3.1.24	N-(5'-phosphoribosyl)anthranilate isomerase 1, chloroplastic [Oryza sativa Japonica Group]	1.00707	2.93857	0.342708	-1.54495	down
ko00400	Phenylalanine, tyrosine and tryptophan biosynthesis	0.526243	4334640	LOC4334640	K01657	EC:4.1.3.27	anthranilate synthase alpha subunit 1, chloroplastic [Oryza sativa Japonica Group]	0.626141	1.60737	0.389543	-1.36014	down
ko00400	Phenylalanine, tyrosine and tryptophan biosynthesis	0.526243	4346529	LOC4346529	K01609	EC:4.1.1.48	uncharacterized protein LOC4346529 isoform X2 [Oryza sativa Japonica Group];uncharacterized protein LOC4346529 isoform X1 [Oryza sativa Japonica Group]	2.55018	0.858527	2.97041	1.57066	up
ko00400	Phenylalanine, tyrosine and tryptophan biosynthesis	0.526243	MSTRG.13715	LOC4351017	K00815	EC:2.6.1.5	probable aminotransferase TAT2 [Oryza sativa Japonica Group]	11.1487	28.846	0.386491	-1.37149	down
ko00040	Pentose and glucuronate interconversions	0.55795	4326883	LOC4326883	K01728	EC:4.2.2.2	putative pectate lyase 21 [Oryza sativa Japonica Group]	0.988504	2.6921	0.367187	-1.44541	down
ko00040	Pentose and glucuronate interconversions	0.55795	4327282	LOC4327282	K01051	EC:3.1.1.11	probable pectinesterase/pectinesterase inhibitor 41 [Oryza sativa Japonica Group]	0.653189	3.24329	0.201397	-2.31189	down
ko00040	Pentose and glucuronate interconversions	0.55795	MSTRG.10525	LOC4344231	K01805	EC:5.3.1.5	xylose isomerase [Oryza sativa Japonica Group]	13.1405	31.2126	0.421	-1.24811	down
ko00040	Pentose and glucuronate interconversions	0.55795	MSTRG.8023	LOC4339089	K00002	EC:1.1.1.2	aldose reductase [Oryza sativa Japonica Group];protein RETICULATA-RELATED 5, chloroplastic [Oryza sativa Japonica Group];sorting nexin 2A [Oryza sativa Japonica Group]	4.09275	11.7447	0.348477	-1.52087	down
ko00904	Diterpenoid biosynthesis	0.571689	4339600	LOC4339600	K04125	EC:1.14.11.13	gibberellin 2-beta-dioxygenase 3-like [Oryza sativa Japonica Group]	0.884597	2.18262	0.405291	-1.30297	down
ko00904	Diterpenoid biosynthesis	0.571689	MSTRG.1839	LOC4325003	K05282	EC:1.14.11.12	gibberellin 20 oxidase 2 [Oryza sativa Japonica Group]	1.93352	5.11328	0.378138	-1.40302	down
ko00904	Diterpenoid biosynthesis	0.571689	MSTRG.8480	LOC4339885	K04123	EC:1.14.14.107	ent-kaurenoic acid oxidase [Oryza sativa Japonica Group]	0.777348	2.31112	0.336352	-1.57196	down
ko04145	Phagosome	0.578354	MSTRG.10647	LOC4344440	K00921	EC:2.7.1.150	1-phosphatidylinositol-3-phosphate 5-kinase FAB1B [Oryza sativa Japonica Group]	4.14676	9.79111	0.423523	-1.23949	down
ko04145	Phagosome	0.578354	MSTRG.1558	LOC4327550	NA	NA	tubulin beta-4 chain [Oryza sativa Japonica Group]	4.52662	10.9107	0.414879	-1.26924	down
ko04145	Phagosome	0.578354	MSTRG.2417	LOC4328420	NA	NA	tubulin beta-5 chain [Oryza sativa Japonica Group]	3.88511	17.1526	0.226503	-2.1424	down
ko04145	Phagosome	0.578354	MSTRG.4349	LOC4332042	NA	NA	hypothetical protein OsJ_09896 [Oryza sativa Japonica Group]	9.75741	24.9968	0.390347	-1.35717	down
ko04145	Phagosome	0.578354	MSTRG.6710	LOC4336482	NA	NA	syntaxin-81 [Oryza sativa Japonica Group]	1.20433	3.15385	0.381859	-1.38889	down
ko04145	Phagosome	0.578354	MSTRG.8135	LOC4339323	NA	NA	PREDICTED: ras-related protein Rab7 isoform X2 [Oryza brachyantha];uncharacterized protein LOC4339323 [Oryza sativa Japonica Group]	12.0082	28.0563	0.428002	-1.22431	down
ko00230	Purine metabolism	0.592453	MSTRG.10608	LOC4344386	K01490	EC:3.5.4.6	probable AMP deaminase [Oryza sativa Japonica Group]	12.5592	40.1321	0.312947	-1.67601	down
ko00230	Purine metabolism	0.592453	MSTRG.1125	LOC4327173	K00873	EC:2.7.1.40	plastidial pyruvate kinase 2 [Oryza sativa Japonica Group]	0.639109	1.74712	0.365807	-1.45085	down
ko00230	Purine metabolism	0.592453	MSTRG.14310	LOC4352344	K00942	EC:2.7.4.8	hypothetical protein OsJ_36285 [Oryza sativa Japonica Group]	3.90574	9.35643	0.417439	-1.26036	down
ko00230	Purine metabolism	0.592453	MSTRG.14473	LOC4352706	K18151	EC:3.5.1.116	probable ureidoglycolate hydrolase [Oryza sativa Japonica Group]	6.31161	16.4023	0.3848	-1.37782	down
ko00230	Purine metabolism	0.592453	MSTRG.1758	LOC4324793	K00365	EC:1.7.3.3	uricase [Oryza sativa Japonica Group]	4.64843	22.843	0.203495	-2.29693	down
ko00230	Purine metabolism	0.592453	MSTRG.5014	LOC4333171	K00106	EC:1.17.1.4;EC:1.17.3.2	xanthine dehydrogenase isoform X1 [Oryza sativa Japonica Group]	11.1732	28.9101	0.38648	-1.37153	down
ko00230	Purine metabolism	0.592453	MSTRG.7750	LOC4338495	K01490	EC:3.5.4.6	probable AMP deaminase [Oryza sativa Japonica Group]	3.14829	7.23918	0.434896	-1.20126	down
ko00960	Tropane, piperidine and pyridine alkaloid biosynthesis	0.59348	MSTRG.13715	LOC4351017	K00815	EC:2.6.1.5	probable aminotransferase TAT2 [Oryza sativa Japonica Group]	11.1487	28.846	0.386491	-1.37149	down
ko00960	Tropane, piperidine and pyridine alkaloid biosynthesis	0.59348	MSTRG.6548	LOC4336153	K00276	EC:1.4.3.21	uncharacterized protein LOC4336153 [Oryza sativa Japonica Group]	3.49377	8.79674	0.397167	-1.33218	down
ko00261	Monobactam biosynthesis	0.60957	4326958	LOC4326958	K00928	EC:2.7.2.4	aspartokinase 2, chloroplastic [Oryza sativa Japonica Group]	0.490494	1.49387	0.328339	-1.60674	down
ko00750	Vitamin B6 metabolism	0.639043	MSTRG.12357	LOC4347937	K06215	EC:4.3.3.6	probable pyridoxal 5'-phosphate synthase subunit PDX1.2 [Oryza sativa Japonica Group]	16.8911	6.13159	2.75477	1.46193	up
ko01040	Biosynthesis of unsaturated fatty acids	0.65365	MSTRG.12674	LOC4348804	K07513	EC:2.3.1.16	3-ketoacyl-CoA thiolase 2, peroxisomal [Oryza sativa Japonica Group]	5.30408	14.8959	0.356076	-1.48974	down
ko01040	Biosynthesis of unsaturated fatty acids	0.65365	MSTRG.238	LOC4324062	K00232	EC:1.3.3.6	acyl-coenzyme A oxidase 4, peroxisomal isoform X2 [Oryza sativa Japonica Group];acyl-coenzyme A oxidase 4, peroxisomal isoform X1 [Oryza sativa Japonica Group]	2.82731	9.40331	0.300671	-1.73374	down
ko00531	Glycosaminoglycan degradation	0.666296	MSTRG.14436	LOC4352626	K07964	EC:3.2.1.166	heparanase-like protein 1 [Oryza sativa Japonica Group]	1.43505	3.85065	0.372676	-1.42401	down
ko00300	Lysine biosynthesis	0.666296	4326958	LOC4326958	K00928	EC:2.7.2.4	aspartokinase 2, chloroplastic [Oryza sativa Japonica Group]	0.490494	1.49387	0.328339	-1.60674	down
ko00130	Ubiquinone and other terpenoid-quinone biosynthesis	0.66979	9272068	LOC9272068	K01904	EC:6.2.1.12	4-coumarate--CoA ligase-like 2 [Oryza sativa Japonica Group]	1.36754	0.679712	2.01193	1.00858	up
ko00130	Ubiquinone and other terpenoid-quinone biosynthesis	0.66979	MSTRG.13715	LOC4351017	K00815	EC:2.6.1.5	probable aminotransferase TAT2 [Oryza sativa Japonica Group]	11.1487	28.846	0.386491	-1.37149	down
ko00130	Ubiquinone and other terpenoid-quinone biosynthesis	0.66979	MSTRG.2423	LOC4328425	K00457	EC:1.13.11.27	4-hydroxyphenylpyruvate dioxygenase [Oryza sativa Japonica Group]	11.2861	27.8776	0.404843	-1.30457	down
ko00450	Selenocompound metabolism	0.691498	MSTRG.12846	LOC4349123	K01761	EC:4.4.1.11	methionine gamma-lyase [Oryza sativa Japonica Group]	25.7363	73.743	0.349	-1.5187	down
ko00196	Photosynthesis - antenna proteins	0.691498	MSTRG.1317	LOC4324705	NA	NA	chlorophyll a-b binding protein of LHCII type 1 [Oryza sativa Japonica Group]	181.536	64.0113	2.836	1.50386	up
ko01212	Fatty acid metabolism	0.699117	4340187	LOC4340187	K01897	EC:6.2.1.3	long chain acyl-CoA synthetase 4 [Oryza sativa Japonica Group]	3.92781	0.622236	6.31241	2.65819	up
ko01212	Fatty acid metabolism	0.699117	MSTRG.1197	LOC4324393	K01897	EC:6.2.1.3	long chain acyl-CoA synthetase 4 isoform X1 [Oryza sativa Japonica Group]	0.855683	2.53756	0.337207	-1.56829	down
ko01212	Fatty acid metabolism	0.699117	MSTRG.12674	LOC4348804	K07513	EC:2.3.1.16	3-ketoacyl-CoA thiolase 2, peroxisomal [Oryza sativa Japonica Group]	5.30408	14.8959	0.356076	-1.48974	down
ko01212	Fatty acid metabolism	0.699117	MSTRG.238	LOC4324062	K00232	EC:1.3.3.6	acyl-coenzyme A oxidase 4, peroxisomal isoform X2 [Oryza sativa Japonica Group];acyl-coenzyme A oxidase 4, peroxisomal isoform X1 [Oryza sativa Japonica Group]	2.82731	9.40331	0.300671	-1.73374	down
ko01212	Fatty acid metabolism	0.699117	MSTRG.2708	LOC4328997	K10527	EC:1.1.1.211;EC:1.1.1.35;EC:4.2.1.17	peroxisomal fatty acid beta-oxidation multifunctional protein [Oryza sativa Japonica Group]	17.2605	39.3374	0.438781	-1.18843	down
ko00906	Carotenoid biosynthesis	0.706516	MSTRG.9932	LOC4342930	K09842	EC:1.2.3.14	putative aldehyde oxidase-like protein isoform X1 [Oryza sativa Japonica Group];RecName: Full=Putative aldehyde oxidase-like protein	2.31985	14.2242	0.163093	-2.61624	down
ko00906	Carotenoid biosynthesis	0.706516	MSTRG.9933	LOC4342932	K09842	EC:1.2.3.14	probable aldehyde oxidase 4 isoform X1 [Oryza sativa Japonica Group]	0.239805	1.43161	0.167507	-2.5777	down
ko03420	Nucleotide excision repair	0.732536	107280671	LOC107280671	NA	NA	uncharacterized protein LOC107280671 [Oryza sativa Japonica Group]	0.543724	2.28745	0.237698	-2.0728	down
ko03420	Nucleotide excision repair	0.732536	MSTRG.1069	LOC4326574	NA	NA	hypothetical protein OsJ_02753 [Oryza sativa Japonica Group];protein CHROMATIN REMODELING 24 isoform X3 [Oryza sativa Japonica Group];protein CHROMATIN REMODELING 24 isoform X2 [Oryza sativa Japonica Group]	0.967822	2.61228	0.370489	-1.4325	down
ko03420	Nucleotide excision repair	0.732536	MSTRG.11173	LOC4345632	NA	NA	probable ubiquitin receptor RAD23 isoform X1 [Oryza sativa Japonica Group];probable ubiquitin receptor RAD23 isoform X2 [Oryza sativa Japonica Group]	7.16314	16.1584	0.443306	-1.17362	down
ko03420	Nucleotide excision repair	0.732536	MSTRG.1739	LOC4324761	NA	NA	WD repeat-containing protein ATCSA-1 isoform X7 [Oryza sativa Japonica Group];WD repeat-containing protein ATCSA-1 isoform X2 [Oryza sativa Japonica Group];WD repeat-containing protein ATCSA-1 isoform X1 [Oryza sativa Japonica Group];WD repeat-containing protein ATCSA-1 isoform X3 [Oryza sativa Japonica Group];WD repeat-containing protein ATCSA-1 isoform X6 [Oryza sativa Japonica Group]	1.29172	3.11262	0.414996	-1.26883	down
ko04070	Phosphatidylinositol signaling system	0.732536	4333853	LOC4333853	K00889	EC:2.7.1.68	phosphatidylinositol 4-phosphate 5-kinase 1 [Oryza sativa Japonica Group]	0.784463	2.31385	0.339029	-1.56052	down
ko04070	Phosphatidylinositol signaling system	0.732536	MSTRG.10647	LOC4344440	K00921	EC:2.7.1.150	1-phosphatidylinositol-3-phosphate 5-kinase FAB1B [Oryza sativa Japonica Group]	4.14676	9.79111	0.423523	-1.23949	down
ko04070	Phosphatidylinositol signaling system	0.732536	MSTRG.2852	LOC4329322	K00913	EC:2.7.1.134;EC:2.7.1.159	inositol-tetrakisphosphate 1-kinase 4 [Oryza sativa Japonica Group]	2.1442	7.74324	0.276912	-1.8525	down
ko04070	Phosphatidylinositol signaling system	0.732536	MSTRG.7376	LOC4337686	K05857	EC:3.1.4.11	phosphoinositide phospholipase C 2 isoform X1 [Oryza sativa Japonica Group]	1.24976	2.99211	0.417687	-1.25951	down
ko00480	Glutathione metabolism	0.73308	4344046	LOC4344046	K11188	EC:1.11.1.27;EC:1.11.1.7	1-Cys peroxiredoxin B [Oryza sativa Japonica Group]	3.37442	0.733902	4.59792	2.20098	up
ko00480	Glutathione metabolism	0.73308	MSTRG.12885	LOC4349181	K00799	EC:2.5.1.18	probable glutathione S-transferase GSTU6 [Oryza sativa Japonica Group]	11.0119	2.81331	3.91423	1.96873	up
ko00480	Glutathione metabolism	0.73308	MSTRG.12886	LOC4349185	K00799	EC:2.5.1.18	uncharacterized protein LOC4349185 [Oryza sativa Japonica Group]	22.7379	0.446728	50.8988	5.66956	up
ko00480	Glutathione metabolism	0.73308	MSTRG.12889	LOC4349190	K00799	EC:2.5.1.18	uncharacterized protein LOC4349190 [Oryza sativa Japonica Group]	5.3252	2.43291	2.18882	1.13015	up
ko00480	Glutathione metabolism	0.73308	MSTRG.12894	LOC4349197	K00799	EC:2.5.1.18	probable glutathione S-transferase GSTU6, partial [Oryza sativa Japonica Group]	2.23992	0.37043	6.04682	2.59618	up
ko00480	Glutathione metabolism	0.73308	MSTRG.12896	LOC4349203	K00799	EC:2.5.1.18	probable glutathione S-transferase GSTU6 [Oryza sativa Japonica Group]	15.8391	7.32066	2.16362	1.11345	up
ko00480	Glutathione metabolism	0.73308	MSTRG.5645	LOC4334347	K00799	EC:2.5.1.18	probable glutathione S-transferase GSTU1 [Oryza sativa Japonica Group]	2.17964	8.84165	0.24652	-2.02022	down
ko03440	Homologous recombination	0.743538	107280671	LOC107280671	NA	NA	uncharacterized protein LOC107280671 [Oryza sativa Japonica Group]	0.543724	2.28745	0.237698	-2.0728	down
ko03440	Homologous recombination	0.743538	4325837	LOC4325837	NA	NA	crossover junction endonuclease MUS81 isoform X1 [Oryza sativa Japonica Group];crossover junction endonuclease MUS81 isoform X2 [Oryza sativa Japonica Group]	0.491359	1.65819	0.296323	-1.75476	down
ko03440	Homologous recombination	0.743538	4332589	LOC4332589	NA	NA	uncharacterized protein LOC4332589 [Oryza sativa Japonica Group]	0.558646	2.30112	0.242772	-2.04233	down
ko03440	Homologous recombination	0.743538	MSTRG.8228	LOC4339481	NA	NA	lys-63-specific deubiquitinase BRCC36 [Oryza sativa Japonica Group]	9.21807	22.7409	0.405352	-1.30275	down
ko04144	Endocytosis	0.749013	4324856	LOC4324856	NA	NA	ras-related protein Rab2BV [Oryza sativa Japonica Group]	1.44413	5.00651	0.28845	-1.7936	down
ko04144	Endocytosis	0.749013	4328629	LOC4328629	NA	NA	ADP-ribosylation factor GTPase-activating protein AGD12 [Oryza sativa Japonica Group]	0.968825	2.75551	0.351595	-1.50801	down
ko04144	Endocytosis	0.749013	4333853	LOC4333853	K00889	EC:2.7.1.68	phosphatidylinositol 4-phosphate 5-kinase 1 [Oryza sativa Japonica Group]	0.784463	2.31385	0.339029	-1.56052	down
ko04144	Endocytosis	0.749013	MSTRG.11403	LOC4346088	NA	NA	ras-related protein RABA5c [Oryza sativa Japonica Group]	1.39629	3.6002	0.387838	-1.36647	down
ko04144	Endocytosis	0.749013	MSTRG.12251	LOC4347745	K01115	EC:3.1.4.4	phospholipase D delta [Oryza sativa Japonica Group]	4.72339	11.5419	0.409239	-1.28898	down
ko04144	Endocytosis	0.749013	MSTRG.4582	LOC4332420	NA	NA	heat shock cognate 70 kDa protein [Oryza sativa Japonica Group]	2.72971	21.3658	0.12776	-2.96849	down
ko04144	Endocytosis	0.749013	MSTRG.7167	LOC4337342	NA	NA	EH domain-containing protein 1 [Oryza sativa Japonica Group]	0.745611	4.07735	0.182866	-2.45114	down
ko04144	Endocytosis	0.749013	MSTRG.8135	LOC4339323	NA	NA	PREDICTED: ras-related protein Rab7 isoform X2 [Oryza brachyantha];uncharacterized protein LOC4339323 [Oryza sativa Japonica Group]	12.0082	28.0563	0.428002	-1.22431	down
ko04144	Endocytosis	0.749013	MSTRG.9232	LOC4341467	K01115	EC:3.1.4.4	phospholipase D alpha 2-like [Oryza sativa Japonica Group]	1.85806	8.85436	0.209847	-2.25259	down
ko04144	Endocytosis	0.749013	MSTRG.9533	LOC107278395	NA	NA	ras-related protein RABA3 [Oryza sativa Japonica Group];uncharacterized protein LOC107278395 [Oryza sativa Japonica Group]	0.257531	0.749782	0.343474	-1.54173	down
ko00270	Cysteine and methionine metabolism	0.75013	4326958	LOC4326958	K00928	EC:2.7.2.4	aspartokinase 2, chloroplastic [Oryza sativa Japonica Group]	0.490494	1.49387	0.328339	-1.60674	down
ko00270	Cysteine and methionine metabolism	0.75013	4336645	LOC4336645	K00826	EC:2.6.1.42	branched-chain-amino-acid aminotransferase 5, chloroplastic isoform X2 [Oryza sativa Japonica Group];branched-chain-amino-acid aminotransferase 3, chloroplastic isoform X1 [Oryza sativa Japonica Group]	0.906784	2.21024	0.410264	-1.28537	down
ko00270	Cysteine and methionine metabolism	0.75013	MSTRG.12846	LOC4349123	K01761	EC:4.4.1.11	methionine gamma-lyase [Oryza sativa Japonica Group]	25.7363	73.743	0.349	-1.5187	down
ko00270	Cysteine and methionine metabolism	0.75013	MSTRG.13715	LOC4351017	K00815	EC:2.6.1.5	probable aminotransferase TAT2 [Oryza sativa Japonica Group]	11.1487	28.846	0.386491	-1.37149	down
ko00270	Cysteine and methionine metabolism	0.75013	MSTRG.14536	LOC4352871	K00026	EC:1.1.1.37	malate dehydrogenase, glyoxysomal [Oryza sativa Japonica Group]	8.92041	21.2651	0.419486	-1.25331	down
ko00270	Cysteine and methionine metabolism	0.75013	MSTRG.4414	LOC4332151	K00826	EC:2.6.1.42	branched-chain-amino-acid aminotransferase 2, chloroplastic [Oryza sativa Japonica Group]	17.7674	45.7062	0.388731	-1.36316	down
ko00270	Cysteine and methionine metabolism	0.75013	MSTRG.8026	LOC4339095	K00827	EC:2.6.1.40;EC:2.6.1.44	alanine--glyoxylate aminotransferase 2 homolog 2, mitochondrial [Oryza sativa Japonica Group]	10.9862	39.7461	0.276409	-1.85512	down
ko00220	Arginine biosynthesis	0.752491	4333896	LOC4333896	K01915	EC:6.3.1.2	glutamine synthetase cytosolic isozyme 1-3 [Oryza sativa Japonica Group]	0.726731	5.32391	0.136503	-2.87299	down
ko00220	Arginine biosynthesis	0.752491	MSTRG.6760	LOC4336554	K00261	EC:1.4.1.3	glutamate dehydrogenase 2, mitochondrial [Oryza sativa Japonica Group]	5.38492	12.4725	0.431745	-1.21175	down
ko00905	Brassinosteroid biosynthesis	0.756272	4341450	LOC4341450	NA	NA	cytochrome P450 734A4 [Oryza sativa Japonica Group]	0.40932	1.02825	0.398072	-1.3289	down
ko00920	Sulfur metabolism	0.779587	4336514	LOC4336514	K22966	EC:2.7.7.5;EC:3.6.2.1	bifunctional adenosine 5'-phosphosulfate phosphorylase/adenylylsulfatase HINT4 isoform X3 [Oryza sativa Japonica Group];uncharacterized protein LOC4336514 isoform X2 [Oryza sativa Japonica Group];uncharacterized protein LOC4336514 isoform X1 [Oryza sativa Japonica Group]	1.17951	3.13577	0.376146	-1.41064	down
ko00920	Sulfur metabolism	0.779587	MSTRG.1940	LOC4324333	K17285	EC:1.8.3.4	selenium-binding protein 1 [Oryza sativa Japonica Group]	31.2896	69.957	0.447269	-1.16078	down
ko04712	Circadian rhythm - plant	0.815359	MSTRG.13028	LOC4349414	NA	NA	putative casein kinase II subunit beta-4 isoform X1 [Oryza sativa Japonica Group];putative casein kinase II subunit beta-4 isoform X2 [Oryza sativa Japonica Group]	5.0454	11.6202	0.434191	-1.2036	down
ko04712	Circadian rhythm - plant	0.815359	MSTRG.905	LOC4327931	NA	NA	ELF3-like protein 2 [Oryza sativa Japonica Group]	2.99964	7.81142	0.384007	-1.38079	down
ko03018	RNA degradation	0.834239	4332655	LOC4332655	NA	NA	ABC transporter I family member 20 isoform X1 [Oryza sativa Japonica Group];ABC transporter I family member 20 isoform X2 [Oryza sativa Japonica Group]	1.14933	2.72826	0.421269	-1.24719	down
ko03018	RNA degradation	0.834239	4336113	LOC4336113	K00850	EC:2.7.1.11	LOW QUALITY PROTEIN: ATP-dependent 6-phosphofructokinase 2-like [Oryza sativa Japonica Group]	1.28615	3.75897	0.342156	-1.54728	down
ko03018	RNA degradation	0.834239	MSTRG.12817	LOC4349053	K12614	EC:3.6.4.13	DEAD-box ATP-dependent RNA helicase 12 [Oryza sativa Japonica Group]	7.94829	18.6465	0.426262	-1.23019	down
ko03018	RNA degradation	0.834239	MSTRG.1453	LOC4325595	K03644	EC:2.8.1.8	protein PAT1 homolog 1 isoform X1 [Oryza sativa Japonica Group];lipoyl synthase 1, chloroplastic [Oryza sativa Japonica Group];protein PAT1 homolog 1 isoform X2 [Oryza sativa Japonica Group]	8.93743	20.6368	0.433083	-1.20729	down
ko03018	RNA degradation	0.834239	MSTRG.7237	LOC4337457	NA	NA	H0913C04.7 [Oryza sativa]	13.6297	47.1681	0.28896	-1.79106	down
ko03018	RNA degradation	0.834239	MSTRG.8160	LOC4339369	K00850	EC:2.7.1.11	ATP-dependent 6-phosphofructokinase 6 [Oryza sativa Japonica Group]	3.72554	13.3778	0.278487	-1.84432	down
ko03022	Basal transcription factors	0.836238	MSTRG.5033	LOC4333214	NA	NA	transcription initiation factor TFIID subunit 4b isoform X1 [Oryza sativa Japonica Group];transcription initiation factor TFIID subunit 4b isoform X2 [Oryza sativa Japonica Group];Transcription initiation factor TFIID component TAF4 family protein, expressed [Oryza sativa Japonica Group]	0.582545	1.55867	0.373745	-1.41987	down
ko03022	Basal transcription factors	0.836238	MSTRG.7317	LOC4337575	NA	NA	transcription initiation factor IIA subunit 2 [Oryza sativa Japonica Group]	7.71039	17.8981	0.430794	-1.21493	down
ko00195	Photosynthesis	0.871719	MSTRG.1746	LOC9270637	NA	NA	ferredoxin, root R-B1 [Oryza sativa Japonica Group]	4.80558	12.1734	0.394761	-1.34095	down
ko00195	Photosynthesis	0.871719	MSTRG.9673	LOC4342395	NA	NA	photosystem II 10 kDa polypeptide, chloroplastic [Oryza sativa Japonica Group]	4.97072	23.2185	0.214085	-2.22375	down
ko00061	Fatty acid biosynthesis	0.879413	4340187	LOC4340187	K01897	EC:6.2.1.3	long chain acyl-CoA synthetase 4 [Oryza sativa Japonica Group]	3.92781	0.622236	6.31241	2.65819	up
ko00061	Fatty acid biosynthesis	0.879413	MSTRG.1197	LOC4324393	K01897	EC:6.2.1.3	long chain acyl-CoA synthetase 4 isoform X1 [Oryza sativa Japonica Group]	0.855683	2.53756	0.337207	-1.56829	down
ko00563	Glycosylphosphatidylinositol (GPI)-anchor biosynthesis	0.879931	MSTRG.14469	LOC4352700	NA	NA	phosphatidylinositol-glycan biosynthesis class X protein isoform X2 [Oryza sativa Japonica Group];uncharacterized protein LOC4352700 isoform X1 [Oryza sativa Japonica Group]	1.06893	2.57124	0.415725	-1.2663	down
ko00073	Cutin, suberine and wax biosynthesis	0.89743	MSTRG.6664	LOC4336376	K17991	EC:1.11.2.3	peroxygenase [Oryza sativa Japonica Group]	9.56075	36.4336	0.262416	-1.93007	down
ko03060	Protein export	0.922411	MSTRG.4349	LOC4332042	NA	NA	hypothetical protein OsJ_09896 [Oryza sativa Japonica Group]	9.75741	24.9968	0.390347	-1.35717	down
ko03060	Protein export	0.922411	MSTRG.5899	LOC4334759	NA	NA	ALBINO3-like protein 1, chloroplastic isoform X1 [Oryza sativa Japonica Group]	5.34038	13.9264	0.383473	-1.3828	down
ko03430	Mismatch repair	0.953387	107280671	LOC107280671	NA	NA	uncharacterized protein LOC107280671 [Oryza sativa Japonica Group]	0.543724	2.28745	0.237698	-2.0728	down
ko00860	Porphyrin and chlorophyll metabolism	0.960198	MSTRG.437	LOC4327178	K13606	EC:1.1.1.294	probable chlorophyll(ide) b reductase NYC1, chloroplastic [Oryza sativa Japonica Group]	10.3764	23.1353	0.44851	-1.15679	down
ko04136	Autophagy - other	0.963221	MSTRG.3255	LOC9271984	NA	NA	autophagy-related protein 13a [Oryza sativa Japonica Group]	2.22153	7.76526	0.286085	-1.80548	down
ko03015	mRNA surveillance pathway	0.97413	4334528	LOC4334528	NA	NA	RNA-binding protein Y14B [Oryza sativa Japonica Group]	0.953038	2.33923	0.407415	-1.29543	down
ko03015	mRNA surveillance pathway	0.97413	4340675	LOC4340675	NA	NA	THO complex subunit 4D [Oryza sativa Japonica Group]	1.14064	2.82332	0.404006	-1.30755	down
ko03015	mRNA surveillance pathway	0.97413	MSTRG.3621	LOC4330785	NA	NA	polyadenylate-binding protein 2 isoform X1 [Oryza sativa Japonica Group];PREDICTED: polyadenylate-binding protein 2-like isoform X2 [Oryza brachyantha];polyadenylate-binding protein 2 isoform X2 [Oryza sativa Japonica Group]	2.93605	6.80255	0.431611	-1.2122	down
ko03015	mRNA surveillance pathway	0.97413	MSTRG.7802	LOC4338603	NA	NA	eukaryotic peptide chain release factor subunit 1-2 [Oryza sativa Japonica Group]	5.00653	16.1047	0.310874	-1.6856	down
ko03030	DNA replication	0.984594	107280671	LOC107280671	NA	NA	uncharacterized protein LOC107280671 [Oryza sativa Japonica Group]	0.543724	2.28745	0.237698	-2.0728	down
ko03013	RNA transport	0.98553	4329091	LOC4329091	NA	NA	eukaryotic translation initiation factor 1A [Oryza sativa Japonica Group]	2.42047	1.1684	2.0716	1.05075	up
ko03013	RNA transport	0.98553	4334528	LOC4334528	NA	NA	RNA-binding protein Y14B [Oryza sativa Japonica Group]	0.953038	2.33923	0.407415	-1.29543	down
ko03013	RNA transport	0.98553	4340675	LOC4340675	NA	NA	THO complex subunit 4D [Oryza sativa Japonica Group]	1.14064	2.82332	0.404006	-1.30755	down
ko03013	RNA transport	0.98553	MSTRG.12053	LOC9269203	K00784	EC:3.1.26.11	tRNase Z TRZ2, chloroplastic [Oryza sativa Japonica Group]	0.441163	1.11695	0.39497	-1.34018	down
ko03013	RNA transport	0.98553	MSTRG.5574	LOC9267365	NA	NA	CCG-binding protein 1 [Oryza sativa Japonica Group];nuclear pore complex protein NUP58 isoform X1 [Oryza sativa Japonica Group];nuclear pore complex protein NUP58 isoform X2 [Oryza sativa Japonica Group]	2.57119	8.3043	0.309622	-1.69142	down
ko03013	RNA transport	0.98553	MSTRG.9473	LOC9272123	NA	NA	eukaryotic translation initiation factor 5 [Oryza sativa Japonica Group]	13.6285	32.9203	0.413984	-1.27235	down
ko04141	Protein processing in endoplasmic reticulum	0.990773	MSTRG.11173	LOC4345632	NA	NA	probable ubiquitin receptor RAD23 isoform X1 [Oryza sativa Japonica Group];probable ubiquitin receptor RAD23 isoform X2 [Oryza sativa Japonica Group]	7.16314	16.1584	0.443306	-1.17362	down
ko04141	Protein processing in endoplasmic reticulum	0.990773	MSTRG.11997	LOC4347283	NA	NA	protein transport protein SEC23 isoform X1 [Oryza sativa Japonica Group]	0.402508	1.03737	0.38801	-1.36583	down
ko04141	Protein processing in endoplasmic reticulum	0.990773	MSTRG.3697	LOC4330933	NA	NA	18.6 kDa class III heat shock protein [Oryza sativa Japonica Group]	5.38455	14.1767	0.379817	-1.39662	down
ko04141	Protein processing in endoplasmic reticulum	0.990773	MSTRG.4349	LOC4332042	NA	NA	hypothetical protein OsJ_09896 [Oryza sativa Japonica Group]	9.75741	24.9968	0.390347	-1.35717	down
ko04141	Protein processing in endoplasmic reticulum	0.990773	MSTRG.4582	LOC4332420	NA	NA	heat shock cognate 70 kDa protein [Oryza sativa Japonica Group]	2.72971	21.3658	0.12776	-2.96849	down
ko04141	Protein processing in endoplasmic reticulum	0.990773	MSTRG.5991	LOC9267997	NA	NA	heat shock protein 82 [Oryza sativa Japonica Group]	3.64745	9.36078	0.389652	-1.35974	down
ko04141	Protein processing in endoplasmic reticulum	0.990773	MSTRG.6711	LOC4336483	K10666	EC:2.3.2.27	E3 ubiquitin-protein ligase RMA1H1 [Oryza sativa Japonica Group]	4.08982	13.1492	0.311031	-1.68487	down
ko04141	Protein processing in endoplasmic reticulum	0.990773	MSTRG.6775	LOC4336584	NA	NA	chaperone protein dnaJ A6 [Oryza sativa Japonica Group]	7.37764	16.9428	0.435443	-1.19944	down
ko00970	Aminoacyl-tRNA biosynthesis	0.991829	9267455	LOC9267455	K01873	EC:6.1.1.9	valine--tRNA ligase, mitochondrial 1 [Oryza sativa Japonica Group]	0.948279	0.300922	3.15125	1.65592	up
ko04120	Ubiquitin mediated proteolysis	0.99822	MSTRG.12670	LOC4348796	K10144	EC:2.3.2.27	E3 ubiquitin-protein ligase RZFP34 isoform X1 [Oryza sativa Japonica Group];E3 ubiquitin-protein ligase RZFP34 isoform X2 [Oryza sativa Japonica Group]	5.21492	19.37	0.269226	-1.89311	down
ko04120	Ubiquitin mediated proteolysis	0.99822	MSTRG.1739	LOC4324761	NA	NA	WD repeat-containing protein ATCSA-1 isoform X7 [Oryza sativa Japonica Group];WD repeat-containing protein ATCSA-1 isoform X2 [Oryza sativa Japonica Group];WD repeat-containing protein ATCSA-1 isoform X1 [Oryza sativa Japonica Group];WD repeat-containing protein ATCSA-1 isoform X3 [Oryza sativa Japonica Group];WD repeat-containing protein ATCSA-1 isoform X6 [Oryza sativa Japonica Group]	1.29172	3.11262	0.414996	-1.26883	down
ko04120	Ubiquitin mediated proteolysis	0.99822	MSTRG.4022	LOC4331448	NA	NA	protein FIZZY-RELATED 2 [Oryza sativa Japonica Group]	4.19991	10.7996	0.388894	-1.36255	down
ko03008	Ribosome biogenesis in eukaryotes	0.99879	MSTRG.13028	LOC4349414	NA	NA	putative casein kinase II subunit beta-4 isoform X1 [Oryza sativa Japonica Group];putative casein kinase II subunit beta-4 isoform X2 [Oryza sativa Japonica Group]	5.0454	11.6202	0.434191	-1.2036	down
ko03040	Spliceosome	0.999257	4334528	LOC4334528	NA	NA	RNA-binding protein Y14B [Oryza sativa Japonica Group]	0.953038	2.33923	0.407415	-1.29543	down
ko03040	Spliceosome	0.999257	4340675	LOC4340675	NA	NA	THO complex subunit 4D [Oryza sativa Japonica Group]	1.14064	2.82332	0.404006	-1.30755	down
ko03040	Spliceosome	0.999257	MSTRG.4582	LOC4332420	NA	NA	heat shock cognate 70 kDa protein [Oryza sativa Japonica Group]	2.72971	21.3658	0.12776	-2.96849	down
ko03040	Spliceosome	0.999257	MSTRG.7923	LOC4338859	NA	NA	splicing factor 3B subunit 4 [Oryza sativa Japonica Group];Os05g0427200, partial [Oryza sativa Japonica Group];probable beta-1,3-galactosyltransferase 8 isoform X1 [Oryza sativa Japonica Group]	8.50014	19.6311	0.432993	-1.20759	down
ko03040	Spliceosome	0.999257	MSTRG.8687	LOC4340263	NA	NA	zinc finger CCCH domain-containing protein 40 [Oryza sativa Japonica Group]	7.50845	18.4516	0.406926	-1.29716	down
ko00190	Oxidative phosphorylation	0.999808	4338911	LOC4338911	K01507	EC:3.6.1.1	soluble inorganic pyrophosphatase [Oryza sativa Japonica Group]	0.761218	1.96355	0.387675	-1.36708	down

## Sheet: Sativa_CPVSSativa_CUn_KEGG_enri
pathway_id	pathway_name	pvalue	Gene_ID	Gene_name	KO_ENTRY	EC	Description	FPKM.Sativa_CP	FPKM.Sativa_CUn	fc	log2(fc)	regulation
ko01100	Metabolic pathways	9.3688e-14	107277657	LOC107277657	NA	NA	phosphatidylinositol N-acetylglucosaminyltransferase subunit P isoform X1 [Oryza sativa Japonica Group]	2.60561	1.12593	2.31419	1.21051	up
ko01100	Metabolic pathways	9.3688e-14	4328619	LOC4328619	K09458	EC:2.3.1.179	3-oxoacyl-[acyl-carrier-protein] synthase, mitochondrial [Oryza sativa Japonica Group]	1.8711	0.761923	2.45576	1.29617	up
ko01100	Metabolic pathways	9.3688e-14	4332258	LOC4332258	K08679	EC:5.1.3.6	UDP-glucuronate 4-epimerase 3 [Oryza sativa Japonica Group]	1.96646	0.781668	2.51573	1.33098	up
ko01100	Metabolic pathways	9.3688e-14	4333853	LOC4333853	K00889	EC:2.7.1.68	phosphatidylinositol 4-phosphate 5-kinase 1 [Oryza sativa Japonica Group]	0.864557	0.412105	2.0979	1.06895	up
ko01100	Metabolic pathways	9.3688e-14	4333922	LOC4333922	NA	NA	avirulence protein-interacting protein [Oryza sativa Japonica Group]	1.05481	2.88712	0.365351	-1.45265	down
ko01100	Metabolic pathways	9.3688e-14	4334405	LOC4334405	K00261	EC:1.4.1.3	glutamate dehydrogenase 1, mitochondrial [Oryza sativa Japonica Group]	2.66167	1.08933	2.4434	1.28889	up
ko01100	Metabolic pathways	9.3688e-14	4335223	LOC4335223	K00083	EC:1.1.1.195	hypothetical protein OsI_14481 [Oryza sativa Indica Group]	3.47292	0.83288	4.16977	2.05997	up
ko01100	Metabolic pathways	9.3688e-14	4336514	LOC4336514	K22966	EC:2.7.7.5;EC:3.6.2.1	uncharacterized protein LOC4336514 isoform X1 [Oryza sativa Japonica Group];bifunctional adenosine 5'-phosphosulfate phosphorylase/adenylylsulfatase HINT4 isoform X3 [Oryza sativa Japonica Group];uncharacterized protein LOC4336514 isoform X2 [Oryza sativa Japonica Group]	0.679955	0.296546	2.29292	1.19718	up
ko01100	Metabolic pathways	9.3688e-14	4337178	LOC4337178	K00648	EC:2.3.1.180	3-oxoacyl-[acyl-carrier-protein] synthase 3 A, chloroplastic [Oryza sativa Japonica Group]	2.30065	1.11525	2.06289	1.04467	up
ko01100	Metabolic pathways	9.3688e-14	4338007	LOC4338007	K00029	EC:1.1.1.40	NADP-dependent malic enzyme, chloroplastic-like [Oryza sativa Japonica Group]	2.65288	0.906971	2.92499	1.54843	up
ko01100	Metabolic pathways	9.3688e-14	4338861	LOC4338861	K10775	EC:4.3.1.24	phenylalanine ammonia-lyase [Oryza sativa Japonica Group]	4.02685	0.72162	5.58029	2.48034	up
ko01100	Metabolic pathways	9.3688e-14	4340142	LOC4340142	K01738	EC:2.5.1.47	cysteine synthase-like [Oryza sativa Japonica Group]	1.4747	0.629094	2.34416	1.22907	up
ko01100	Metabolic pathways	9.3688e-14	4340486	LOC4340486	K05894	EC:1.3.1.42	hypothetical protein OsI_22158 [Oryza sativa Indica Group]	2.44509	1.07516	2.27416	1.18534	up
ko01100	Metabolic pathways	9.3688e-14	4340945	LOC4340945	K00276	EC:1.4.3.21	primary amine oxidase 2 isoform X1 [Oryza sativa Japonica Group];primary amine oxidase 2 isoform X2 [Oryza sativa Japonica Group]	1.98999	0.334175	5.95495	2.57409	up
ko01100	Metabolic pathways	9.3688e-14	4341347	LOC4341347	K04122	EC:1.14.14.86	ent-kaurene oxidase 2-like isoform X2 [Oryza sativa Japonica Group];ent-kaurene oxidase 2-like isoform X3 [Oryza sativa Japonica Group];ent-kaurene oxidase 2-like isoform X1 [Oryza sativa Japonica Group]	0.764494	0.331135	2.30871	1.20709	up
ko01100	Metabolic pathways	9.3688e-14	4341468	LOC4341468	K01115	EC:3.1.4.4	phospholipase D alpha 2-like [Oryza sativa Japonica Group]	1.2855	0.374502	3.43256	1.77928	up
ko01100	Metabolic pathways	9.3688e-14	4341977	LOC4341977	K12446	EC:2.7.1.46	L-arabinokinase isoform X2 [Oryza sativa Japonica Group];L-arabinokinase isoform X1 [Oryza sativa Japonica Group]	1.82798	0.724077	2.52457	1.33604	up
ko01100	Metabolic pathways	9.3688e-14	4342872	LOC4342872	K01115	EC:3.1.4.4	phospholipase D delta isoform X1 [Oryza sativa Japonica Group];phospholipase D delta isoform X2 [Oryza sativa Japonica Group]	0.490986	0.231038	2.12513	1.08755	up
ko01100	Metabolic pathways	9.3688e-14	4343246	LOC4343246	K00759	EC:2.4.2.7	adenine phosphoribosyltransferase 3 isoform X2 [Oryza sativa Japonica Group];adenine phosphoribosyltransferase 4 isoform X1 [Oryza sativa Japonica Group]	1.02304	0.39953	2.56059	1.35648	up
ko01100	Metabolic pathways	9.3688e-14	4343681	LOC4343681	K00860	EC:2.7.1.25	adenylyl-sulfate kinase 3 [Oryza sativa Japonica Group]	1.73757	3.49752	0.4968	-1.00926	down
ko01100	Metabolic pathways	9.3688e-14	4346527	LOC4346527	K01193	EC:3.2.1.26	LOW QUALITY PROTEIN: beta-fructofuranosidase, insoluble isoenzyme 7 [Oryza sativa Japonica Group]	1.709	0.479293	3.56567	1.83418	up
ko01100	Metabolic pathways	9.3688e-14	4347103	LOC4347103	K01611	EC:4.1.1.50	S-adenosylmethionine decarboxylase proenzyme [Oryza sativa Japonica Group]	1.96748	0.921809	2.13437	1.09381	up
ko01100	Metabolic pathways	9.3688e-14	4348138	LOC4348138	K01785	EC:5.1.3.3	aldose 1-epimerase [Oryza sativa Japonica Group]	2.25832	0.867978	2.60181	1.37952	up
ko01100	Metabolic pathways	9.3688e-14	4348555	LOC4348555	K09828	EC:1.3.1.72	delta(24)-sterol reductase [Oryza sativa Japonica Group]	1.3922	0.536728	2.59386	1.3751	up
ko01100	Metabolic pathways	9.3688e-14	4348711	LOC4348711	K00703	EC:2.4.1.21	soluble starch synthase 2-1, chloroplastic/amyloplastic [Oryza sativa Japonica Group]	1.88635	0.861389	2.18989	1.13086	up
ko01100	Metabolic pathways	9.3688e-14	4349318	LOC4349318	K00318	EC:1.5.5.2	proline dehydrogenase 2, mitochondrial [Oryza sativa Japonica Group]	0.607538	1.26794	0.479152	-1.06144	down
ko01100	Metabolic pathways	9.3688e-14	4351707	LOC4351707	K14153	EC:2.5.1.3;EC:2.7.1.49;EC:2.7.4.7	probable thiamine biosynthetic bifunctional enzyme, chloroplastic [Oryza sativa Japonica Group]	1.66417	0.791523	2.1025	1.0721	up
ko01100	Metabolic pathways	9.3688e-14	9267504	LOC9267504	K22935	EC:2.7.1.47	D-ribulose kinase isoform X1 [Oryza sativa Japonica Group];D-ribulose kinase isoform X2 [Oryza sativa Japonica Group]	3.58545	0.953325	3.76099	1.91111	up
ko01100	Metabolic pathways	9.3688e-14	9269428	LOC9269428	NA	NA	cytokinin hydroxylase [Oryza sativa Japonica Group]	0.670277	1.47941	0.453069	-1.1422	down
ko01100	Metabolic pathways	9.3688e-14	9270960	LOC9270960	K08246	EC:5.5.1.9	cycloeucalenol cycloisomerase [Oryza sativa Japonica Group]	3.61422	1.78442	2.02544	1.01823	up
ko01100	Metabolic pathways	9.3688e-14	9271371	LOC9271371	K02201	EC:2.7.7.3	phosphopantetheine adenylyltransferase 2 [Oryza sativa Japonica Group]	1.01344	2.08755	0.485469	-1.04255	down
ko01100	Metabolic pathways	9.3688e-14	9272068	LOC9272068	K01904	EC:6.2.1.12	4-coumarate--CoA ligase-like 2 [Oryza sativa Japonica Group]	2.12655	0.414096	5.13541	2.36048	up
ko01100	Metabolic pathways	9.3688e-14	MSTRG.10000	LOC4343165	K01919	EC:6.3.2.2	hypothetical protein OsI_25896 [Oryza sativa Indica Group]	2.7824	1.05149	2.64616	1.4039	up
ko01100	Metabolic pathways	9.3688e-14	MSTRG.10009	LOC4343183	K00799	EC:2.5.1.18	probable glutathione S-transferase GSTU1 [Oryza sativa Japonica Group]	16.0495	3.63707	4.41276	2.14168	up
ko01100	Metabolic pathways	9.3688e-14	MSTRG.10055	LOC4343274	K00940	EC:2.7.4.6	nucleoside diphosphate kinase 1 [Oryza sativa Japonica Group];monooxygenase 2 isoform X1 [Oryza sativa Japonica Group]	18.9901	9.35777	2.02934	1.02101	up
ko01100	Metabolic pathways	9.3688e-14	MSTRG.10086	LOC4343348	K05907	EC:1.8.4.9	probable 5'-adenylylsulfate reductase 1, chloroplastic [Oryza sativa Japonica Group]	24.9306	12.3323	2.02157	1.01548	up
ko01100	Metabolic pathways	9.3688e-14	MSTRG.10095	LOC107275761	NA	NA	ATP synthase subunit gamma, chloroplastic [Oryza sativa Japonica Group];protein RRP6-like 3 isoform X1 [Oryza sativa Japonica Group]	76.0332	24.8605	3.05839	1.61277	up
ko01100	Metabolic pathways	9.3688e-14	MSTRG.10111	LOC4343404	NA	NA	succinate dehydrogenase subunit 3-2, mitochondrial [Oryza sativa Japonica Group]	2.41455	1.07932	2.23712	1.16164	up
ko01100	Metabolic pathways	9.3688e-14	MSTRG.1015	LOC4326656	K01937	EC:6.3.4.2	Os01g0616900 [Oryza sativa Japonica Group]	7.75639	3.51131	2.20897	1.14337	up
ko01100	Metabolic pathways	9.3688e-14	MSTRG.10185	LOC4343570	K02636	EC:7.1.1.6	cytochrome b6-f complex iron-sulfur subunit, chloroplastic [Oryza sativa Japonica Group]	151.096	64.5246	2.34167	1.22754	up
ko01100	Metabolic pathways	9.3688e-14	MSTRG.10189	LOC4343582	K01082	EC:3.1.3.7	putative PAP-specific phosphatase, mitochondrial [Oryza sativa Japonica Group]	13.252	5.34276	2.48037	1.31055	up
ko01100	Metabolic pathways	9.3688e-14	MSTRG.10190	LOC4343583	NA	NA	chlorophyll a-b binding protein CP29.1, chloroplastic [Oryza sativa Japonica Group]	1223.29	370.418	3.30246	1.72354	up
ko01100	Metabolic pathways	9.3688e-14	MSTRG.10201	LOC4343604	NA	NA	chlorophyll a-b binding protein of LHCII type III, chloroplastic [Oryza sativa Japonica Group]	1202.87	280.973	4.28109	2.09798	up
ko01100	Metabolic pathways	9.3688e-14	MSTRG.10213	LOC4343627	K01054	EC:3.1.1.23	caffeoylshikimate esterase [Oryza sativa Japonica Group]	1.2436	0.535687	2.3215	1.21506	up
ko01100	Metabolic pathways	9.3688e-14	MSTRG.10255	LOC4343697	K12373	EC:3.2.1.52	beta-hexosaminidase 2 [Oryza sativa Japonica Group]	1.29718	0.341171	3.80213	1.92681	up
ko01100	Metabolic pathways	9.3688e-14	MSTRG.10257	LOC4343702	K12501	EC:2.5.1.117	probable homogentisate phytyltransferase 2, chloroplastic [Oryza sativa Japonica Group]	7.66356	3.67249	2.08675	1.06126	up
ko01100	Metabolic pathways	9.3688e-14	MSTRG.10259	LOC4343709	NA	NA	photosystem I chlorophyll a/b-binding protein 2, chloroplastic [Oryza sativa Japonica Group]	714.324	170.196	4.19707	2.06938	up
ko01100	Metabolic pathways	9.3688e-14	MSTRG.10262	LOC4343721	K13789	EC:2.5.1.1;EC:2.5.1.10;EC:2.5.1.29	hypothetical protein OsI_26621 [Oryza sativa Indica Group]	7.57423	2.90305	2.60906	1.38353	up
ko01100	Metabolic pathways	9.3688e-14	MSTRG.1031	LOC4326635	K01599	EC:4.1.1.37	uroporphyrinogen decarboxylase 1, chloroplastic [Oryza sativa Japonica Group]	6.3189	2.17012	2.91178	1.5419	up
ko01100	Metabolic pathways	9.3688e-14	MSTRG.10328	LOC4343843	K01057	EC:3.1.1.31	probable 6-phosphogluconolactonase 2 [Oryza sativa Japonica Group]	2.8346	1.32884	2.13313	1.09297	up
ko01100	Metabolic pathways	9.3688e-14	MSTRG.10385	LOC4343946	K01626	EC:2.5.1.54	phospho-2-dehydro-3-deoxyheptonate aldolase 2, chloroplastic [Oryza sativa Japonica Group]	28.4113	11.8266	2.40233	1.26443	up
ko01100	Metabolic pathways	9.3688e-14	MSTRG.10409	LOC4343993	K00026	EC:1.1.1.37	malate dehydrogenase, chloroplastic [Oryza sativa Japonica Group]	10.2383	3.90061	2.62479	1.3922	up
ko01100	Metabolic pathways	9.3688e-14	MSTRG.10441	LOC4344059	K00854	EC:2.7.1.17	xylulose kinase 2 [Oryza sativa Japonica Group]	3.84927	1.69952	2.26491	1.17945	up
ko01100	Metabolic pathways	9.3688e-14	MSTRG.10548	LOC4344260	K08678	EC:4.1.1.35	UDP-glucuronic acid decarboxylase 2 [Oryza sativa Japonica Group]	13.6622	1.2261	11.1429	3.47805	up
ko01100	Metabolic pathways	9.3688e-14	MSTRG.10589	LOC4344351	K18819	EC:2.4.1.123	galactinol synthase 2 [Oryza sativa Japonica Group]	5.55236	1.93125	2.87501	1.52357	up
ko01100	Metabolic pathways	9.3688e-14	MSTRG.10612	LOC4344393	K00430	EC:1.11.1.7	peroxidase 21 [Oryza sativa Japonica Group]	2.07046	0.774452	2.67345	1.4187	up
ko01100	Metabolic pathways	9.3688e-14	MSTRG.10614	LOC4344391	K05857	EC:3.1.4.11	phosphoinositide phospholipase C 2 [Oryza sativa Japonica Group]	10.9898	4.51528	2.43391	1.28327	up
ko01100	Metabolic pathways	9.3688e-14	MSTRG.10616	LOC4344396	K00434;K05359	EC:1.11.1.11;EC:4.2.1.51;EC:4.2.1.91	L-ascorbate peroxidase 2, cytosolic [Oryza sativa Japonica Group];arogenate dehydratase/prephenate dehydratase 2, chloroplastic [Oryza sativa Japonica Group]	75.0242	28.255	2.65525	1.40885	up
ko01100	Metabolic pathways	9.3688e-14	MSTRG.10631	LOC4344423	K22450	EC:2.3.1.87	serotonin N-acetyltransferase 2, chloroplastic [Oryza sativa Japonica Group]	6.14644	1.57118	3.91199	1.9679	up
ko01100	Metabolic pathways	9.3688e-14	MSTRG.10673	LOC4344497	K00847	EC:2.7.1.4	fructokinase-2 [Oryza sativa Japonica Group]	13.5488	4.09191	3.31113	1.72732	up
ko01100	Metabolic pathways	9.3688e-14	MSTRG.10690	LOC4344541	K00235	EC:1.3.5.1	succinate dehydrogenase [ubiquinone] iron-sulfur subunit 1, mitochondrial isoform X2 [Oryza sativa Japonica Group];hypothetical protein OsI_27631 [Oryza sativa Indica Group]	11.4013	5.01333	2.27419	1.18535	up
ko01100	Metabolic pathways	9.3688e-14	MSTRG.10717	LOC4344589	K14760	EC:6.2.1.26	2-succinylbenzoate--CoA ligase, chloroplastic/peroxisomal [Oryza sativa Japonica Group]	1.4544	0.448894	3.23996	1.69598	up
ko01100	Metabolic pathways	9.3688e-14	MSTRG.10727	LOC4344612	K01696	EC:4.2.1.20	tryptophan synthase beta chain 1 [Oryza sativa Japonica Group]	14.5768	7.11963	2.04741	1.0338	up
ko01100	Metabolic pathways	9.3688e-14	MSTRG.10774	LOC4344702	K13066	EC:2.1.1.4;EC:2.1.1.68	flavone 3'-O-methyltransferase 1 [Oryza sativa Japonica Group]	73.4265	6.1891	11.8638	3.5685	up
ko01100	Metabolic pathways	9.3688e-14	MSTRG.1080	LOC4326583	K01673	EC:4.2.1.1	carbonic anhydrase, chloroplastic isoform X3 [Oryza sativa Japonica Group];Os01g0639900, partial [Oryza sativa Japonica Group];carbonic anhydrase, chloroplastic isoform X1 [Oryza sativa Japonica Group];carbonic anhydrase, chloroplastic isoform X4 [Oryza sativa Japonica Group]	1242.04	258.35	4.80757	2.26531	up
ko01100	Metabolic pathways	9.3688e-14	MSTRG.10850	LOC4344854	K01945	EC:6.3.4.13	phosphoribosylamine--glycine ligase isoform X1 [Oryza sativa Japonica Group];phosphoribosylamine--glycine ligase isoform X2 [Oryza sativa Japonica Group]	1.15098	0.385663	2.98443	1.57745	up
ko01100	Metabolic pathways	9.3688e-14	MSTRG.10917	LOC4345021	K00966	EC:2.7.7.13	probable mannose-1-phosphate guanylyltransferase 3 [Oryza sativa Japonica Group]	5.88565	1.79958	3.27057	1.70954	up
ko01100	Metabolic pathways	9.3688e-14	MSTRG.11057	LOC4345328	K12524	EC:1.1.1.3;EC:2.7.2.4	bifunctional aspartokinase/homoserine dehydrogenase 1, chloroplastic isoform X2 [Oryza sativa Japonica Group];bifunctional aspartokinase/homoserine dehydrogenase 1, chloroplastic isoform X1 [Oryza sativa Japonica Group]	2.00796	0.940436	2.13514	1.09433	up
ko01100	Metabolic pathways	9.3688e-14	MSTRG.11063	LOC4345339	K00975	EC:2.7.7.27	glucose-1-phosphate adenylyltransferase small subunit 2, chloroplastic/amyloplastic/cytosolic isoform X1 [Oryza sativa Japonica Group];glucose-1-phosphate adenylyltransferase small subunit 2, chloroplastic/amyloplastic/cytosolic isoform X2 [Oryza sativa Japonica Group]	19.5704	8.50482	2.30109	1.20232	up
ko01100	Metabolic pathways	9.3688e-14	MSTRG.11087	LOC4345415	K01784	EC:5.1.3.2	UDP-glucose 4-epimerase 2 [Oryza sativa Japonica Group]	16.9053	7.80681	2.16546	1.11467	up
ko01100	Metabolic pathways	9.3688e-14	MSTRG.1111	LOC4324172	K01937	EC:6.3.4.2	CTP synthase isoform X1 [Oryza sativa Japonica Group];CTP synthase isoform X2 [Oryza sativa Japonica Group]	2.9014	0.535546	5.41766	2.43767	up
ko01100	Metabolic pathways	9.3688e-14	MSTRG.11139	LOC107275814	K01087	EC:3.1.3.12	probable trehalose-phosphate phosphatase 6 [Oryza sativa Japonica Group]	27.7547	13.5104	2.05433	1.03867	up
ko01100	Metabolic pathways	9.3688e-14	MSTRG.11145	LOC4345573	K16055	EC:2.4.1.15;EC:3.1.3.12	probable alpha,alpha-trehalose-phosphate synthase [UDP-forming] 10 [Oryza sativa Japonica Group]	1.0255	0.508671	2.01605	1.01153	up
ko01100	Metabolic pathways	9.3688e-14	MSTRG.11159	LOC4345606	K00130	EC:1.2.1.8	betaine aldehyde dehydrogenase 2 [Oryza sativa Japonica Group]	5.28277	1.8198	2.90295	1.53752	up
ko01100	Metabolic pathways	9.3688e-14	MSTRG.11180	LOC4345640	K00627	EC:2.3.1.12	dihydrolipoyllysine-residue acetyltransferase component 4 of pyruvate dehydrogenase complex, chloroplastic [Oryza sativa Japonica Group]	1.32639	0.595402	2.22772	1.15557	up
ko01100	Metabolic pathways	9.3688e-14	MSTRG.11192	LOC4345663	NA	NA	chlorophyll a-b binding protein P4, chloroplastic [Oryza sativa Japonica Group]	1459.07	509.551	2.86344	1.51775	up
ko01100	Metabolic pathways	9.3688e-14	MSTRG.11210	LOC4345689	K09753	EC:1.2.1.44	cinnamoyl-CoA reductase 1 [Oryza sativa Japonica Group]	11.1436	1.73908	6.40777	2.67982	up
ko01100	Metabolic pathways	9.3688e-14	MSTRG.11215	LOC4345706	K16055	EC:2.4.1.15;EC:3.1.3.12	probable alpha,alpha-trehalose-phosphate synthase [UDP-forming] 9 [Oryza sativa Japonica Group]	1.77997	0.653556	2.72351	1.44547	up
ko01100	Metabolic pathways	9.3688e-14	MSTRG.11216	LOC4345710	K00058	EC:1.1.1.399;EC:1.1.1.95	D-3-phosphoglycerate dehydrogenase 1, chloroplastic [Oryza sativa Japonica Group]	3.0001	1.38738	2.16242	1.11264	up
ko01100	Metabolic pathways	9.3688e-14	MSTRG.11234	LOC4345762	K05894	EC:1.3.1.42	12-oxophytodienoate reductase 7 [Oryza sativa Japonica Group]	12.0207	5.61701	2.14005	1.09765	up
ko01100	Metabolic pathways	9.3688e-14	MSTRG.11251	LOC4345795	K10534	EC:1.7.1.1;EC:1.7.1.2;EC:1.7.1.3	nitrate reductase [NADH] 1 [Oryza sativa Japonica Group]	8.85515	2.90801	3.04509	1.60648	up
ko01100	Metabolic pathways	9.3688e-14	MSTRG.11252	LOC4345798	K10534	EC:1.7.1.1;EC:1.7.1.2;EC:1.7.1.3	nitrate reductase [NADH] 1-like [Oryza sativa Japonica Group]	4.83814	1.32492	3.65166	1.86855	up
ko01100	Metabolic pathways	9.3688e-14	MSTRG.11253	LOC4345809	K00753	EC:2.4.1.214	glycoprotein 3-alpha-L-fucosyltransferase A [Oryza sativa Japonica Group]	1.8818	4.57248	0.411548	-1.28087	down
ko01100	Metabolic pathways	9.3688e-14	MSTRG.11312	LOC4345925	K06617	EC:2.4.1.82	probable galactinol--sucrose galactosyltransferase 1 [Oryza sativa Japonica Group]	3.33736	1.24909	2.67183	1.41783	up
ko01100	Metabolic pathways	9.3688e-14	MSTRG.11330	LOC4345962	K00830	EC:2.6.1.44;EC:2.6.1.45;EC:2.6.1.51	serine--glyoxylate aminotransferase [Oryza sativa Japonica Group]	204.673	49.262	4.15477	2.05477	up
ko01100	Metabolic pathways	9.3688e-14	MSTRG.11354	LOC4345995	K01188	EC:3.2.1.21	beta-glucosidase 27 [Oryza sativa Japonica Group]	12.0422	2.08947	5.76325	2.52688	up
ko01100	Metabolic pathways	9.3688e-14	MSTRG.1136	LOC4327859	K01661	EC:4.1.3.36	1,4-dihydroxy-2-naphthoyl-CoA synthase, peroxisomal [Oryza sativa Japonica Group]	5.5219	1.29368	4.26836	2.09368	up
ko01100	Metabolic pathways	9.3688e-14	MSTRG.11395	LOC4346078	K00434	EC:1.11.1.11	putative L-ascorbate peroxidase 6 [Oryza sativa Japonica Group]	2.46446	7.12096	0.346086	-1.5308	down
ko01100	Metabolic pathways	9.3688e-14	MSTRG.11425	LOC4346136	K01845	EC:5.4.3.8	glutamate-1-semialdehyde 2,1-aminomutase, chloroplastic [Oryza sativa Japonica Group]	22.109	7.55317	2.92712	1.54948	up
ko01100	Metabolic pathways	9.3688e-14	MSTRG.11477	LOC4346217	K00008	EC:1.1.1.14	sorbitol dehydrogenase isoform X2 [Oryza sativa Japonica Group];sorbitol dehydrogenase isoform X1 [Oryza sativa Japonica Group]	7.36205	3.5539	2.07154	1.05071	up
ko01100	Metabolic pathways	9.3688e-14	MSTRG.11520	LOC4346295	K01517	EC:3.6.1.13;EC:3.6.1.16;EC:3.6.1.53	manganese-dependent ADP-ribose/CDP-alcohol diphosphatase-like [Oryza sativa Japonica Group]	4.30839	1.70507	2.52682	1.33732	up
ko01100	Metabolic pathways	9.3688e-14	MSTRG.11549	LOC4346326	NA	NA	photosystem I reaction center subunit II, chloroplastic [Oryza sativa Japonica Group]	519.026	125.752	4.12738	2.04523	up
ko01100	Metabolic pathways	9.3688e-14	MSTRG.11780	LOC4346803	NA	NA	chlorophyll a-b binding protein 1, chloroplastic [Oryza sativa Japonica Group]	897.422	197.893	4.53487	2.18106	up
ko01100	Metabolic pathways	9.3688e-14	MSTRG.11956	LOC4347176	NA	NA	cytochrome P450 71A1 [Oryza sativa Japonica Group]	38.4028	9.19275	4.17751	2.06264	up
ko01100	Metabolic pathways	9.3688e-14	MSTRG.11967	LOC4347204	K01938	EC:6.3.4.3	formate--tetrahydrofolate ligase [Oryza sativa Japonica Group]	28.9471	9.02666	3.20685	1.68115	up
ko01100	Metabolic pathways	9.3688e-14	MSTRG.11974	LOC4347224	K05933	EC:1.14.17.4	1-aminocyclopropane-1-carboxylate oxidase 1 [Oryza sativa Japonica Group]	23.55	4.36383	5.39663	2.43206	up
ko01100	Metabolic pathways	9.3688e-14	MSTRG.11976	LOC4347225	K05933	EC:1.14.17.4	1-aminocyclopropane-1-carboxylate oxidase 1 [Oryza sativa Japonica Group]	6.36794	0.64461	9.87876	3.30433	up
ko01100	Metabolic pathways	9.3688e-14	MSTRG.12003	LOC4347305	K01673	EC:4.2.1.1	beta carbonic anhydrase 5, chloroplastic isoform X1 [Oryza sativa Japonica Group];beta carbonic anhydrase 5, chloroplastic isoform X2 [Oryza sativa Japonica Group]	14.8481	32.2945	0.459772	-1.12101	down
ko01100	Metabolic pathways	9.3688e-14	MSTRG.1201	LOC4324401	K15918	EC:2.7.1.31	D-glycerate 3-kinase, chloroplastic [Oryza sativa Japonica Group]	25.4548	9.13792	2.78562	1.478	up
ko01100	Metabolic pathways	9.3688e-14	MSTRG.12083	LOC4347443	K00021	EC:1.1.1.34	3-hydroxy-3-methylglutaryl-coenzyme A reductase 3-like [Oryza sativa Japonica Group]	1.82716	0.53538	3.41282	1.77097	up
ko01100	Metabolic pathways	9.3688e-14	MSTRG.1212	LOC4324151	K02133	EC:7.1.2.2	ATP synthase subunit beta, mitochondrial-like [Oryza sativa Japonica Group]	14.8649	5.40087	2.75232	1.46065	up
ko01100	Metabolic pathways	9.3688e-14	MSTRG.12132	LOC4347547	K01188	EC:3.2.1.21	beta-glucosidase 32 [Oryza sativa Japonica Group];Os09g0511900, partial [Oryza sativa Japonica Group]	1.83577	0.815077	2.25226	1.17137	up
ko01100	Metabolic pathways	9.3688e-14	MSTRG.1215	LOC4324117	K01183	EC:3.2.1.14	acidic endochitinase [Oryza sativa Japonica Group]	3.12806	1.01387	3.08528	1.6254	up
ko01100	Metabolic pathways	9.3688e-14	MSTRG.12180	LOC4347638	K01784	EC:5.1.3.2	UDP-glucose 4-epimerase 3 [Oryza sativa Japonica Group]	9.12606	3.1121	2.93244	1.5521	up
ko01100	Metabolic pathways	9.3688e-14	MSTRG.12211	LOC4347691	K01803	EC:5.3.1.1	triosephosphate isomerase, chloroplastic [Oryza sativa Japonica Group]	25.5286	10.7283	2.37956	1.25069	up
ko01100	Metabolic pathways	9.3688e-14	MSTRG.12311	LOC4347875	K05359	EC:4.2.1.51;EC:4.2.1.91	arogenate dehydratase/prephenate dehydratase 6, chloroplastic [Oryza sativa Japonica Group]	1.61054	0.393958	4.08809	2.03143	up
ko01100	Metabolic pathways	9.3688e-14	MSTRG.12357	LOC4347937	K06215	EC:4.3.3.6	probable pyridoxal 5'-phosphate synthase subunit PDX1.2 [Oryza sativa Japonica Group]	26.1443	8.90059	2.93737	1.55452	up
ko01100	Metabolic pathways	9.3688e-14	MSTRG.12367	LOC4347962	K00430	EC:1.11.1.7	Os10g0109300, partial [Oryza sativa Japonica Group];peroxidase A2 isoform X1 [Oryza sativa Japonica Group]	9.5623	1.12719	8.48331	3.08463	up
ko01100	Metabolic pathways	9.3688e-14	MSTRG.12385	LOC4347994	K22588	EC:2.1.1.4	acetylserotonin O-methyltransferase 2-like [Oryza sativa Japonica Group]	3.02585	0.809901	3.73607	1.90152	up
ko01100	Metabolic pathways	9.3688e-14	MSTRG.12399	LOC4348072	K11817	EC:1.2.3.7	Os10g0138100, partial [Oryza sativa Japonica Group]	3.20244	1.43384	2.23348	1.15929	up
ko01100	Metabolic pathways	9.3688e-14	MSTRG.12420	LOC4348152	K00001	EC:1.1.1.1	alcohol dehydrogenase-like 4 [Oryza sativa Japonica Group]	6.30262	2.95137	2.13549	1.09457	up
ko01100	Metabolic pathways	9.3688e-14	MSTRG.1244	LOC9270375	K05396	EC:4.4.1.15	putative D-cysteine desulfhydrase 2, mitochondrial isoform X2 [Oryza sativa Japonica Group];putative D-cysteine desulfhydrase 2, mitochondrial isoform X4 [Oryza sativa Japonica Group];putative D-cysteine desulfhydrase 2, mitochondrial isoform X1 [Oryza sativa Japonica Group]	2.48508	1.07363	2.31465	1.2108	up
ko01100	Metabolic pathways	9.3688e-14	MSTRG.12491	LOC4348299	K05280	EC:1.14.14.82	flavonoid 3'-monooxygenase CYP75B4-like [Oryza sativa Japonica Group]	15.8636	0.62135	25.5309	4.67417	up
ko01100	Metabolic pathways	9.3688e-14	MSTRG.12492	LOC4348304	K05280	EC:1.14.14.82	flavonoid 3'-monooxygenase CYP75B3-like [Oryza sativa Japonica Group]	11.0067	5.30909	2.07318	1.05185	up
ko01100	Metabolic pathways	9.3688e-14	MSTRG.12630	LOC4348636	K10046	EC:5.1.3.18	GDP-mannose 3,5-epimerase 1 [Oryza sativa Japonica Group]	10.9067	3.7725	2.8911	1.53162	up
ko01100	Metabolic pathways	9.3688e-14	MSTRG.12689	LOC4348840	K01177	EC:3.2.1.2	beta-amylase 1, chloroplastic-like [Oryza sativa Japonica Group]	1.82882	0.706979	2.58681	1.37117	up
ko01100	Metabolic pathways	9.3688e-14	MSTRG.12768	LOC4348988	K07407	EC:3.2.1.22	Os10g0493600, partial [Oryza sativa Japonica Group];alpha-galactosidase isoform X2 [Oryza sativa Japonica Group];hypothetical protein OsI_34152 [Oryza sativa Indica Group]	4.25913	1.83223	2.32456	1.21696	up
ko01100	Metabolic pathways	9.3688e-14	MSTRG.12778	LOC4349004	K00218	EC:1.3.1.33	protochlorophyllide reductase B, chloroplastic [Oryza sativa Japonica Group]	166.512	43.0631	3.86669	1.9511	up
ko01100	Metabolic pathways	9.3688e-14	MSTRG.12785	LOC4349012	K00472	EC:1.14.11.2	probable prolyl 4-hydroxylase 3 [Oryza sativa Japonica Group]	0.813881	1.94352	0.418766	-1.25578	down
ko01100	Metabolic pathways	9.3688e-14	MSTRG.12808	LOC4349044	K02492	EC:1.2.1.70	putative glutamyl-tRNA reductase [Oryza sativa Japonica Group]	95.5657	43.4474	2.19957	1.13722	up
ko01100	Metabolic pathways	9.3688e-14	MSTRG.12834	LOC4349097	NA	NA	cytochrome P450 84A1 [Oryza sativa Japonica Group]	0.924183	0.450704	2.05053	1.036	up
ko01100	Metabolic pathways	9.3688e-14	MSTRG.12840	LOC4349114	NA	NA	glycine cleavage system H protein, mitochondrial [Oryza sativa Japonica Group]	209.976	72.7478	2.88636	1.52925	up
ko01100	Metabolic pathways	9.3688e-14	MSTRG.12846	LOC4349123	K01761	EC:4.4.1.11	methionine gamma-lyase [Oryza sativa Japonica Group]	20.6322	3.66182	5.63442	2.49427	up
ko01100	Metabolic pathways	9.3688e-14	MSTRG.12876	LOC4349167	K00799	EC:2.5.1.18	glutathione S-transferase U17 [Oryza sativa Japonica Group]	4.42023	0.790802	5.58955	2.48273	up
ko01100	Metabolic pathways	9.3688e-14	MSTRG.12891	LOC4349192	K00799	EC:2.5.1.18	probable glutathione S-transferase GSTU6 [Oryza sativa Japonica Group]	5.06333	1.00054	5.0606	2.33931	up
ko01100	Metabolic pathways	9.3688e-14	MSTRG.12895	LOC4349202	K00799	EC:2.5.1.18	probable glutathione S-transferase GSTU6 [Oryza sativa Japonica Group]	45.6929	21.6335	2.11214	1.0787	up
ko01100	Metabolic pathways	9.3688e-14	MSTRG.12896	LOC4349203	K00799	EC:2.5.1.18	probable glutathione S-transferase GSTU6 [Oryza sativa Japonica Group]	42.5755	13.3268	3.19474	1.6757	up
ko01100	Metabolic pathways	9.3688e-14	MSTRG.12918	LOC4349240	K00430	EC:1.11.1.7	protein CURVATURE THYLAKOID 1B, chloroplastic [Oryza sativa Japonica Group];peroxidase 5 isoform X3 [Oryza sativa Japonica Group];peroxidase 5 isoform X2 [Oryza sativa Japonica Group];peroxidase 5 isoform X1 [Oryza sativa Japonica Group]	3.33396	0.752031	4.43327	2.14837	up
ko01100	Metabolic pathways	9.3688e-14	MSTRG.13078	LOC4349492	K00913	EC:2.7.1.134;EC:2.7.1.159	Os10g0576100, partial [Oryza sativa Japonica Group]	4.43455	1.21991	3.63515	1.86202	up
ko01100	Metabolic pathways	9.3688e-14	MSTRG.13164	LOC112935990	K01859	EC:5.5.1.6	probable chalcone--flavonone isomerase 3 [Oryza sativa Japonica Group]	5.35215	2.35075	2.27678	1.187	up
ko01100	Metabolic pathways	9.3688e-14	MSTRG.1316	LOC4324655	K00640	EC:2.3.1.30	probable serine acetyltransferase 1 [Oryza sativa Japonica Group]	19.8132	9.57445	2.06939	1.0492	up
ko01100	Metabolic pathways	9.3688e-14	MSTRG.1317	LOC4324705	NA	NA	chlorophyll a-b binding protein of LHCII type 1 [Oryza sativa Japonica Group]	516.366	102.258	5.04965	2.33618	up
ko01100	Metabolic pathways	9.3688e-14	MSTRG.13195	LOC4349683	K01209	EC:3.2.1.55	alpha-L-arabinofuranosidase 1 isoform X2 [Oryza sativa Japonica Group];alpha-L-arabinofuranosidase 1 isoform X1 [Oryza sativa Japonica Group]	1.26935	0.616971	2.0574	1.04082	up
ko01100	Metabolic pathways	9.3688e-14	MSTRG.13225	LOC4349746	NA	NA	cytochrome P450 90A3 [Oryza sativa Japonica Group]	2.80091	1.08785	2.57472	1.36442	up
ko01100	Metabolic pathways	9.3688e-14	MSTRG.1326	LOC4324717	K00029	EC:1.1.1.40	NADP-dependent malic enzyme isoform X2 [Oryza sativa Japonica Group];Os01g0723400, partial [Oryza sativa Japonica Group];NADP-dependent malic enzyme isoform X1 [Oryza sativa Japonica Group]	12.6187	5.5739	2.26388	1.1788	up
ko01100	Metabolic pathways	9.3688e-14	MSTRG.13291	LOC4349890	NA	NA	V-type proton ATPase 16 kDa proteolipid subunit [Triticum urartu]	24.2279	11.107	2.18131	1.12519	up
ko01100	Metabolic pathways	9.3688e-14	MSTRG.13324	LOC9272051	K09591	EC:1.3.1.22	uncharacterized protein LOC9272051 isoform X1 [Oryza sativa Japonica Group]	1.2037	0.566102	2.1263	1.08835	up
ko01100	Metabolic pathways	9.3688e-14	MSTRG.13328	LOC4349966	K00128	EC:1.2.1.3	aldehyde dehydrogenase family 3 member H1 [Oryza sativa Japonica Group]	12.5552	6.25629	2.00682	1.00491	up
ko01100	Metabolic pathways	9.3688e-14	MSTRG.13364	LOC4350055	K18857	EC:1.1.1.1	hypothetical protein OsJ_33337 [Oryza sativa Japonica Group]	3.60538	1.52741	2.36045	1.23906	up
ko01100	Metabolic pathways	9.3688e-14	MSTRG.13377	LOC4350084	K16190	EC:2.7.1.43	glucuronokinase 1 [Oryza sativa Japonica Group]	4.04655	1.39456	2.90167	1.53689	up
ko01100	Metabolic pathways	9.3688e-14	MSTRG.13420	LOC4350176	NA	NA	chlorophyll a-b binding protein CP26, chloroplastic [Oryza sativa Japonica Group]	1739.23	329.772	5.27406	2.39891	up
ko01100	Metabolic pathways	9.3688e-14	MSTRG.13533	LOC4350455	K01251	EC:3.3.1.1	LOW QUALITY PROTEIN: adenosylhomocysteinase [Oryza sativa Japonica Group]	80.2618	24.27	3.30703	1.72554	up
ko01100	Metabolic pathways	9.3688e-14	MSTRG.13534	LOC4350456	K00600	EC:2.1.2.1	serine hydroxymethyltransferase 4 [Oryza sativa Japonica Group]	41.7192	10.8397	3.84874	1.94439	up
ko01100	Metabolic pathways	9.3688e-14	MSTRG.13573	LOC4350614	K05917	EC:1.14.14.154;EC:1.14.15.36	obtusifoliol 14-alpha demethylase [Oryza sativa Japonica Group]	10.8042	4.75647	2.27148	1.18363	up
ko01100	Metabolic pathways	9.3688e-14	MSTRG.13581	LOC4350636	K00660	EC:2.3.1.74	chalcone synthase 1 [Oryza sativa Japonica Group]	59.1005	10.0681	5.87008	2.55338	up
ko01100	Metabolic pathways	9.3688e-14	MSTRG.13602	LOC4350686	K02434	EC:6.3.5.6;EC:6.3.5.7	Os11g0544800, partial [Oryza sativa Japonica Group]	5.82896	1.47959	3.93958	1.97804	up
ko01100	Metabolic pathways	9.3688e-14	MSTRG.13725	LOC4351056	K10781	EC:3.1.2.14;EC:3.1.2.21	palmitoyl-acyl carrier protein thioesterase, chloroplastic [Oryza sativa Japonica Group]	2.58003	1.05089	2.45508	1.29577	up
ko01100	Metabolic pathways	9.3688e-14	MSTRG.1372	LOC4326545	K00020	EC:1.1.1.31	probable 3-hydroxyisobutyrate dehydrogenase-like 1, mitochondrial [Oryza sativa Japonica Group]	2.51753	1.0492	2.39948	1.26272	up
ko01100	Metabolic pathways	9.3688e-14	MSTRG.13771	LOC9272295	K01648	EC:2.3.3.8	ATP-citrate synthase alpha chain protein 2 [Oryza sativa Japonica Group]	1.2112	0.534823	2.26467	1.1793	up
ko01100	Metabolic pathways	9.3688e-14	MSTRG.13851	LOC4351321	K01859	EC:5.5.1.6	probable chalcone--flavonone isomerase 3 isoform X2 [Oryza sativa Japonica Group];probable chalcone--flavonone isomerase 3 isoform X1 [Oryza sativa Japonica Group]	8.04559	2.30629	3.48854	1.80262	up
ko01100	Metabolic pathways	9.3688e-14	MSTRG.13918	LOC4351461	NA	NA	cytochrome P450 90A4 [Oryza sativa Japonica Group]	6.89421	3.43385	2.00772	1.00556	up
ko01100	Metabolic pathways	9.3688e-14	MSTRG.1394	LOC4324621	K16055	EC:2.4.1.15;EC:3.1.3.12	probable alpha,alpha-trehalose-phosphate synthase [UDP-forming] 7 [Oryza sativa Japonica Group]	23.8611	8.90686	2.67896	1.42167	up
ko01100	Metabolic pathways	9.3688e-14	MSTRG.13966	LOC4351605	K01934	EC:6.3.3.2	hypothetical protein OsI_37606 [Oryza sativa Indica Group];Os12g0168000 [Oryza sativa Japonica Group]	9.81448	3.91614	2.50616	1.32548	up
ko01100	Metabolic pathways	9.3688e-14	MSTRG.13969	LOC4351610	K01897	EC:6.2.1.3	long chain acyl-CoA synthetase 9, chloroplastic [Oryza sativa Japonica Group]	15.2518	5.95644	2.56055	1.35646	up
ko01100	Metabolic pathways	9.3688e-14	MSTRG.13970	LOC4351612	NA	NA	hypothetical protein C2845_PM17G02830 [Panicum miliaceum]	31.7137	13.935	2.27583	1.18639	up
ko01100	Metabolic pathways	9.3688e-14	MSTRG.14022	LOC4351698	K14190	EC:2.7.7.69	GDP-L-galactose phosphorylase 2 [Oryza sativa Japonica Group]	96.8197	23.6507	4.09374	2.03342	up
ko01100	Metabolic pathways	9.3688e-14	MSTRG.14138	LOC4351945	NA	NA	tryptamine 5-hydroxylase [Oryza sativa Japonica Group]	1.51321	0.709234	2.13358	1.09328	up
ko01100	Metabolic pathways	9.3688e-14	MSTRG.14143	LOC4351966	K01602	EC:4.1.1.39	ribulose bisphosphate carboxylase small chain, chloroplastic [Oryza sativa Japonica Group]	8369.67	2226.89	3.75846	1.91014	up
ko01100	Metabolic pathways	9.3688e-14	MSTRG.14200	LOC4352058	K00600	EC:2.1.2.1	serine hydroxymethyltransferase 4 [Oryza sativa Japonica Group]	2.67349	1.16688	2.29115	1.19607	up
ko01100	Metabolic pathways	9.3688e-14	MSTRG.14264	LOC4352223	K17744	EC:1.1.1.316	L-galactose dehydrogenase [Oryza sativa Japonica Group]	3.05018	1.02788	2.96745	1.56922	up
ko01100	Metabolic pathways	9.3688e-14	MSTRG.14367	LOC4352436	K00793	EC:2.5.1.9	riboflavin synthase isoform X2 [Oryza sativa Japonica Group];hypothetical protein OsI_38616 [Oryza sativa Indica Group]	3.5089	1.02274	3.43087	1.77858	up
ko01100	Metabolic pathways	9.3688e-14	MSTRG.1436	LOC4326887	K00799	EC:2.5.1.18	probable glutathione S-transferase GSTF2 [Oryza sativa Japonica Group]	18.9118	7.96499	2.37437	1.24754	up
ko01100	Metabolic pathways	9.3688e-14	MSTRG.14373	LOC4352460	K00940	EC:2.7.4.6	nucleoside diphosphate kinase 2, chloroplastic isoform X1 [Oryza sativa Japonica Group]	15.7348	2.77737	5.66537	2.50217	up
ko01100	Metabolic pathways	9.3688e-14	MSTRG.14413	LOC4352558	K01778	EC:5.1.1.7	diaminopimelate epimerase, chloroplastic [Oryza sativa Japonica Group]	5.21232	2.21165	2.35675	1.2368	up
ko01100	Metabolic pathways	9.3688e-14	MSTRG.14436	LOC4352626	K07964	EC:3.2.1.166	heparanase-like protein 1 [Oryza sativa Japonica Group]	1.56916	0.770981	2.03528	1.02523	up
ko01100	Metabolic pathways	9.3688e-14	MSTRG.14487	LOC4352752	K01011	EC:2.8.1.1;EC:2.8.1.2	thiosulfate/3-mercaptopyruvate sulfurtransferase 2 isoform X2 [Oryza sativa Japonica Group]	3.64658	1.34239	2.71648	1.44174	up
ko01100	Metabolic pathways	9.3688e-14	MSTRG.14498	LOC4352791	K12502	EC:2.1.1.295	2-methyl-6-phytyl-1,4-hydroquinone methyltransferase 2, chloroplastic isoform X2 [Oryza sativa Japonica Group];2-methyl-6-phytyl-1,4-hydroquinone methyltransferase 2, chloroplastic isoform X1 [Oryza sativa Japonica Group]	70.0776	28.3932	2.46811	1.30341	up
ko01100	Metabolic pathways	9.3688e-14	MSTRG.14517	LOC4352833	K00549	EC:2.1.1.14	5-methyltetrahydropteroyltriglutamate--homocysteine methyltransferase 1 [Oryza sativa Japonica Group];5-methyltetrahydropteroyltriglutamate--homocysteine methyltransferase 2 [Oryza sativa Japonica Group]	42.844	13.851	3.09321	1.62911	up
ko01100	Metabolic pathways	9.3688e-14	MSTRG.14519	LOC4352839	K01738	EC:2.5.1.47	cysteine synthase [Oryza sativa Japonica Group]	53.8527	18.1503	2.96704	1.56903	up
ko01100	Metabolic pathways	9.3688e-14	MSTRG.14536	LOC4352871	K00026	EC:1.1.1.37	malate dehydrogenase, glyoxysomal [Oryza sativa Japonica Group]	4.03694	1.51699	2.66115	1.41205	up
ko01100	Metabolic pathways	9.3688e-14	MSTRG.1517	LOC9271853	K00422	EC:1.10.3.1	aureusidin synthase [Oryza sativa Japonica Group]	1.21538	0.59781	2.03305	1.02365	up
ko01100	Metabolic pathways	9.3688e-14	MSTRG.1543	LOC4327968	K00919	EC:2.7.1.148	4-diphosphocytidyl-2-C-methyl-D-erythritol kinase, chloroplastic [Oryza sativa Japonica Group]	2.98705	1.14986	2.59774	1.37726	up
ko01100	Metabolic pathways	9.3688e-14	MSTRG.1566	LOC4327558	K01464	EC:3.5.2.2	dihydropyrimidinase isoform X1 [Oryza sativa Japonica Group]	1.40573	0.638868	2.20034	1.13773	up
ko01100	Metabolic pathways	9.3688e-14	MSTRG.1586	LOC4327359	K24405	EC:2.1.1.368	hypothetical protein OsJ_03828 [Oryza sativa Japonica Group]	0.780699	0.359311	2.17277	1.11953	up
ko01100	Metabolic pathways	9.3688e-14	MSTRG.1674	LOC4327367	K08678	EC:4.1.1.35	UDP-glucuronic acid decarboxylase 1 [Oryza sativa Japonica Group]	8.34975	2.86269	2.91675	1.54436	up
ko01100	Metabolic pathways	9.3688e-14	MSTRG.1699	LOC4327472	K00966	EC:2.7.7.13	probable mannose-1-phosphate guanylyltransferase 2 [Oryza sativa Japonica Group]	13.9634	6.92989	2.01495	1.01075	up
ko01100	Metabolic pathways	9.3688e-14	MSTRG.1700	LOC4327476	K00002	EC:1.1.1.2	Os01g0847700, partial [Oryza sativa Japonica Group]	7.93098	3.8979	2.03468	1.0248	up
ko01100	Metabolic pathways	9.3688e-14	MSTRG.1701	LOC9271397	K00002	EC:1.1.1.2	aldo-keto reductase family 4 member C10 [Oryza sativa Japonica Group]	2.0928	1.02384	2.04408	1.03145	up
ko01100	Metabolic pathways	9.3688e-14	MSTRG.1789	LOC4324941	K15849	EC:2.6.1.1;EC:2.6.1.78;EC:2.6.1.79	bifunctional aspartate aminotransferase and glutamate/aspartate-prephenate aminotransferase [Oryza sativa Japonica Group]	3.50702	1.12777	3.1097	1.63677	up
ko01100	Metabolic pathways	9.3688e-14	MSTRG.1800	LOC4324764	K00764	EC:2.4.2.14	amidophosphoribosyltransferase, chloroplastic [Oryza sativa Japonica Group]	4.20359	1.01169	4.15502	2.05486	up
ko01100	Metabolic pathways	9.3688e-14	MSTRG.1839	LOC4325003	K05282	EC:1.14.11.12	gibberellin 20 oxidase 2 [Oryza sativa Japonica Group]	2.07302	0.733692	2.82547	1.49849	up
ko01100	Metabolic pathways	9.3688e-14	MSTRG.1946	LOC4324364	K00696	EC:2.4.1.14	probable sucrose-phosphate synthase 1 [Oryza sativa Japonica Group]	15.9859	7.28258	2.19509	1.13428	up
ko01100	Metabolic pathways	9.3688e-14	MSTRG.1994	LOC4326948	K01188	EC:3.2.1.21	beta-glucosidase 5 [Oryza sativa Japonica Group]	14.4628	7.05231	2.05078	1.03618	up
ko01100	Metabolic pathways	9.3688e-14	MSTRG.1997	LOC4326815	K10532	EC:2.3.1.78	heparan-alpha-glucosaminide N-acetyltransferase isoform X1 [Oryza sativa Japonica Group];heparan-alpha-glucosaminide N-acetyltransferase isoform X2 [Oryza sativa Japonica Group]	7.92379	3.5845	2.21057	1.14442	up
ko01100	Metabolic pathways	9.3688e-14	MSTRG.1999	LOC4326818	K00949	EC:2.7.6.2	thiamine pyrophosphokinase 1 isoform X1 [Oryza sativa Japonica Group];thiamine pyrophosphokinase 1 isoform X2 [Oryza sativa Japonica Group]	0.991192	0.422924	2.34366	1.22876	up
ko01100	Metabolic pathways	9.3688e-14	MSTRG.2062	LOC4325740	K13421	EC:2.4.2.10;EC:4.1.1.23	uridine 5'-monophosphate synthase [Oryza sativa Japonica Group]	1.66822	0.802749	2.07813	1.05529	up
ko01100	Metabolic pathways	9.3688e-14	MSTRG.2076	LOC4325407	K01114	EC:3.1.4.3	non-specific phospholipase C2 [Oryza sativa Japonica Group]	2.52042	1.00127	2.51721	1.33183	up
ko01100	Metabolic pathways	9.3688e-14	MSTRG.2081	LOC4325416	K00858	EC:2.7.1.23	probable NAD kinase 1 isoform X1 [Oryza sativa Japonica Group];probable NAD kinase 1 isoform X2 [Oryza sativa Japonica Group]	4.97151	1.93463	2.56975	1.36163	up
ko01100	Metabolic pathways	9.3688e-14	MSTRG.209	LOC4324526	K18592	EC:2.3.2.2;EC:3.4.19.13;EC:3.4.19.14	glutathione hydrolase 3 [Oryza sativa Japonica Group]	1.24219	0.345014	3.60039	1.84815	up
ko01100	Metabolic pathways	9.3688e-14	MSTRG.2105	LOC4324554	K00430	EC:1.11.1.7	cationic peroxidase SPC4 [Oryza sativa Japonica Group]	7.386	2.49411	2.96138	1.56627	up
ko01100	Metabolic pathways	9.3688e-14	MSTRG.2115	LOC9270353	K01469	EC:3.5.2.9	hypothetical protein OsJ_04882 [Oryza sativa Japonica Group]	7.08354	3.21387	2.20406	1.14016	up
ko01100	Metabolic pathways	9.3688e-14	MSTRG.2127	LOC4323835	NA	NA	UDP-D-apiose/UDP-D-xylose synthase [Oryza sativa Japonica Group]	2.2499	0.823929	2.7307	1.44927	up
ko01100	Metabolic pathways	9.3688e-14	MSTRG.2170	LOC4327981	K15893	EC:1.1.1.29	glycerate dehydrogenase [Oryza sativa Japonica Group]	90.9018	31.1926	2.91421	1.5431	up
ko01100	Metabolic pathways	9.3688e-14	MSTRG.2180	LOC4327999	K02641	EC:1.18.1.2	ferredoxin--NADP reductase, leaf isozyme 2, chloroplastic-like [Oryza sativa Japonica Group];60S ribosomal protein L9-like [Oryza sativa Japonica Group]	68.0468	22.6358	3.00616	1.58792	up
ko01100	Metabolic pathways	9.3688e-14	MSTRG.2184	LOC4328006	K13427	EC:1.14.13.39	putative nitric oxide synthase [Oryza sativa Japonica Group]	3.70695	1.31201	2.82541	1.49846	up
ko01100	Metabolic pathways	9.3688e-14	MSTRG.2229	LOC4328073	K03781	EC:1.11.1.6	catalase isozyme A [Oryza sativa Japonica Group]	81.0916	20.0438	4.04573	2.0164	up
ko01100	Metabolic pathways	9.3688e-14	MSTRG.2257	LOC4328118	K01885	EC:6.1.1.17	glutamate--tRNA ligase, chloroplastic/mitochondrial [Oryza sativa Japonica Group]	8.36895	3.2706	2.55885	1.35549	up
ko01100	Metabolic pathways	9.3688e-14	MSTRG.22	LOC4326460	K09880	EC:3.1.3.77	probable bifunctional methylthioribulose-1-phosphate dehydratase/enolase-phosphatase E1 [Oryza sativa Japonica Group]	20.236	7.85846	2.57506	1.36461	up
ko01100	Metabolic pathways	9.3688e-14	MSTRG.2342	LOC9269261	NA	NA	dolichol-phosphate mannose synthase subunit 2 [Oryza sativa Japonica Group]	4.33119	1.83267	2.36332	1.24081	up
ko01100	Metabolic pathways	9.3688e-14	MSTRG.2387	LOC4328364	K06041	EC:5.3.1.13	probable arabinose 5-phosphate isomerase [Oryza sativa Japonica Group]	3.46735	1.41465	2.45104	1.29339	up
ko01100	Metabolic pathways	9.3688e-14	MSTRG.2431	LOC4328439	K01092	EC:3.1.3.25	phosphatase IMPL1, chloroplastic [Oryza sativa Japonica Group]	8.88026	3.30231	2.6891	1.42712	up
ko01100	Metabolic pathways	9.3688e-14	MSTRG.2437	LOC4328441	NA	NA	glycine cleavage system H protein 2, mitochondrial [Oryza sativa Japonica Group]	4.39722	1.65681	2.65403	1.40818	up
ko01100	Metabolic pathways	9.3688e-14	MSTRG.2463	LOC4328485	K01904	EC:6.2.1.12	Os02g0177600, partial [Oryza sativa Japonica Group]	16.6308	4.06492	4.0913	2.03256	up
ko01100	Metabolic pathways	9.3688e-14	MSTRG.2483	LOC4328509	K09753	EC:1.2.1.44	cinnamoyl-CoA reductase 2 [Oryza sativa Japonica Group]	9.26963	3.78741	2.44748	1.2913	up
ko01100	Metabolic pathways	9.3688e-14	MSTRG.2510	LOC4328552	K00083	EC:1.1.1.195	cinnamyl alcohol dehydrogenase 2 [Oryza sativa Japonica Group]	10.9436	1.38046	7.92752	2.98687	up
ko01100	Metabolic pathways	9.3688e-14	MSTRG.2542	LOC4328622	NA	NA	chlorophyll a-b binding protein 8, chloroplastic [Oryza sativa Japonica Group];ultraviolet-B receptor UVR8 [Oryza sativa Japonica Group]	367.589	127.271	2.88825	1.53019	up
ko01100	Metabolic pathways	9.3688e-14	MSTRG.2565	LOC4328676	K15397	EC:2.3.1.199	3-ketoacyl-CoA synthase 11 isoform X1 [Oryza sativa Japonica Group];3-ketoacyl-CoA synthase 11 isoform X2 [Oryza sativa Japonica Group]	12.7583	3.40371	3.74834	1.90625	up
ko01100	Metabolic pathways	9.3688e-14	MSTRG.264	LOC4325200	K06617	EC:2.4.1.82	galactinol--sucrose galactosyltransferase [Oryza sativa Japonica Group]	3.98684	1.53805	2.59215	1.37415	up
ko01100	Metabolic pathways	9.3688e-14	MSTRG.2657	LOC4328842	K00430	EC:1.11.1.7	peroxidase P7 [Oryza sativa Japonica Group]	20.408	6.08801	3.35216	1.74509	up
ko01100	Metabolic pathways	9.3688e-14	MSTRG.2910	LOC4329450	K01652	EC:2.2.1.6	acetolactate synthase 1, chloroplastic [Oryza sativa Japonica Group]	18.1593	7.22742	2.51256	1.32916	up
ko01100	Metabolic pathways	9.3688e-14	MSTRG.2935	LOC4329518	K01895	EC:6.2.1.1	acetyl-coenzyme A synthetase, chloroplastic/glyoxysomal [Oryza sativa Japonica Group]	1.75981	0.574449	3.06347	1.61517	up
ko01100	Metabolic pathways	9.3688e-14	MSTRG.2959	LOC4329561	K01193	EC:3.2.1.26	beta-fructofuranosidase, insoluble isoenzyme 1 [Oryza sativa Japonica Group]	24.7314	8.69671	2.84377	1.5078	up
ko01100	Metabolic pathways	9.3688e-14	MSTRG.295	LOC4323864	K04124	EC:1.14.11.15	gibberellin 3-beta-dioxygenase 2-3 [Oryza sativa Japonica Group]	4.03349	1.49743	2.69361	1.42954	up
ko01100	Metabolic pathways	9.3688e-14	MSTRG.2990	LOC4329643	K00434	EC:1.11.1.11	probable L-ascorbate peroxidase 8, chloroplastic isoform X2 [Oryza sativa Japonica Group];probable L-ascorbate peroxidase 8, chloroplastic isoform X1 [Oryza sativa Japonica Group]	54.0904	21.9378	2.46563	1.30196	up
ko01100	Metabolic pathways	9.3688e-14	MSTRG.3041	LOC4329733	K14652	EC:3.5.4.25;EC:4.1.99.12	probable bifunctional riboflavin biosynthesis protein RIBA 2, chloroplastic [Oryza sativa Japonica Group]	9.66984	3.58177	2.69974	1.43282	up
ko01100	Metabolic pathways	9.3688e-14	MSTRG.3150	LOC4329938	K01653	EC:2.2.1.6	acetolactate synthase small subunit 2, chloroplastic isoform X2 [Oryza sativa Japonica Group];acetolactate synthase small subunit 2, chloroplastic isoform X1 [Oryza sativa Japonica Group]	9.01813	3.97113	2.27092	1.18328	up
ko01100	Metabolic pathways	9.3688e-14	MSTRG.3164	LOC4329959	K13065	EC:2.3.1.133	hydroxycinnamoyltransferase 2 [Oryza sativa Japonica Group]	5.42752	1.78395	3.04242	1.60522	up
ko01100	Metabolic pathways	9.3688e-14	MSTRG.3165	LOC4329961	K00550	EC:2.1.1.71	phosphatidyl-N-methylethanolamine N-methyltransferase [Oryza sativa Japonica Group]	2.32389	1.1255	2.06476	1.04597	up
ko01100	Metabolic pathways	9.3688e-14	MSTRG.3212	LOC4330034	K13064	EC:4.3.1.25	phenylalanine ammonia-lyase [Oryza sativa Japonica Group]	81.6057	4.67119	17.47	4.12681	up
ko01100	Metabolic pathways	9.3688e-14	MSTRG.3213	LOC4330036	K10775	EC:4.3.1.24	phenylalanine ammonia-lyase [Oryza sativa Japonica Group]	41.4362	6.83573	6.06171	2.59973	up
ko01100	Metabolic pathways	9.3688e-14	MSTRG.3232	LOC4330076	K13035	EC:3.5.5.4;EC:4.2.1.65	bifunctional nitrilase/nitrile hydratase NIT4-like [Oryza sativa Japonica Group]	3.85835	1.50815	2.55834	1.35521	up
ko01100	Metabolic pathways	9.3688e-14	MSTRG.3262	LOC4330149	K00128	EC:1.2.1.3	aldehyde dehydrogenase family 3 member F1 [Oryza sativa Japonica Group]	3.42385	1.3494	2.53731	1.3433	up
ko01100	Metabolic pathways	9.3688e-14	MSTRG.3278	LOC4330184	K05607	EC:4.2.1.18	probable enoyl-CoA hydratase 2, mitochondrial [Oryza sativa Japonica Group]	1.9392	0.843062	2.30019	1.20175	up
ko01100	Metabolic pathways	9.3688e-14	MSTRG.3328	LOC4330260	K13789	EC:2.5.1.1;EC:2.5.1.10;EC:2.5.1.29	Os02g0668100, partial [Oryza sativa Japonica Group]	9.09977	2.22276	4.0939	2.03348	up
ko01100	Metabolic pathways	9.3688e-14	MSTRG.3352	LOC4330320	K01770	EC:4.6.1.12	2-C-methyl-D-erythritol 2,4-cyclodiphosphate synthase, chloroplastic [Oryza sativa Japonica Group]	17.7706	8.05859	2.20517	1.14089	up
ko01100	Metabolic pathways	9.3688e-14	MSTRG.3404	LOC4330407	K01904	EC:6.2.1.12	probable 4-coumarate--CoA ligase 2 [Oryza sativa Japonica Group]	3.83444	1.18754	3.22889	1.69104	up
ko01100	Metabolic pathways	9.3688e-14	MSTRG.3465	LOC4330511	K22848	EC:2.3.1.20	diacylglycerol O-acyltransferase 2D [Oryza sativa Japonica Group]	0.965665	1.9965	0.483679	-1.04788	down
ko01100	Metabolic pathways	9.3688e-14	MSTRG.3471	LOC4330523	K10256	EC:1.14.19.22;EC:1.14.19.6	fatty acid desaturase DES2 [Oryza sativa Japonica Group]	173.435	52.4452	3.30698	1.72551	up
ko01100	Metabolic pathways	9.3688e-14	MSTRG.3532	LOC4330627	K15397	EC:2.3.1.199	Os02g0731900, partial [Oryza sativa Japonica Group]	3.06119	0.741668	4.12744	2.04525	up
ko01100	Metabolic pathways	9.3688e-14	MSTRG.3548	LOC4330649	K01915	EC:6.3.1.2	glutamine synthetase cytosolic isozyme 1-1 [Oryza sativa Japonica Group]	37.7885	14.1943	2.66223	1.41264	up
ko01100	Metabolic pathways	9.3688e-14	MSTRG.3578	LOC4330709	K00703	EC:2.4.1.21	Os02g0744700, partial [Oryza sativa Japonica Group]	22.69	10.286	2.20592	1.14138	up
ko01100	Metabolic pathways	9.3688e-14	MSTRG.3580	LOC4330711	K10960	EC:1.3.1.111;EC:1.3.1.83	Os02g0744900, partial [Oryza sativa Japonica Group]	237.898	93.5943	2.5418	1.34585	up
ko01100	Metabolic pathways	9.3688e-14	MSTRG.3594	LOC9270776	NA	NA	ATP synthase delta chain, chloroplastic [Oryza sativa Japonica Group]	144.825	34.0417	4.25434	2.08894	up
ko01100	Metabolic pathways	9.3688e-14	MSTRG.35	LOC4326449	K01824	EC:5.3.3.5	probable 3-beta-hydroxysteroid-Delta(8),Delta(7)-isomerase [Oryza sativa Japonica Group]	2.7001	1.17664	2.29475	1.19833	up
ko01100	Metabolic pathways	9.3688e-14	MSTRG.3647	LOC4330835	K00366	EC:1.7.7.1	ferredoxin--nitrite reductase, chloroplastic isoform X2 [Oryza sativa Japonica Group]	1.33887	0.420158	3.18658	1.67201	up
ko01100	Metabolic pathways	9.3688e-14	MSTRG.364	LOC4327329	NA	NA	cytochrome P450 90D2 [Oryza sativa Japonica Group]	1.50257	0.470606	3.19283	1.67484	up
ko01100	Metabolic pathways	9.3688e-14	MSTRG.3720	LOC4330971	K16055	EC:2.4.1.15;EC:3.1.3.12	probable alpha,alpha-trehalose-phosphate synthase [UDP-forming] 9 [Oryza sativa Japonica Group]	27.4284	8.49645	3.22821	1.69074	up
ko01100	Metabolic pathways	9.3688e-14	MSTRG.3722	LOC4330975	K08679	EC:5.1.3.6	UDP-glucuronate 4-epimerase 1 [Oryza sativa Japonica Group]	6.44912	1.66851	3.86519	1.95054	up
ko01100	Metabolic pathways	9.3688e-14	MSTRG.372	LOC4327345	K11808	EC:4.1.1.21	hypothetical protein OsJ_00755 [Oryza sativa Japonica Group];phosphoribosylaminoimidazole carboxylase, chloroplastic [Oryza sativa Japonica Group]	2.40084	1.14829	2.0908	1.06406	up
ko01100	Metabolic pathways	9.3688e-14	MSTRG.3883	LOC4331220	K00472	EC:1.14.11.2	probable prolyl 4-hydroxylase 3 [Oryza sativa Japonica Group]	1.69596	0.753283	2.25143	1.17084	up
ko01100	Metabolic pathways	9.3688e-14	MSTRG.391	LOC4325531	K01595	EC:4.1.1.31	phosphoenolpyruvate carboxylase 1 [Oryza sativa Japonica Group]	15.624	4.69251	3.32956	1.73533	up
ko01100	Metabolic pathways	9.3688e-14	MSTRG.3929	LOC107276220	K00948	EC:2.7.6.1	ribose-phosphate pyrophosphokinase 1 [Oryza sativa Japonica Group]	3.06773	0.939885	3.26395	1.70662	up
ko01100	Metabolic pathways	9.3688e-14	MSTRG.4047	LOC4331492	NA	NA	uncharacterized protein C1450.15 isoform X2 [Oryza sativa Japonica Group];uncharacterized protein C1450.15 isoform X1 [Oryza sativa Japonica Group]	3.24059	1.48972	2.1753	1.12122	up
ko01100	Metabolic pathways	9.3688e-14	MSTRG.4051	LOC4331495	K05298	EC:1.2.1.13	Os03g0129400, partial [Oryza sativa Japonica Group];glyceraldehyde-3-phosphate dehydrogenase B, chloroplastic [Oryza sativa Japonica Group]	388.07	117.1	3.31401	1.72858	up
ko01100	Metabolic pathways	9.3688e-14	MSTRG.4060	LOC4331509	K03781	EC:1.11.1.6	catalase-1 [Oryza sativa Japonica Group]	487.924	164.017	2.97483	1.57281	up
ko01100	Metabolic pathways	9.3688e-14	MSTRG.4080	LOC4331535	K00799	EC:2.5.1.18	glutathione S-transferase F11 [Oryza sativa Japonica Group]	4.07468	1.13099	3.60276	1.8491	up
ko01100	Metabolic pathways	9.3688e-14	MSTRG.4083	LOC4331540	K08242	EC:2.1.1.143	24-methylenesterol C-methyltransferase 2 [Oryza sativa Japonica Group]	5.53223	2.72862	2.02748	1.01969	up
ko01100	Metabolic pathways	9.3688e-14	MSTRG.4140	LOC4331650	K01904	EC:6.2.1.12	4-coumarate--CoA ligase-like 1 [Oryza sativa Japonica Group]	3.10255	1.16438	2.66455	1.41389	up
ko01100	Metabolic pathways	9.3688e-14	MSTRG.4160	LOC9270715	K00831	EC:2.6.1.52	phosphoserine aminotransferase 1, chloroplastic [Oryza sativa Japonica Group]	3.23672	1.2349	2.62104	1.39014	up
ko01100	Metabolic pathways	9.3688e-14	MSTRG.4203	LOC4331779	K00827	EC:2.6.1.40;EC:2.6.1.44	alanine--glyoxylate aminotransferase 2 homolog 1, mitochondrial [Oryza sativa Japonica Group]	3.53052	1.02884	3.43155	1.77886	up
ko01100	Metabolic pathways	9.3688e-14	MSTRG.4220	LOC4331824	K00454	EC:1.13.11.12	probable lipoxygenase 6 isoform X1 [Oryza sativa Japonica Group];probable lipoxygenase 6 isoform X2 [Oryza sativa Japonica Group]	4.39555	2.01698	2.17927	1.12384	up
ko01100	Metabolic pathways	9.3688e-14	MSTRG.4238	LOC4331836	K15397	EC:2.3.1.199	Putative fiddlehead-like protein [Oryza sativa Japonica Group]	23.5968	2.18283	10.8102	3.43432	up
ko01100	Metabolic pathways	9.3688e-14	MSTRG.4276	LOC4331897	K23094	EC:2.5.1.130	2-carboxy-1,4-naphthoquinone phytyltransferase, chloroplastic isoform X2 [Oryza sativa Japonica Group];2-carboxy-1,4-naphthoquinone phytyltransferase, chloroplastic isoform X1 [Oryza sativa Japonica Group]	3.92443	1.40606	2.79108	1.48082	up
ko01100	Metabolic pathways	9.3688e-14	MSTRG.4297	LOC4331941	K00640	EC:2.3.1.30	probable serine acetyltransferase 4 [Oryza sativa Japonica Group]	6.19714	2.23376	2.77431	1.47213	up
ko01100	Metabolic pathways	9.3688e-14	MSTRG.4344	LOC4332033	K07964	EC:3.2.1.166	heparanase-like protein 1 isoform X1 [Oryza sativa Japonica Group];heparanase-like protein 1 isoform X2 [Oryza sativa Japonica Group]	1.40504	0.579289	2.42546	1.27826	up
ko01100	Metabolic pathways	9.3688e-14	MSTRG.434	LOC4326739	K00606	EC:2.1.2.11	3-methyl-2-oxobutanoate hydroxymethyltransferase 1, mitochondrial [Oryza sativa Japonica Group]	1.30468	0.599386	2.17669	1.12214	up
ko01100	Metabolic pathways	9.3688e-14	MSTRG.4377	LOC4332090	K15397	EC:2.3.1.199	3-ketoacyl-CoA synthase 6 [Oryza sativa Japonica Group]	18.9164	3.25618	5.80937	2.53838	up
ko01100	Metabolic pathways	9.3688e-14	MSTRG.4415	LOC4332152	K00511	EC:1.14.14.17	squalene monooxygenase isoform X1 [Oryza sativa Japonica Group]	0.893718	0.377657	2.36648	1.24274	up
ko01100	Metabolic pathways	9.3688e-14	MSTRG.4416	LOC4332153	K00511	EC:1.14.14.17	squalene monooxygenase [Oryza sativa Japonica Group]	26.4875	9.32457	2.84061	1.5062	up
ko01100	Metabolic pathways	9.3688e-14	MSTRG.4469	LOC4332236	K15397	EC:2.3.1.199	3-ketoacyl-CoA synthase 1 [Oryza sativa Japonica Group]	5.77671	1.6195	3.56697	1.8347	up
ko01100	Metabolic pathways	9.3688e-14	MSTRG.4495	LOC4332286	K01736	EC:4.2.3.5	chorismate synthase 2, chloroplastic [Oryza sativa Japonica Group]	7.08828	2.59968	2.7266	1.4471	up
ko01100	Metabolic pathways	9.3688e-14	MSTRG.4503	LOC4332293	K01610	EC:4.1.1.49	phosphoenolpyruvate carboxykinase (ATP) [Oryza sativa Japonica Group]	15.034	6.81668	2.20548	1.14109	up
ko01100	Metabolic pathways	9.3688e-14	MSTRG.4539	LOC4332364	K03841	EC:3.1.3.11	fructose-1,6-bisphosphatase, chloroplastic [Oryza sativa Japonica Group]	104.691	46.0408	2.27388	1.18515	up
ko01100	Metabolic pathways	9.3688e-14	MSTRG.4555	LOC4332377	K08081	EC:1.1.1.206	tropinone reductase homolog At5g06060 isoform X1 [Oryza sativa Japonica Group];tropinone reductase homolog At5g06060 isoform X2 [Oryza sativa Japonica Group]	6.89051	2.91484	2.36394	1.24119	up
ko01100	Metabolic pathways	9.3688e-14	MSTRG.4584	LOC4332424	K08678	EC:4.1.1.35	UDP-glucuronic acid decarboxylase 6 [Oryza sativa Japonica Group]	20.2439	5.52301	3.66538	1.87396	up
ko01100	Metabolic pathways	9.3688e-14	MSTRG.4590	LOC4332431	NA	NA	ATP synthase subunit b', chloroplastic [Oryza sativa Japonica Group]	171.965	70.0383	2.45529	1.29589	up
ko01100	Metabolic pathways	9.3688e-14	MSTRG.4629	LOC4332497	K05857	EC:3.1.4.11	rhodanese-like domain-containing protein 10 [Oryza sativa Japonica Group];phosphoinositide phospholipase C 2 isoform X1 [Oryza sativa Japonica Group];phosphoinositide phospholipase C 4 isoform X2 [Oryza sativa Japonica Group]	1.31832	0.454895	2.89809	1.5351	up
ko01100	Metabolic pathways	9.3688e-14	MSTRG.4640	LOC4332519	K01568	EC:4.1.1.1	pyruvate decarboxylase 2 [Oryza sativa Japonica Group]	4.39847	1.90148	2.31319	1.20988	up
ko01100	Metabolic pathways	9.3688e-14	MSTRG.4668	LOC4332563	K10206	EC:2.6.1.83	probable LL-diaminopimelate aminotransferase, chloroplastic [Oryza sativa Japonica Group]	8.74911	3.88858	2.24995	1.16989	up
ko01100	Metabolic pathways	9.3688e-14	MSTRG.4680	LOC4332592	K01913	EC:6.2.1.1;EC:6.2.1.2	acetate/butyrate--CoA ligase AAE7, peroxisomal [Oryza sativa Japonica Group]	8.67123	2.67077	3.24671	1.69898	up
ko01100	Metabolic pathways	9.3688e-14	MSTRG.4691	LOC4332604	NA	NA	bifunctional TENA2 protein [Oryza sativa Japonica Group]	1.16441	2.46316	0.47273	-1.08091	down
ko01100	Metabolic pathways	9.3688e-14	MSTRG.4716	LOC4332639	NA	NA	probable NADH dehydrogenase [ubiquinone] 1 alpha subcomplex subunit 5, mitochondrial [Oryza sativa Japonica Group]	5.14272	11.7862	0.436335	-1.19649	down
ko01100	Metabolic pathways	9.3688e-14	MSTRG.4727	LOC4332654	K18819	EC:2.4.1.123	galactinol synthase 1 [Oryza sativa Japonica Group]	14.6114	7.24387	2.01707	1.01226	up
ko01100	Metabolic pathways	9.3688e-14	MSTRG.4731	LOC4332659	K00036	EC:1.1.1.363;EC:1.1.1.49	glucose-6-phosphate 1-dehydrogenase 4, chloroplastic [Oryza sativa Japonica Group]	1.20906	0.579038	2.08804	1.06215	up
ko01100	Metabolic pathways	9.3688e-14	MSTRG.4745	LOC4332690	K03403	EC:6.6.1.1	magnesium-chelatase subunit ChlH, chloroplastic [Oryza sativa Japonica Group]	208.909	65.1595	3.20612	1.68083	up
ko01100	Metabolic pathways	9.3688e-14	MSTRG.4762	LOC4332724	K01179	EC:3.2.1.4	endoglucanase 9 [Oryza sativa Japonica Group]	3.69114	1.43876	2.56549	1.35924	up
ko01100	Metabolic pathways	9.3688e-14	MSTRG.4768	LOC4332734	NA	NA	cytochrome P450 714B2 isoform X1 [Oryza sativa Japonica Group];cytochrome P450 714B2 isoform X2 [Oryza sativa Japonica Group]	2.96851	1.03449	2.86953	1.52081	up
ko01100	Metabolic pathways	9.3688e-14	MSTRG.4833	LOC4332843	K19073	EC:1.3.1.75	divinyl chlorophyllide a 8-vinyl-reductase, chloroplastic [Oryza sativa Japonica Group]	9.81809	2.38455	4.11738	2.04173	up
ko01100	Metabolic pathways	9.3688e-14	MSTRG.4922	LOC4333014	K01626	EC:2.5.1.54	phospho-2-dehydro-3-deoxyheptonate aldolase 1, chloroplastic [Oryza sativa Japonica Group]	11.58	0.699272	16.5601	4.04964	up
ko01100	Metabolic pathways	9.3688e-14	MSTRG.4950	LOC4333062	K00695	EC:2.4.1.13	sucrose synthase 1 [Oryza sativa Japonica Group]	2.86591	1.03024	2.78178	1.47601	up
ko01100	Metabolic pathways	9.3688e-14	MSTRG.4983	LOC4333103	K00036	EC:1.1.1.363;EC:1.1.1.49	glucose-6-phosphate 1-dehydrogenase, chloroplastic isoform X1 [Oryza sativa Japonica Group]	7.00153	2.06989	3.38257	1.75812	up
ko01100	Metabolic pathways	9.3688e-14	MSTRG.5027	LOC4333202	K10525	EC:5.3.99.6	allene oxide cyclase, chloroplastic [Oryza sativa Japonica Group];hypothetical protein OsI_12195 [Oryza sativa Indica Group]	30.0842	11.9064	2.52673	1.33727	up
ko01100	Metabolic pathways	9.3688e-14	MSTRG.5057	LOC4333259	K03405	EC:6.6.1.1	magnesium-chelatase subunit ChlI, chloroplastic [Oryza sativa Japonica Group]	46.5156	15.0505	3.09064	1.6279	up
ko01100	Metabolic pathways	9.3688e-14	MSTRG.5058	LOC4333265	NA	NA	probable dolichyl-diphosphooligosaccharide--protein glycosyltransferase subunit 3 [Oryza sativa Japonica Group]	5.598	2.28722	2.44752	1.29132	up
ko01100	Metabolic pathways	9.3688e-14	MSTRG.5113	LOC4333359	NA	NA	chlorophyll a-b binding protein, chloroplastic [Oryza sativa Japonica Group]	2245.73	650.674	3.45139	1.78718	up
ko01100	Metabolic pathways	9.3688e-14	MSTRG.5179	LOC4333564	K00162	EC:1.2.4.1	pyruvate dehydrogenase E1 component subunit beta-4, chloroplastic isoform X1 [Oryza sativa Japonica Group]	8.49518	3.75844	2.26029	1.17651	up
ko01100	Metabolic pathways	9.3688e-14	MSTRG.5181	LOC4333566	K09840	EC:1.13.11.51	9-cis-epoxycarotenoid dioxygenase NCED3, chloroplastic [Oryza sativa Japonica Group]	2.18691	1.04538	2.09197	1.06486	up
ko01100	Metabolic pathways	9.3688e-14	MSTRG.5188	LOC4333582	K24242	EC:3.1.3.5	7-methylguanosine phosphate-specific 5'-nucleotidase A [Oryza sativa Japonica Group]	3.17797	1.53356	2.07228	1.05122	up
ko01100	Metabolic pathways	9.3688e-14	MSTRG.5195	LOC4333591	K02435	EC:6.3.5.6;EC:6.3.5.7	glutamyl-tRNA(Gln) amidotransferase subunit C, chloroplastic/mitochondrial [Oryza sativa Japonica Group]	5.23076	2.58236	2.02557	1.01833	up
ko01100	Metabolic pathways	9.3688e-14	MSTRG.5285	LOC4333780	K19222	EC:3.1.2.28	1,4-dihydroxy-2-naphthoyl-CoA thioesterase 1 [Oryza sativa Japonica Group]	6.05887	2.01567	3.00588	1.58779	up
ko01100	Metabolic pathways	9.3688e-14	MSTRG.5304	LOC4333815	K01939	EC:6.3.4.4	adenylosuccinate synthetase 2, chloroplastic [Oryza sativa Japonica Group]	2.47941	1.21182	2.04601	1.03282	up
ko01100	Metabolic pathways	9.3688e-14	MSTRG.5322	LOC4333841	K05350	EC:3.2.1.21	beta-glucosidase 7 [Oryza sativa Japonica Group]	6.59772	2.86526	2.30266	1.2033	up
ko01100	Metabolic pathways	9.3688e-14	MSTRG.5344	LOC4333870	K00799	EC:2.5.1.18	microsomal glutathione S-transferase 3 [Oryza sativa Japonica Group]	23.0778	10.1564	2.27224	1.18411	up
ko01100	Metabolic pathways	9.3688e-14	MSTRG.5360	LOC4333898	K01754	EC:4.3.1.19	threonine dehydratase biosynthetic, chloroplastic [Oryza sativa Japonica Group]	1.45865	0.486914	2.9957	1.58289	up
ko01100	Metabolic pathways	9.3688e-14	MSTRG.5375	LOC4333927	K01054	EC:3.1.1.23	uncharacterized protein LOC4333927 [Oryza sativa Japonica Group]	4.33551	2.13359	2.03202	1.02292	up
ko01100	Metabolic pathways	9.3688e-14	MSTRG.5378	LOC4333932	K01580	EC:4.1.1.15	glutamate decarboxylase 1 [Oryza sativa Japonica Group]	16.4878	6.41019	2.57212	1.36296	up
ko01100	Metabolic pathways	9.3688e-14	MSTRG.5422	LOC4334029	K01179	EC:3.2.1.4	endoglucanase 10 [Oryza sativa Japonica Group]	21.9785	3.21544	6.83531	2.77301	up
ko01100	Metabolic pathways	9.3688e-14	MSTRG.5467	LOC4334114	K05349	EC:3.2.1.21	uncharacterized protein LOC4334114 [Oryza sativa Japonica Group]	19.6458	4.42813	4.43659	2.14945	up
ko01100	Metabolic pathways	9.3688e-14	MSTRG.5468	LOC4334116	K01188	EC:3.2.1.21	uncharacterized protein LOC4334116 isoform X1 [Oryza sativa Japonica Group];putative exohydrolase [Oryza sativa Japonica Group]	21.2572	1.80032	11.8075	3.56163	up
ko01100	Metabolic pathways	9.3688e-14	MSTRG.5538	LOC4334169	K00012	EC:1.1.1.22	UDP-glucose 6-dehydrogenase 3 [Oryza sativa Japonica Group]	26.0542	6.50844	4.00314	2.00113	up
ko01100	Metabolic pathways	9.3688e-14	MSTRG.5581	LOC4334233	K01723	EC:4.2.1.92	allene oxide synthase 1, chloroplastic [Oryza sativa Japonica Group]	6.7388	3.24072	2.07941	1.05618	up
ko01100	Metabolic pathways	9.3688e-14	MSTRG.5620	LOC4334300	NA	NA	photosystem I reaction center subunit III, chloroplastic [Oryza sativa Japonica Group]	665.001	149.482	4.44871	2.15339	up
ko01100	Metabolic pathways	9.3688e-14	MSTRG.5622	LOC4334308	K00088	EC:1.1.1.205	inosine-5'-monophosphate dehydrogenase [Oryza sativa Japonica Group]	2.87324	1.05136	2.73289	1.45043	up
ko01100	Metabolic pathways	9.3688e-14	MSTRG.5646	LOC4334349	K11517	EC:1.1.3.15	peroxisomal (S)-2-hydroxy-acid oxidase GLO1 [Oryza sativa Japonica Group]	151.589	63.201	2.39853	1.26215	up
ko01100	Metabolic pathways	9.3688e-14	MSTRG.5693	LOC9270552	K13222	EC:4.1.2.8	indole-3-glycerol phosphate lyase, chloroplastic [Oryza sativa Japonica Group]	12.722	4.53118	2.80766	1.48937	up
ko01100	Metabolic pathways	9.3688e-14	MSTRG.5757	LOC4334537	K03404	EC:6.6.1.1	magnesium-chelatase subunit ChlD, chloroplastic [Oryza sativa Japonica Group]	8.00204	3.12153	2.5635	1.35812	up
ko01100	Metabolic pathways	9.3688e-14	MSTRG.5767	LOC4334554	K00297	EC:1.5.1.20	probable methylenetetrahydrofolate reductase [Oryza sativa Japonica Group]	13.3293	6.60728	2.01737	1.01248	up
ko01100	Metabolic pathways	9.3688e-14	MSTRG.5784	LOC4334583	K01254	EC:3.3.2.6	leucine aminopeptidase [Oryza sativa Japonica Group]	3.57495	1.28773	2.77615	1.47309	up
ko01100	Metabolic pathways	9.3688e-14	MSTRG.5789	LOC4334588	K01859	EC:5.5.1.6	chalcone--flavonone isomerase [Oryza sativa Japonica Group]	13.3113	5.18944	2.56507	1.359	up
ko01100	Metabolic pathways	9.3688e-14	MSTRG.590	LOC4326901	K04035	EC:1.14.13.81	magnesium-protoporphyrin IX monomethyl ester [oxidative] cyclase, chloroplastic [Oryza sativa Japonica Group]	378.642	95.7706	3.95363	1.98318	up
ko01100	Metabolic pathways	9.3688e-14	MSTRG.5929	LOC4334806	K01918	EC:6.3.2.1	pantoate--beta-alanine ligase [Oryza sativa Japonica Group]	2.95295	1.01912	2.89755	1.53483	up
ko01100	Metabolic pathways	9.3688e-14	MSTRG.5989	LOC4334913	K01476;K15919	EC:3.5.3.1;EC:1.1.1.79;EC:1.1.1.81	arginase 1, mitochondrial [Oryza sativa Japonica Group];glyoxylate/hydroxypyruvate reductase HPR3 [Oryza sativa Japonica Group]	1.95921	0.959884	2.04109	1.02934	up
ko01100	Metabolic pathways	9.3688e-14	MSTRG.5995	LOC4334932	K13811	EC:2.7.1.25;EC:2.7.7.4	LOW QUALITY PROTEIN: ATP sulfurylase 2-like [Oryza sativa Japonica Group]	18.7393	8.9265	2.09929	1.0699	up
ko01100	Metabolic pathways	9.3688e-14	MSTRG.6011	LOC4334958	K01426	EC:3.5.1.4	amidase 1-like [Oryza sativa Japonica Group]	7.13441	2.88663	2.47154	1.30541	up
ko01100	Metabolic pathways	9.3688e-14	MSTRG.6019	LOC4334968	K00161	EC:1.2.4.1	pyruvate dehydrogenase E1 component subunit alpha-3, chloroplastic [Oryza sativa Japonica Group]	7.94755	3.01676	2.63447	1.39751	up
ko01100	Metabolic pathways	9.3688e-14	MSTRG.6103	LOC4335227	K01100	EC:3.1.3.37	sedoheptulose-1,7-bisphosphatase, chloroplastic [Oryza sativa Japonica Group]	195.582	92.4141	2.11636	1.08159	up
ko01100	Metabolic pathways	9.3688e-14	MSTRG.612	LOC4327918	K00231	EC:1.3.3.15;EC:1.3.3.4	protoporphyrinogen oxidase, chloroplastic [Oryza sativa Japonica Group]	5.47889	2.43971	2.24572	1.16718	up
ko01100	Metabolic pathways	9.3688e-14	MSTRG.6136	LOC4335335	K00276	EC:1.4.3.21	LOW QUALITY PROTEIN: primary amine oxidase-like [Oryza sativa Japonica Group]	13.1129	5.22205	2.51107	1.3283	up
ko01100	Metabolic pathways	9.3688e-14	MSTRG.615	LOC4325154	K22207;K08245	EC:4.4.1.28;EC:3.4.23.40	putative L-cysteine desulfhydrase 1 isoform X2 [Oryza sativa Japonica Group];aspartic proteinase-like [Oryza sativa Japonica Group];putative L-cysteine desulfhydrase 1 isoform X1 [Oryza sativa Japonica Group]	9.36956	4.36752	2.14528	1.10117	up
ko01100	Metabolic pathways	9.3688e-14	MSTRG.6195	LOC4335472	K18010	EC:1.17.7.2	7-hydroxymethyl chlorophyll a reductase, chloroplastic-like isoform X1 [Oryza sativa Japonica Group];7-hydroxymethyl chlorophyll a reductase, chloroplastic-like isoform X2 [Oryza sativa Japonica Group];7-hydroxymethyl chlorophyll a reductase, chloroplastic-like isoform X3 [Oryza sativa Japonica Group]	16.3922	6.54108	2.50603	1.3254	up
ko01100	Metabolic pathways	9.3688e-14	MSTRG.622	LOC4326716	K00430	EC:1.11.1.7	hypothetical protein OsI_01501 [Oryza sativa Indica Group]	43.7096	3.19328	13.688	3.77484	up
ko01100	Metabolic pathways	9.3688e-14	MSTRG.6267	LOC4335625	K09839	EC:1.23.5.1	violaxanthin de-epoxidase, chloroplastic [Oryza sativa Japonica Group]	3.67067	1.42501	2.57589	1.36507	up
ko01100	Metabolic pathways	9.3688e-14	MSTRG.6326	LOC4335745	K01895	EC:6.2.1.1	acetyl-coenzyme A synthetase, chloroplastic/glyoxysomal [Oryza sativa Japonica Group]	21.3405	8.19862	2.60294	1.38014	up
ko01100	Metabolic pathways	9.3688e-14	MSTRG.6334	LOC4335756	K05359	EC:4.2.1.51;EC:4.2.1.91	arogenate dehydratase/prephenate dehydratase 6, chloroplastic [Oryza sativa Japonica Group]	10.5757	1.56199	6.77065	2.75929	up
ko01100	Metabolic pathways	9.3688e-14	MSTRG.6350	LOC4335782	K01674	EC:4.2.1.1	alpha carbonic anhydrase 1, chloroplastic [Oryza sativa Japonica Group]	9.69334	1.79923	5.38749	2.42961	up
ko01100	Metabolic pathways	9.3688e-14	MSTRG.6432	LOC9267158	K00454	EC:1.13.11.12	putative lipoxygenase 5 [Oryza sativa Japonica Group]	7.59096	3.5111	2.16199	1.11236	up
ko01100	Metabolic pathways	9.3688e-14	MSTRG.6475	LOC4336028	NA	NA	chlorophyll a-b binding protein CP24, chloroplastic [Oryza sativa Japonica Group]	468.524	84.679	5.53295	2.46805	up
ko01100	Metabolic pathways	9.3688e-14	MSTRG.6477	LOC4336033	K18592	EC:2.3.2.2;EC:3.4.19.13;EC:3.4.19.14	glutathione hydrolase 1 [Oryza sativa Japonica Group]	4.06253	1.22778	3.30884	1.72632	up
ko01100	Metabolic pathways	9.3688e-14	MSTRG.6482	LOC4336044	K05298	EC:1.2.1.13	glyceraldehyde-3-phosphate dehydrogenase A, chloroplastic [Oryza sativa Japonica Group]	1278.22	398.381	3.20855	1.68192	up
ko01100	Metabolic pathways	9.3688e-14	MSTRG.6516	LOC4336102	K01609	EC:4.1.1.48	indole-3-glycerol phosphate synthase, chloroplastic [Oryza sativa Japonica Group]	4.78394	1.94048	2.46534	1.30178	up
ko01100	Metabolic pathways	9.3688e-14	MSTRG.6539	LOC4336142	K01188	EC:3.2.1.21	beta-glucosidase 10 isoform X1 [Oryza sativa Japonica Group];beta-glucosidase 10 isoform X2 [Oryza sativa Japonica Group]	2.46121	0.671203	3.66686	1.87455	up
ko01100	Metabolic pathways	9.3688e-14	MSTRG.6540	LOC9268348	K01188	EC:3.2.1.21	beta-glucosidase 12 [Oryza sativa Japonica Group];beta-glucosidase 11-like isoform X1 [Oryza sativa Japonica Group];beta-glucosidase 11-like isoform X2 [Oryza sativa Japonica Group]	3.35694	1.21581	2.76108	1.46523	up
ko01100	Metabolic pathways	9.3688e-14	MSTRG.6543	LOC4336146	K01188	EC:3.2.1.21	beta-glucosidase 13 [Oryza sativa Japonica Group]	2.8815	1.19337	2.41458	1.27177	up
ko01100	Metabolic pathways	9.3688e-14	MSTRG.6570	LOC4336202	K10251	EC:1.1.1.330;EC:1.1.1.62	very-long-chain 3-oxoacyl-CoA reductase 1 [Oryza sativa Japonica Group]	1.43301	0.596563	2.4021	1.2643	up
ko01100	Metabolic pathways	9.3688e-14	MSTRG.6619	LOC4336286	K00794	EC:2.5.1.78	H0306B06.13 [Oryza sativa]	3.15082	1.43675	2.19302	1.13292	up
ko01100	Metabolic pathways	9.3688e-14	MSTRG.6625	LOC4336294	K01611	EC:4.1.1.50	OSJNBa0029H02.4 [Oryza sativa Japonica Group]	90.3978	27.3121	3.3098	1.72675	up
ko01100	Metabolic pathways	9.3688e-14	MSTRG.6629	LOC4336306	K13065	EC:2.3.1.133	hydroxycinnamoyltransferase 1 [Oryza sativa Japonica Group]	14.2713	6.75976	2.11122	1.07808	up
ko01100	Metabolic pathways	9.3688e-14	MSTRG.6668	LOC4336391	K05350	EC:3.2.1.21	beta-glucosidase 18 [Oryza sativa Japonica Group]	1.9371	0.559333	3.46323	1.79212	up
ko01100	Metabolic pathways	9.3688e-14	MSTRG.6679	LOC4336415	K10775	EC:4.3.1.24	phenylalanine ammonia-lyase [Oryza sativa Japonica Group]	18.3918	5.27332	3.48771	1.80228	up
ko01100	Metabolic pathways	9.3688e-14	MSTRG.670	LOC4326996	K00789	EC:2.5.1.6	S-adenosylmethionine synthase 2 [Oryza sativa Japonica Group]	93.8886	30.844	3.04398	1.60596	up
ko01100	Metabolic pathways	9.3688e-14	MSTRG.6779	LOC4336590	K00930	EC:2.7.2.8	uncharacterized protein LOC4336590 [Oryza sativa Japonica Group]	2.44347	0.598625	4.0818	2.0292	up
ko01100	Metabolic pathways	9.3688e-14	MSTRG.6854	LOC112938740	K15746	EC:1.14.15.24	beta-carotene hydroxylase 2, chloroplastic [Oryza sativa Japonica Group]	7.57869	1.29749	5.84103	2.54622	up
ko01100	Metabolic pathways	9.3688e-14	MSTRG.6922	LOC4336886	K00434	EC:1.11.1.11	thylakoid lumenal 29 kDa protein, chloroplastic [Oryza sativa Japonica Group]	49.1771	21.3613	2.30216	1.20299	up
ko01100	Metabolic pathways	9.3688e-14	MSTRG.6966	LOC4336951	K00228	EC:1.3.3.3	oxygen-dependent coproporphyrinogen-III oxidase, chloroplastic [Oryza sativa Japonica Group]	9.29473	4.42543	2.1003	1.0706	up
ko01100	Metabolic pathways	9.3688e-14	MSTRG.7025	LOC4337051	K00605	EC:2.1.2.10	aminomethyltransferase, mitochondrial [Oryza sativa Japonica Group]	228.932	100.585	2.27601	1.18651	up
ko01100	Metabolic pathways	9.3688e-14	MSTRG.7078	LOC4337176	NA	NA	V-type proton ATPase subunit D [Oryza sativa Japonica Group]	7.4848	3.31358	2.25882	1.17557	up
ko01100	Metabolic pathways	9.3688e-14	MSTRG.7079	LOC4337177	K02433	EC:6.3.5.6;EC:6.3.5.7	LOW QUALITY PROTEIN: glutamyl-tRNA(Gln) amidotransferase subunit A, chloroplastic/mitochondrial-like [Oryza sativa Japonica Group]	4.20153	1.16134	3.61784	1.85513	up
ko01100	Metabolic pathways	9.3688e-14	MSTRG.7107	LOC9270735	K01205	EC:3.2.1.50	alpha-N-acetylglucosaminidase [Oryza sativa Japonica Group]	1.40107	0.444323	3.15326	1.65685	up
ko01100	Metabolic pathways	9.3688e-14	MSTRG.7130	LOC4337272	K01915	EC:6.3.1.2	glutamine synthetase, chloroplastic [Oryza sativa Japonica Group]	159.554	59.3649	2.68769	1.42637	up
ko01100	Metabolic pathways	9.3688e-14	MSTRG.7140	LOC9272561	K15376	EC:2.10.1.1;EC:2.7.7.75	molybdopterin biosynthesis protein CNX1 [Oryza sativa Japonica Group]	5.03746	2.24998	2.23889	1.16278	up
ko01100	Metabolic pathways	9.3688e-14	MSTRG.7181	LOC4337358	K00939	EC:2.7.4.3	probable adenylate kinase 6, chloroplastic [Oryza sativa Japonica Group]	3.33085	9.40243	0.354254	-1.49714	down
ko01100	Metabolic pathways	9.3688e-14	MSTRG.7183	LOC4337360	K17839	EC:1.5.3.17	probable polyamine oxidase 4 [Oryza sativa Japonica Group]	35.3816	12.1581	2.91013	1.54109	up
ko01100	Metabolic pathways	9.3688e-14	MSTRG.7211	LOC4337415	K00218	EC:1.3.1.33	protochlorophyllide reductase A, chloroplastic [Oryza sativa Japonica Group]	175.085	11.4393	15.3056	3.93598	up
ko01100	Metabolic pathways	9.3688e-14	MSTRG.7219	LOC4337428	K01466	EC:3.5.2.5	probable allantoinase [Oryza sativa Japonica Group]	1.46561	0.607617	2.41206	1.27027	up
ko01100	Metabolic pathways	9.3688e-14	MSTRG.7229	LOC4337447	K22133	EC:6.2.1.8	oxalate--CoA ligase [Oryza sativa Japonica Group]	93.9805	41.9866	2.23835	1.16243	up
ko01100	Metabolic pathways	9.3688e-14	MSTRG.7255	LOC4337482	K00430	EC:1.11.1.7	peroxidase 12 isoform X1 [Oryza sativa Japonica Group];cationic peroxidase SPC4 isoform X2 [Oryza sativa Japonica Group];cationic peroxidase SPC4 isoform X3 [Oryza sativa Japonica Group]	2.4725	0.73098	3.38245	1.75807	up
ko01100	Metabolic pathways	9.3688e-14	MSTRG.7267	LOC4337509	K00921	EC:2.7.1.150	1-phosphatidylinositol-3-phosphate 5-kinase FAB1B [Oryza sativa Japonica Group]	1.38565	0.690569	2.00653	1.0047	up
ko01100	Metabolic pathways	9.3688e-14	MSTRG.7310	LOC4337563	NA	NA	V-type proton ATPase 16 kDa proteolipid subunit [Oryza sativa Japonica Group]	9.82687	3.50375	2.80467	1.48783	up
ko01100	Metabolic pathways	9.3688e-14	MSTRG.735	LOC4326014	K00366	EC:1.7.7.1	ferredoxin--nitrite reductase, chloroplastic isoform X1 [Oryza sativa Japonica Group];ferredoxin--nitrite reductase, chloroplastic isoform X2 [Oryza sativa Japonica Group]	26.0901	9.17279	2.8443	1.50807	up
ko01100	Metabolic pathways	9.3688e-14	MSTRG.7376	LOC4337686	K05857	EC:3.1.4.11	phosphoinositide phospholipase C 2 isoform X1 [Oryza sativa Japonica Group]	3.25825	0.5785	5.63224	2.49371	up
ko01100	Metabolic pathways	9.3688e-14	MSTRG.7395	LOC4337725	K00430	EC:1.11.1.7	peroxidase 2 [Oryza sativa Japonica Group]	30.1157	1.41203	21.3279	4.41467	up
ko01100	Metabolic pathways	9.3688e-14	MSTRG.7397	LOC4337733	K00789	EC:2.5.1.6	S-adenosylmethionine synthase 1 [Oryza sativa Japonica Group]	122.875	48.2601	2.5461	1.34829	up
ko01100	Metabolic pathways	9.3688e-14	MSTRG.7438	LOC4337816	K17398	EC:2.1.1.37	proline-rich protein 36 isoform X1 [Oryza sativa Japonica Group];actin cytoskeleton-regulatory complex protein PAN1 isoform X2 [Oryza sativa Japonica Group];uncharacterized protein LOC4337816 isoform X4 [Oryza sativa Japonica Group];uncharacterized protein LOC4337816 isoform X3 [Oryza sativa Japonica Group]	1.38726	0.467779	2.96563	1.56834	up
ko01100	Metabolic pathways	9.3688e-14	MSTRG.7490	LOC4337888	K00951	EC:2.7.6.5	probable GTP diphosphokinase CRSH1, chloroplastic [Oryza sativa Japonica Group]	4.52213	2.22949	2.02833	1.02029	up
ko01100	Metabolic pathways	9.3688e-14	MSTRG.756	LOC4325704	K00799	EC:2.5.1.18	glutathione S-transferase 4 [Oryza sativa Japonica Group]	3.42125	1.41611	2.41595	1.27259	up
ko01100	Metabolic pathways	9.3688e-14	MSTRG.757	LOC4325705	K05894	EC:1.3.1.42	LOW QUALITY PROTEIN: putative 12-oxophytodienoate reductase 10 [Oryza sativa Japonica Group]	7.20991	3.01569	2.3908	1.25749	up
ko01100	Metabolic pathways	9.3688e-14	MSTRG.7626	LOC4338208	K01183	EC:3.2.1.14	xylanase inhibitor protein 2-like [Oryza sativa Japonica Group]	50.3413	17.0229	2.95727	1.56427	up
ko01100	Metabolic pathways	9.3688e-14	MSTRG.7690	LOC4338358	K00454	EC:1.13.11.12	linoleate 9S-lipoxygenase 6 [Oryza sativa Japonica Group]	10.8105	4.12034	2.6237	1.3916	up
ko01100	Metabolic pathways	9.3688e-14	MSTRG.7716	LOC4338409	K00487	EC:1.14.14.91	trans-cinnamate 4-monooxygenase [Oryza sativa Japonica Group]	19.5521	5.39125	3.62663	1.85863	up
ko01100	Metabolic pathways	9.3688e-14	MSTRG.7752	LOC4338498	K04040	EC:2.5.1.133;EC:2.5.1.62	chlorophyll synthase, chloroplastic [Oryza sativa Japonica Group]	7.17407	2.18699	3.28034	1.71384	up
ko01100	Metabolic pathways	9.3688e-14	MSTRG.7780	LOC4338545	NA	NA	caffeoylshikimate esterase [Oryza sativa Japonica Group]	2.71188	1.26688	2.1406	1.09801	up
ko01100	Metabolic pathways	9.3688e-14	MSTRG.7786	LOC4338556	K01188	EC:3.2.1.21	beta-glucosidase 19 isoform X1 [Oryza sativa Japonica Group]	4.51412	2.23223	2.02225	1.01596	up
ko01100	Metabolic pathways	9.3688e-14	MSTRG.7789	LOC4338560	K01188	EC:3.2.1.21	beta-glucosidase 22 [Oryza sativa Japonica Group]	12.8856	4.44972	2.89582	1.53397	up
ko01100	Metabolic pathways	9.3688e-14	MSTRG.7821	LOC4338660	K06118	EC:3.13.1.1	UDP-sulfoquinovose synthase, chloroplastic [Oryza sativa Japonica Group]	12.3004	4.3377	2.83571	1.50371	up
ko01100	Metabolic pathways	9.3688e-14	MSTRG.7865	LOC4338737	K01623	EC:4.1.2.13	fructose-bisphosphate aldolase 1, cytoplasmic [Oryza sativa Japonica Group]	15.4776	5.45388	2.83791	1.50483	up
ko01100	Metabolic pathways	9.3688e-14	MSTRG.7873	LOC4338750	K01006	EC:2.7.9.1	pyruvate, phosphate dikinase 1, chloroplastic [Oryza sativa Japonica Group]	36.2871	15.2037	2.38673	1.25503	up
ko01100	Metabolic pathways	9.3688e-14	MSTRG.7885	LOC4338768	K01662	EC:2.2.1.7	1-deoxy-D-xylulose-5-phosphate synthase 1, chloroplastic [Oryza sativa Japonica Group]	37.2913	11.4789	3.24867	1.69985	up
ko01100	Metabolic pathways	9.3688e-14	MSTRG.7927	LOC9268627	K01061	EC:3.1.1.45	carboxymethylenebutenolidase homolog [Oryza sativa Japonica Group]	7.17846	3.17129	2.26358	1.17861	up
ko01100	Metabolic pathways	9.3688e-14	MSTRG.7974	LOC4338956	K05349	EC:3.2.1.21	uncharacterized protein LOC4338956 [Oryza sativa Japonica Group];Os05g0449600, partial [Oryza sativa Japonica Group]	3.28676	1.44022	2.28212	1.19038	up
ko01100	Metabolic pathways	9.3688e-14	MSTRG.7983	LOC4338981	K00761	EC:2.4.2.9	uracil phosphoribosyltransferase [Oryza sativa Japonica Group]	4.50195	1.52412	2.95381	1.56258	up
ko01100	Metabolic pathways	9.3688e-14	MSTRG.7997	LOC4339017	K14652	EC:3.5.4.25;EC:4.1.99.12	GTP cyclohydrolase II/3,4-dihydroxy-2-butanone-4-phosphate synthase-like protein, partial [Oryza sativa Japonica Group];probable monofunctional riboflavin biosynthesis protein RIBA 3, chloroplastic isoform X1 [Oryza sativa Japonica Group]	12.0294	3.36412	3.57579	1.83826	up
ko01100	Metabolic pathways	9.3688e-14	MSTRG.7998	LOC4339019	K10703	EC:4.2.1.134	very-long-chain (3R)-3-hydroxyacyl-CoA dehydratase 2 isoform X2 [Oryza sativa Japonica Group];very-long-chain (3R)-3-hydroxyacyl-CoA dehydratase 2 isoform X1 [Oryza sativa Japonica Group];very-long-chain (3R)-3-hydroxyacyl-CoA dehydratase 2 isoform X3 [Oryza sativa Japonica Group]	3.74092	1.57598	2.37372	1.24715	up
ko01100	Metabolic pathways	9.3688e-14	MSTRG.8074	LOC4339188	K09754	EC:1.14.14.96	cytochrome P450 98A1 [Oryza sativa Japonica Group]	7.46948	2.68755	2.77929	1.47471	up
ko01100	Metabolic pathways	9.3688e-14	MSTRG.8095	LOC4339223	K00430	EC:1.11.1.7	peroxidase 1-like [Oryza sativa Japonica Group]	2.5716	0.746015	3.44711	1.78539	up
ko01100	Metabolic pathways	9.3688e-14	MSTRG.8105	LOC4339248	K00392	EC:1.8.7.1	sulfite reductase [ferredoxin], chloroplastic [Oryza sativa Japonica Group]	11.1369	5.32458	2.0916	1.06461	up
ko01100	Metabolic pathways	9.3688e-14	MSTRG.8189	LOC4339425	K00640	EC:2.3.1.30	probable serine acetyltransferase 5 [Oryza sativa Japonica Group]	10.4936	2.12146	4.94642	2.30639	up
ko01100	Metabolic pathways	9.3688e-14	MSTRG.8256	LOC4339521	K01733	EC:4.2.3.1	threonine synthase, chloroplastic [Oryza sativa Japonica Group]	1.81801	0.59586	3.05107	1.60932	up
ko01100	Metabolic pathways	9.3688e-14	MSTRG.8305	LOC4339603	K00979	EC:2.7.7.38	3-deoxy-manno-octulosonate cytidylyltransferase [Oryza sativa Japonica Group]	1.95868	5.38127	0.363981	-1.45806	down
ko01100	Metabolic pathways	9.3688e-14	MSTRG.8359	LOC4339677	K00053	EC:1.1.1.86	ketol-acid reductoisomerase, chloroplastic [Oryza sativa Japonica Group]	34.6215	15.0882	2.29461	1.19825	up
ko01100	Metabolic pathways	9.3688e-14	MSTRG.8361	LOC4339682	K00026	EC:1.1.1.37	malate dehydrogenase, mitochondrial [Oryza sativa Japonica Group]	53.1534	18.1134	2.93447	1.5531	up
ko01100	Metabolic pathways	9.3688e-14	MSTRG.8433	LOC4339815	K00940	EC:2.7.4.6	nucleoside diphosphate kinase 3 [Oryza sativa Japonica Group]	16.3255	6.79046	2.40418	1.26555	up
ko01100	Metabolic pathways	9.3688e-14	MSTRG.8473	LOC4339874	K02641	EC:1.18.1.2	ferredoxin--NADP reductase, leaf isozyme 1, chloroplastic [Oryza sativa Japonica Group]	75.8841	26.4849	2.86519	1.51863	up
ko01100	Metabolic pathways	9.3688e-14	MSTRG.849	LOC4327800	K01061	EC:3.1.1.45	uncharacterized protein LOC4327800 [Oryza sativa Japonica Group]	4.77806	2.36018	2.02445	1.01753	up
ko01100	Metabolic pathways	9.3688e-14	MSTRG.8560	LOC4340008	K01583	EC:4.1.1.19	arginine decarboxylase 1 [Oryza sativa Japonica Group]	31.4152	9.69427	3.2406	1.69626	up
ko01100	Metabolic pathways	9.3688e-14	MSTRG.8563	LOC4340015	K03428	EC:2.1.1.11	magnesium protoporphyrin IX methyltransferase, chloroplastic [Oryza sativa Japonica Group]	11.4424	4.34181	2.6354	1.39802	up
ko01100	Metabolic pathways	9.3688e-14	MSTRG.8568	LOC4340025	K00615	EC:2.2.1.1	transketolase, chloroplastic [Oryza sativa Japonica Group]	196.314	71.5495	2.74374	1.45615	up
ko01100	Metabolic pathways	9.3688e-14	MSTRG.8569	LOC4340026	K00800	EC:2.5.1.19	EPSP synthase [Oryza sativa]	3.93205	1.46193	2.68963	1.42741	up
ko01100	Metabolic pathways	9.3688e-14	MSTRG.8676	LOC4340240	K00588	EC:2.1.1.104	hypothetical protein OsI_21809 [Oryza sativa Indica Group]	19.2578	4.9047	3.92639	1.9732	up
ko01100	Metabolic pathways	9.3688e-14	MSTRG.8711	LOC4340299	K07964	EC:3.2.1.166	heparanase-like protein 3 [Oryza sativa Japonica Group]	6.56361	0.492908	13.3161	3.7351	up
ko01100	Metabolic pathways	9.3688e-14	MSTRG.8726	LOC4340333	K13065	EC:2.3.1.133	putrescine hydroxycinnamoyltransferase 1 [Oryza sativa Japonica Group]	1.44276	0.714056	2.02052	1.01473	up
ko01100	Metabolic pathways	9.3688e-14	MSTRG.8782	LOC4340457	K14677	EC:3.5.1.14	aminoacylase-1 [Oryza sativa Japonica Group]	3.78165	1.34643	2.80866	1.48988	up
ko01100	Metabolic pathways	9.3688e-14	MSTRG.8885	LOC9266846	K10808	EC:1.17.4.1	ribonucleoside-diphosphate reductase small chain [Oryza sativa Japonica Group]	4.16033	0.705821	5.89431	2.55932	up
ko01100	Metabolic pathways	9.3688e-14	MSTRG.8895	LOC4340703	K01512	EC:3.6.1.7	uncharacterized protein LOC4340703 [Oryza sativa Japonica Group]	5.19347	1.79688	2.89027	1.53121	up
ko01100	Metabolic pathways	9.3688e-14	MSTRG.8898	LOC4340706	K01953	EC:6.3.5.4	asparagine synthetase [glutamine-hydrolyzing] 2 [Oryza sativa Japonica Group]	18.291	5.47181	3.34276	1.74104	up
ko01100	Metabolic pathways	9.3688e-14	MSTRG.8904	LOC4340725	K00128	EC:1.2.1.3	aldehyde dehydrogenase family 2 member B7, mitochondrial [Oryza sativa Japonica Group]	42.2388	18.5254	2.28005	1.18906	up
ko01100	Metabolic pathways	9.3688e-14	MSTRG.8991	LOC4340892	NA	NA	chlorophyll a-b binding protein 1B-21, chloroplastic [Oryza sativa Japonica Group]	483.197	184.266	2.62227	1.39082	up
ko01100	Metabolic pathways	9.3688e-14	MSTRG.9056	LOC4341008	K00700	EC:2.4.1.18	1,4-alpha-glucan-branching enzyme 3, chloroplastic/amyloplastic isoform X2 [Oryza sativa Japonica Group];1,4-alpha-glucan-branching enzyme 3, chloroplastic/amyloplastic isoform X1 [Oryza sativa Japonica Group];1,4-alpha-glucan-branching enzyme 3, chloroplastic/amyloplastic isoform X4 [Oryza sativa Japonica Group]	1.90056	0.94429	2.01268	1.00912	up
ko01100	Metabolic pathways	9.3688e-14	MSTRG.9084	LOC4341069	K00122	EC:1.17.1.9	formate dehydrogenase 1, mitochondrial [Oryza sativa Japonica Group]	5.98238	2.9601	2.021	1.01507	up
ko01100	Metabolic pathways	9.3688e-14	MSTRG.9184	LOC4341337	K00423	EC:1.10.3.3	L-ascorbate oxidase isoform X2 [Oryza sativa Japonica Group]	2.49309	0.53358	4.67239	2.22416	up
ko01100	Metabolic pathways	9.3688e-14	MSTRG.921	LOC4326312	K18121	EC:1.1.1.79	glyoxylate/succinic semialdehyde reductase 2, chloroplastic [Oryza sativa Japonica Group]	8.47041	2.87459	2.94664	1.55907	up
ko01100	Metabolic pathways	9.3688e-14	MSTRG.9230	LOC4341462	K21480	EC:1.14.15.20	heme oxygenase 1, chloroplastic isoform X1 [Oryza sativa Japonica Group]	32.3956	15.0347	2.15472	1.1075	up
ko01100	Metabolic pathways	9.3688e-14	MSTRG.9232	LOC4341467	K01115	EC:3.1.4.4	phospholipase D alpha 2-like [Oryza sativa Japonica Group]	5.00055	0.331947	15.0643	3.91306	up
ko01100	Metabolic pathways	9.3688e-14	MSTRG.9236	LOC4341469	K01115	EC:3.1.4.4	phospholipase D alpha 2 [Oryza sativa Japonica Group]	1.90322	0.857794	2.21873	1.14974	up
ko01100	Metabolic pathways	9.3688e-14	MSTRG.9248	LOC4341495	K01623	EC:4.1.2.13	fructose-bisphosphate aldolase 5, cytosolic [Oryza sativa Japonica Group];protein transport protein SFT2 [Oryza sativa Japonica Group]	84.6401	28.3455	2.98601	1.57822	up
ko01100	Metabolic pathways	9.3688e-14	MSTRG.9253	LOC4341516	K00281	EC:1.4.4.2	glycine dehydrogenase (decarboxylating), mitochondrial [Oryza sativa Japonica Group]	295.708	128.946	2.29326	1.1974	up
ko01100	Metabolic pathways	9.3688e-14	MSTRG.9276	LOC4341584	K06001	EC:4.2.1.20	hypothetical protein OsI_23796 [Oryza sativa Indica Group];uncharacterized protein LOC4341584 isoform X3 [Oryza sativa Japonica Group];uncharacterized protein LOC4341584 isoform X2 [Oryza sativa Japonica Group]	2.40048	0.91764	2.61592	1.38732	up
ko01100	Metabolic pathways	9.3688e-14	MSTRG.9335	LOC4341699	K02377	EC:1.1.1.271	probable GDP-L-fucose synthase 1 [Oryza sativa Japonica Group]	3.91186	1.16253	3.36494	1.75058	up
ko01100	Metabolic pathways	9.3688e-14	MSTRG.9369	LOC4341770	K03841	EC:3.1.3.11	fructose-1,6-bisphosphatase, chloroplastic [Oryza sativa Japonica Group]	4.40528	1.61279	2.73147	1.44968	up
ko01100	Metabolic pathways	9.3688e-14	MSTRG.9375	LOC4341777	K02083	EC:3.5.3.9	probable allantoate deiminase [Oryza sativa Japonica Group]	11.7952	4.62302	2.5514	1.35129	up
ko01100	Metabolic pathways	9.3688e-14	MSTRG.9418	LOC4341861	K00430	EC:1.11.1.7	peroxidase 3 [Oryza sativa Japonica Group]	7.76316	0.664239	11.6873	3.54687	up
ko01100	Metabolic pathways	9.3688e-14	MSTRG.9460	LOC4341935	K00430	EC:1.11.1.7	peroxidase 16 [Oryza sativa Japonica Group]	3.80034	0.776802	4.89229	2.29051	up
ko01100	Metabolic pathways	9.3688e-14	MSTRG.9479	LOC4341957	K07253	EC:5.3.2.1	macrophage migration inhibitory factor homolog [Oryza sativa Japonica Group]	6.60581	1.34851	4.89862	2.29237	up
ko01100	Metabolic pathways	9.3688e-14	MSTRG.9514	LOC107277437	K15227	EC:1.3.1.78	arogenate dehydrogenase 2, chloroplastic [Oryza sativa Japonica Group]	2.92542	0.627047	4.6654	2.222	up
ko01100	Metabolic pathways	9.3688e-14	MSTRG.9516	LOC4342026	K15227	EC:1.3.1.78	arogenate dehydrogenase 2, chloroplastic [Oryza sativa Japonica Group]	2.09802	0.542294	3.86878	1.95188	up
ko01100	Metabolic pathways	9.3688e-14	MSTRG.9571	LOC4342124	K03781	EC:1.11.1.6	catalase isozyme B [Oryza sativa Japonica Group]	7.90891	3.80538	2.07835	1.05544	up
ko01100	Metabolic pathways	9.3688e-14	MSTRG.9578	LOC4342137	K02291	EC:2.5.1.32	phytoene synthase 2, chloroplastic [Oryza sativa Japonica Group]	28.1555	9.67354	2.91057	1.5413	up
ko01100	Metabolic pathways	9.3688e-14	MSTRG.9582	LOC4342142	K00791	EC:2.5.1.75	putative tRNA isopentenyltransferase [Oryza sativa Japonica Group]	2.5512	0.847849	3.00903	1.5893	up
ko01100	Metabolic pathways	9.3688e-14	MSTRG.9614	LOC4342211	K14272	EC:2.6.1.2;EC:2.6.1.4;EC:2.6.1.44	glutamate--glyoxylate aminotransferase 2 [Oryza sativa Japonica Group];Os07g0108400, partial [Oryza sativa Japonica Group]	98.3419	42.045	2.33897	1.22587	up
ko01100	Metabolic pathways	9.3688e-14	MSTRG.970	LOC4324599	NA	NA	chlorophyll a-b binding protein 2, chloroplastic [Oryza sativa Japonica Group]	2333.47	505.404	4.61704	2.20697	up
ko01100	Metabolic pathways	9.3688e-14	MSTRG.973	LOC4324597	K13248	EC:3.1.3.74	thiamine phosphate phosphatase-like protein [Oryza sativa Japonica Group]	3.99124	1.58184	2.52316	1.33523	up
ko01100	Metabolic pathways	9.3688e-14	MSTRG.9774	LOC4342543	K01807	EC:5.3.1.6	probable ribose-5-phosphate isomerase 3, chloroplastic [Oryza sativa Japonica Group]	35.7198	14.7739	2.41776	1.27367	up
ko01100	Metabolic pathways	9.3688e-14	MSTRG.9782	LOC107277102	K12502	EC:2.1.1.295	2-methyl-6-phytyl-1,4-hydroquinone methyltransferase 1, chloroplastic [Oryza sativa Japonica Group]	2.02416	0.854629	2.36846	1.24395	up
ko01100	Metabolic pathways	9.3688e-14	MSTRG.9788	LOC4342564	K00873	EC:2.7.1.40	pyruvate kinase isozyme A, chloroplastic [Oryza sativa Japonica Group]	2.58857	1.07662	2.40434	1.26564	up
ko01100	Metabolic pathways	9.3688e-14	MSTRG.9792	LOC4342571	K01695	EC:4.2.1.20	tryptophan synthase alpha chain isoform X1 [Oryza sativa Japonica Group]	3.77513	1.58876	2.37614	1.24862	up
ko01100	Metabolic pathways	9.3688e-14	MSTRG.9809	LOC4342610	K00140	EC:1.2.1.18;EC:1.2.1.27	methylmalonate-semialdehyde dehydrogenase [acylating], mitochondrial [Oryza sativa Japonica Group]	7.67474	3.43819	2.2322	1.15847	up
ko01100	Metabolic pathways	9.3688e-14	MSTRG.9858	LOC4342703	K06617	EC:2.4.1.82	probable galactinol--sucrose galactosyltransferase 2 isoform X2 [Oryza sativa Japonica Group];probable galactinol--sucrose galactosyltransferase 2 isoform X1 [Oryza sativa Japonica Group]	4.16826	1.19973	3.47434	1.79674	up
ko01100	Metabolic pathways	9.3688e-14	MSTRG.9892	LOC4342819	K00975	EC:2.7.7.27	glucose-1-phosphate adenylyltransferase large subunit 4, chloroplastic/amyloplastic-like [Oryza sativa Japonica Group]	0.710156	2.00905	0.353478	-1.50031	down
ko01100	Metabolic pathways	9.3688e-14	MSTRG.9923	LOC9268920	K03857	EC:2.4.1.198	phosphatidylinositol N-acetylglucosaminyltransferase subunit A [Oryza sativa Japonica Group]	1.00238	0.448227	2.23632	1.16113	up
ko01100	Metabolic pathways	9.3688e-14	MSTRG.9999	LOC4343164	K00818	EC:2.6.1.11	acetylornithine aminotransferase, mitochondrial [Oryza sativa Japonica Group]	5.02441	1.88637	2.66353	1.41334	up
ko00195	Photosynthesis	2.73158e-11	MSTRG.10095	LOC107275761	NA	NA	ATP synthase subunit gamma, chloroplastic [Oryza sativa Japonica Group];protein RRP6-like 3 isoform X1 [Oryza sativa Japonica Group]	76.0332	24.8605	3.05839	1.61277	up
ko00195	Photosynthesis	2.73158e-11	MSTRG.10159	LOC4343515	NA	NA	oxygen-evolving enhancer protein 3, chloroplastic [Oryza sativa Japonica Group]	404.487	136.394	2.96557	1.56831	up
ko00195	Photosynthesis	2.73158e-11	MSTRG.10185	LOC4343570	K02636	EC:7.1.1.6	cytochrome b6-f complex iron-sulfur subunit, chloroplastic [Oryza sativa Japonica Group]	151.096	64.5246	2.34167	1.22754	up
ko00195	Photosynthesis	2.73158e-11	MSTRG.10866	LOC4344899	NA	NA	photosystem II 10 kDa polypeptide, chloroplastic isoform X2 [Oryza sativa Japonica Group];photosystem II 10 kDa polypeptide, chloroplastic isoform X1 [Oryza sativa Japonica Group]	1943.47	645.33	3.01159	1.59053	up
ko00195	Photosynthesis	2.73158e-11	MSTRG.11066	LOC4345346	NA	NA	psbP-like protein 1, chloroplastic isoform X1 [Oryza sativa Japonica Group];oxygen evolving complex protein-like [Oryza sativa Japonica Group]	7.44866	3.25333	2.28955	1.19507	up
ko00195	Photosynthesis	2.73158e-11	MSTRG.11549	LOC4346326	NA	NA	photosystem I reaction center subunit II, chloroplastic [Oryza sativa Japonica Group]	519.026	125.752	4.12738	2.04523	up
ko00195	Photosynthesis	2.73158e-11	MSTRG.12043	LOC4347395	NA	NA	Os09g0481200, partial [Oryza sativa Japonica Group]	572.407	201.972	2.83409	1.50289	up
ko00195	Photosynthesis	2.73158e-11	MSTRG.12675	LOC4348816	NA	NA	tetratricopeptide repeat domain-containing protein PYG7, chloroplastic isoform X4 [Oryza sativa Japonica Group];uncharacterized protein LOC4348816 isoform X1 [Oryza sativa Japonica Group];uncharacterized protein LOC4348816 isoform X2 [Oryza sativa Japonica Group]	7.01818	1.49938	4.68073	2.22673	up
ko00195	Photosynthesis	2.73158e-11	MSTRG.12676	LOC9268431	NA	NA	psbP-like protein 1, chloroplastic [Oryza sativa Japonica Group]	7.10522	2.50819	2.83281	1.50223	up
ko00195	Photosynthesis	2.73158e-11	MSTRG.14019	LOC4351694	NA	NA	photosystem I reaction center subunit N, chloroplastic [Oryza sativa Japonica Group]	156.784	73.6615	2.12843	1.08979	up
ko00195	Photosynthesis	2.73158e-11	MSTRG.14207	LOC4352085	NA	NA	photosystem I reaction center subunit XI, chloroplastic [Oryza sativa Japonica Group]	469.477	157.024	2.98984	1.58007	up
ko00195	Photosynthesis	2.73158e-11	MSTRG.1782	LOC4324933	NA	NA	photosystem II 22 kDa protein, chloroplastic [Oryza sativa Japonica Group]	304.296	113.807	2.67378	1.41888	up
ko00195	Photosynthesis	2.73158e-11	MSTRG.2027	LOC107276608	NA	NA	photosystem II reaction center PSB28 protein, chloroplastic [Oryza sativa Japonica Group];pentatricopeptide repeat-containing protein At4g19220, mitochondrial [Oryza sativa Japonica Group]	14.8867	6.19912	2.40142	1.26389	up
ko00195	Photosynthesis	2.73158e-11	MSTRG.2180	LOC4327999	K02641	EC:1.18.1.2	ferredoxin--NADP reductase, leaf isozyme 2, chloroplastic-like [Oryza sativa Japonica Group];60S ribosomal protein L9-like [Oryza sativa Japonica Group]	68.0468	22.6358	3.00616	1.58792	up
ko00195	Photosynthesis	2.73158e-11	MSTRG.3594	LOC9270776	NA	NA	ATP synthase delta chain, chloroplastic [Oryza sativa Japonica Group]	144.825	34.0417	4.25434	2.08894	up
ko00195	Photosynthesis	2.73158e-11	MSTRG.4590	LOC4332431	NA	NA	ATP synthase subunit b', chloroplastic [Oryza sativa Japonica Group]	171.965	70.0383	2.45529	1.29589	up
ko00195	Photosynthesis	2.73158e-11	MSTRG.4776	LOC4332745	NA	NA	eukaryotic translation initiation factor 2 subunit beta [Oryza sativa Japonica Group];photosystem II repair protein PSB27-H1, chloroplastic [Oryza sativa Japonica Group]	17.7228	7.88675	2.24716	1.1681	up
ko00195	Photosynthesis	2.73158e-11	MSTRG.5263	LOC4333746	NA	NA	ferredoxin C 2, chloroplastic [Oryza sativa Japonica Group]	19.6076	7.96609	2.46138	1.29947	up
ko00195	Photosynthesis	2.73158e-11	MSTRG.5620	LOC4334300	NA	NA	photosystem I reaction center subunit III, chloroplastic [Oryza sativa Japonica Group]	665.001	149.482	4.44871	2.15339	up
ko00195	Photosynthesis	2.73158e-11	MSTRG.6356	LOC4335799	NA	NA	photosystem I subunit O [Oryza sativa Japonica Group]	704.591	175.306	4.01921	2.00691	up
ko00195	Photosynthesis	2.73158e-11	MSTRG.7260	LOC4337500	NA	NA	photosystem II 22 kDa protein, chloroplastic [Oryza sativa Japonica Group]	29.1126	14.1412	2.05871	1.04174	up
ko00195	Photosynthesis	2.73158e-11	MSTRG.795	LOC4324479	NA	NA	oxygen-evolving enhancer protein 1, chloroplastic [Oryza sativa Japonica Group]	816.934	262.431	3.11295	1.63828	up
ko00195	Photosynthesis	2.73158e-11	MSTRG.8301	LOC4339593	NA	NA	photosystem I reaction center subunit VI, chloroplastic [Oryza sativa Japonica Group]	651.019	178.707	3.64294	1.8651	up
ko00195	Photosynthesis	2.73158e-11	MSTRG.8443	LOC4339833	NA	NA	plastocyanin, chloroplastic [Oryza sativa Japonica Group]	1373.03	585.231	2.34613	1.23028	up
ko00195	Photosynthesis	2.73158e-11	MSTRG.8473	LOC4339874	K02641	EC:1.18.1.2	ferredoxin--NADP reductase, leaf isozyme 1, chloroplastic [Oryza sativa Japonica Group]	75.8841	26.4849	2.86519	1.51863	up
ko00195	Photosynthesis	2.73158e-11	MSTRG.9604	LOC4342192	NA	NA	photosynthetic NDH subunit of lumenal location 3, chloroplastic [Oryza sativa Japonica Group]	11.4714	2.93892	3.90327	1.96468	up
ko00195	Photosynthesis	2.73158e-11	MSTRG.9663	LOC4342370	NA	NA	oxygen-evolving enhancer protein 2, chloroplastic [Oryza sativa Japonica Group]	789.555	371.635	2.12454	1.08715	up
ko01110	Biosynthesis of secondary metabolites	9.88391e-10	4325537	LOC4325537	K04125	EC:1.14.11.13	gibberellin 2-beta-dioxygenase 3-like [Oryza sativa Japonica Group]	0.597381	1.96002	0.304783	-1.71415	down
ko01110	Biosynthesis of secondary metabolites	9.88391e-10	4335223	LOC4335223	K00083	EC:1.1.1.195	hypothetical protein OsI_14481 [Oryza sativa Indica Group]	3.47292	0.83288	4.16977	2.05997	up
ko01110	Biosynthesis of secondary metabolites	9.88391e-10	4338861	LOC4338861	K10775	EC:4.3.1.24	phenylalanine ammonia-lyase [Oryza sativa Japonica Group]	4.02685	0.72162	5.58029	2.48034	up
ko01110	Biosynthesis of secondary metabolites	9.88391e-10	4340142	LOC4340142	K01738	EC:2.5.1.47	cysteine synthase-like [Oryza sativa Japonica Group]	1.4747	0.629094	2.34416	1.22907	up
ko01110	Biosynthesis of secondary metabolites	9.88391e-10	4340486	LOC4340486	K05894	EC:1.3.1.42	hypothetical protein OsI_22158 [Oryza sativa Indica Group]	2.44509	1.07516	2.27416	1.18534	up
ko01110	Biosynthesis of secondary metabolites	9.88391e-10	4340945	LOC4340945	K00276	EC:1.4.3.21	primary amine oxidase 2 isoform X1 [Oryza sativa Japonica Group];primary amine oxidase 2 isoform X2 [Oryza sativa Japonica Group]	1.98999	0.334175	5.95495	2.57409	up
ko01110	Biosynthesis of secondary metabolites	9.88391e-10	4341347	LOC4341347	K04122	EC:1.14.14.86	ent-kaurene oxidase 2-like isoform X2 [Oryza sativa Japonica Group];ent-kaurene oxidase 2-like isoform X3 [Oryza sativa Japonica Group];ent-kaurene oxidase 2-like isoform X1 [Oryza sativa Japonica Group]	0.764494	0.331135	2.30871	1.20709	up
ko01110	Biosynthesis of secondary metabolites	9.88391e-10	4341468	LOC4341468	K01115	EC:3.1.4.4	phospholipase D alpha 2-like [Oryza sativa Japonica Group]	1.2855	0.374502	3.43256	1.77928	up
ko01110	Biosynthesis of secondary metabolites	9.88391e-10	4342872	LOC4342872	K01115	EC:3.1.4.4	phospholipase D delta isoform X1 [Oryza sativa Japonica Group];phospholipase D delta isoform X2 [Oryza sativa Japonica Group]	0.490986	0.231038	2.12513	1.08755	up
ko01110	Biosynthesis of secondary metabolites	9.88391e-10	4346527	LOC4346527	K01193	EC:3.2.1.26	LOW QUALITY PROTEIN: beta-fructofuranosidase, insoluble isoenzyme 7 [Oryza sativa Japonica Group]	1.709	0.479293	3.56567	1.83418	up
ko01110	Biosynthesis of secondary metabolites	9.88391e-10	4348138	LOC4348138	K01785	EC:5.1.3.3	aldose 1-epimerase [Oryza sativa Japonica Group]	2.25832	0.867978	2.60181	1.37952	up
ko01110	Biosynthesis of secondary metabolites	9.88391e-10	4348555	LOC4348555	K09828	EC:1.3.1.72	delta(24)-sterol reductase [Oryza sativa Japonica Group]	1.3922	0.536728	2.59386	1.3751	up
ko01110	Biosynthesis of secondary metabolites	9.88391e-10	4348711	LOC4348711	K00703	EC:2.4.1.21	soluble starch synthase 2-1, chloroplastic/amyloplastic [Oryza sativa Japonica Group]	1.88635	0.861389	2.18989	1.13086	up
ko01110	Biosynthesis of secondary metabolites	9.88391e-10	4349318	LOC4349318	K00318	EC:1.5.5.2	proline dehydrogenase 2, mitochondrial [Oryza sativa Japonica Group]	0.607538	1.26794	0.479152	-1.06144	down
ko01110	Biosynthesis of secondary metabolites	9.88391e-10	9269428	LOC9269428	NA	NA	cytokinin hydroxylase [Oryza sativa Japonica Group]	0.670277	1.47941	0.453069	-1.1422	down
ko01110	Biosynthesis of secondary metabolites	9.88391e-10	9270960	LOC9270960	K08246	EC:5.5.1.9	cycloeucalenol cycloisomerase [Oryza sativa Japonica Group]	3.61422	1.78442	2.02544	1.01823	up
ko01110	Biosynthesis of secondary metabolites	9.88391e-10	9272068	LOC9272068	K01904	EC:6.2.1.12	4-coumarate--CoA ligase-like 2 [Oryza sativa Japonica Group]	2.12655	0.414096	5.13541	2.36048	up
ko01110	Biosynthesis of secondary metabolites	9.88391e-10	MSTRG.10055	LOC4343274	K00940	EC:2.7.4.6	nucleoside diphosphate kinase 1 [Oryza sativa Japonica Group];monooxygenase 2 isoform X1 [Oryza sativa Japonica Group]	18.9901	9.35777	2.02934	1.02101	up
ko01110	Biosynthesis of secondary metabolites	9.88391e-10	MSTRG.10111	LOC4343404	NA	NA	succinate dehydrogenase subunit 3-2, mitochondrial [Oryza sativa Japonica Group]	2.41455	1.07932	2.23712	1.16164	up
ko01110	Biosynthesis of secondary metabolites	9.88391e-10	MSTRG.10257	LOC4343702	K12501	EC:2.5.1.117	probable homogentisate phytyltransferase 2, chloroplastic [Oryza sativa Japonica Group]	7.66356	3.67249	2.08675	1.06126	up
ko01110	Biosynthesis of secondary metabolites	9.88391e-10	MSTRG.10262	LOC4343721	K13789	EC:2.5.1.1;EC:2.5.1.10;EC:2.5.1.29	hypothetical protein OsI_26621 [Oryza sativa Indica Group]	7.57423	2.90305	2.60906	1.38353	up
ko01110	Biosynthesis of secondary metabolites	9.88391e-10	MSTRG.1031	LOC4326635	K01599	EC:4.1.1.37	uroporphyrinogen decarboxylase 1, chloroplastic [Oryza sativa Japonica Group]	6.3189	2.17012	2.91178	1.5419	up
ko01110	Biosynthesis of secondary metabolites	9.88391e-10	MSTRG.10328	LOC4343843	K01057	EC:3.1.1.31	probable 6-phosphogluconolactonase 2 [Oryza sativa Japonica Group]	2.8346	1.32884	2.13313	1.09297	up
ko01110	Biosynthesis of secondary metabolites	9.88391e-10	MSTRG.10385	LOC4343946	K01626	EC:2.5.1.54	phospho-2-dehydro-3-deoxyheptonate aldolase 2, chloroplastic [Oryza sativa Japonica Group]	28.4113	11.8266	2.40233	1.26443	up
ko01110	Biosynthesis of secondary metabolites	9.88391e-10	MSTRG.10409	LOC4343993	K00026	EC:1.1.1.37	malate dehydrogenase, chloroplastic [Oryza sativa Japonica Group]	10.2383	3.90061	2.62479	1.3922	up
ko01110	Biosynthesis of secondary metabolites	9.88391e-10	MSTRG.10612	LOC4344393	K00430	EC:1.11.1.7	peroxidase 21 [Oryza sativa Japonica Group]	2.07046	0.774452	2.67345	1.4187	up
ko01110	Biosynthesis of secondary metabolites	9.88391e-10	MSTRG.10616	LOC4344396	K00434;K05359	EC:1.11.1.11;EC:4.2.1.51;EC:4.2.1.91	L-ascorbate peroxidase 2, cytosolic [Oryza sativa Japonica Group];arogenate dehydratase/prephenate dehydratase 2, chloroplastic [Oryza sativa Japonica Group]	75.0242	28.255	2.65525	1.40885	up
ko01110	Biosynthesis of secondary metabolites	9.88391e-10	MSTRG.10631	LOC4344423	K22450	EC:2.3.1.87	serotonin N-acetyltransferase 2, chloroplastic [Oryza sativa Japonica Group]	6.14644	1.57118	3.91199	1.9679	up
ko01110	Biosynthesis of secondary metabolites	9.88391e-10	MSTRG.10673	LOC4344497	K00847	EC:2.7.1.4	fructokinase-2 [Oryza sativa Japonica Group]	13.5488	4.09191	3.31113	1.72732	up
ko01110	Biosynthesis of secondary metabolites	9.88391e-10	MSTRG.10690	LOC4344541	K00235	EC:1.3.5.1	succinate dehydrogenase [ubiquinone] iron-sulfur subunit 1, mitochondrial isoform X2 [Oryza sativa Japonica Group];hypothetical protein OsI_27631 [Oryza sativa Indica Group]	11.4013	5.01333	2.27419	1.18535	up
ko01110	Biosynthesis of secondary metabolites	9.88391e-10	MSTRG.10717	LOC4344589	K14760	EC:6.2.1.26	2-succinylbenzoate--CoA ligase, chloroplastic/peroxisomal [Oryza sativa Japonica Group]	1.4544	0.448894	3.23996	1.69598	up
ko01110	Biosynthesis of secondary metabolites	9.88391e-10	MSTRG.10727	LOC4344612	K01696	EC:4.2.1.20	tryptophan synthase beta chain 1 [Oryza sativa Japonica Group]	14.5768	7.11963	2.04741	1.0338	up
ko01110	Biosynthesis of secondary metabolites	9.88391e-10	MSTRG.10774	LOC4344702	K13066	EC:2.1.1.4;EC:2.1.1.68	flavone 3'-O-methyltransferase 1 [Oryza sativa Japonica Group]	73.4265	6.1891	11.8638	3.5685	up
ko01110	Biosynthesis of secondary metabolites	9.88391e-10	MSTRG.10850	LOC4344854	K01945	EC:6.3.4.13	phosphoribosylamine--glycine ligase isoform X1 [Oryza sativa Japonica Group];phosphoribosylamine--glycine ligase isoform X2 [Oryza sativa Japonica Group]	1.15098	0.385663	2.98443	1.57745	up
ko01110	Biosynthesis of secondary metabolites	9.88391e-10	MSTRG.10917	LOC4345021	K00966	EC:2.7.7.13	probable mannose-1-phosphate guanylyltransferase 3 [Oryza sativa Japonica Group]	5.88565	1.79958	3.27057	1.70954	up
ko01110	Biosynthesis of secondary metabolites	9.88391e-10	MSTRG.11057	LOC4345328	K12524	EC:1.1.1.3;EC:2.7.2.4	bifunctional aspartokinase/homoserine dehydrogenase 1, chloroplastic isoform X2 [Oryza sativa Japonica Group];bifunctional aspartokinase/homoserine dehydrogenase 1, chloroplastic isoform X1 [Oryza sativa Japonica Group]	2.00796	0.940436	2.13514	1.09433	up
ko01110	Biosynthesis of secondary metabolites	9.88391e-10	MSTRG.11063	LOC4345339	K00975	EC:2.7.7.27	glucose-1-phosphate adenylyltransferase small subunit 2, chloroplastic/amyloplastic/cytosolic isoform X1 [Oryza sativa Japonica Group];glucose-1-phosphate adenylyltransferase small subunit 2, chloroplastic/amyloplastic/cytosolic isoform X2 [Oryza sativa Japonica Group]	19.5704	8.50482	2.30109	1.20232	up
ko01110	Biosynthesis of secondary metabolites	9.88391e-10	MSTRG.11139	LOC107275814	K01087	EC:3.1.3.12	probable trehalose-phosphate phosphatase 6 [Oryza sativa Japonica Group]	27.7547	13.5104	2.05433	1.03867	up
ko01110	Biosynthesis of secondary metabolites	9.88391e-10	MSTRG.11145	LOC4345573	K16055	EC:2.4.1.15;EC:3.1.3.12	probable alpha,alpha-trehalose-phosphate synthase [UDP-forming] 10 [Oryza sativa Japonica Group]	1.0255	0.508671	2.01605	1.01153	up
ko01110	Biosynthesis of secondary metabolites	9.88391e-10	MSTRG.11180	LOC4345640	K00627	EC:2.3.1.12	dihydrolipoyllysine-residue acetyltransferase component 4 of pyruvate dehydrogenase complex, chloroplastic [Oryza sativa Japonica Group]	1.32639	0.595402	2.22772	1.15557	up
ko01110	Biosynthesis of secondary metabolites	9.88391e-10	MSTRG.11210	LOC4345689	K09753	EC:1.2.1.44	cinnamoyl-CoA reductase 1 [Oryza sativa Japonica Group]	11.1436	1.73908	6.40777	2.67982	up
ko01110	Biosynthesis of secondary metabolites	9.88391e-10	MSTRG.11215	LOC4345706	K16055	EC:2.4.1.15;EC:3.1.3.12	probable alpha,alpha-trehalose-phosphate synthase [UDP-forming] 9 [Oryza sativa Japonica Group]	1.77997	0.653556	2.72351	1.44547	up
ko01110	Biosynthesis of secondary metabolites	9.88391e-10	MSTRG.11216	LOC4345710	K00058	EC:1.1.1.399;EC:1.1.1.95	D-3-phosphoglycerate dehydrogenase 1, chloroplastic [Oryza sativa Japonica Group]	3.0001	1.38738	2.16242	1.11264	up
ko01110	Biosynthesis of secondary metabolites	9.88391e-10	MSTRG.11234	LOC4345762	K05894	EC:1.3.1.42	12-oxophytodienoate reductase 7 [Oryza sativa Japonica Group]	12.0207	5.61701	2.14005	1.09765	up
ko01110	Biosynthesis of secondary metabolites	9.88391e-10	MSTRG.11330	LOC4345962	K00830	EC:2.6.1.44;EC:2.6.1.45;EC:2.6.1.51	serine--glyoxylate aminotransferase [Oryza sativa Japonica Group]	204.673	49.262	4.15477	2.05477	up
ko01110	Biosynthesis of secondary metabolites	9.88391e-10	MSTRG.11354	LOC4345995	K01188	EC:3.2.1.21	beta-glucosidase 27 [Oryza sativa Japonica Group]	12.0422	2.08947	5.76325	2.52688	up
ko01110	Biosynthesis of secondary metabolites	9.88391e-10	MSTRG.1136	LOC4327859	K01661	EC:4.1.3.36	1,4-dihydroxy-2-naphthoyl-CoA synthase, peroxisomal [Oryza sativa Japonica Group]	5.5219	1.29368	4.26836	2.09368	up
ko01110	Biosynthesis of secondary metabolites	9.88391e-10	MSTRG.11425	LOC4346136	K01845	EC:5.4.3.8	glutamate-1-semialdehyde 2,1-aminomutase, chloroplastic [Oryza sativa Japonica Group]	22.109	7.55317	2.92712	1.54948	up
ko01110	Biosynthesis of secondary metabolites	9.88391e-10	MSTRG.11956	LOC4347176	NA	NA	cytochrome P450 71A1 [Oryza sativa Japonica Group]	38.4028	9.19275	4.17751	2.06264	up
ko01110	Biosynthesis of secondary metabolites	9.88391e-10	MSTRG.11974	LOC4347224	K05933	EC:1.14.17.4	1-aminocyclopropane-1-carboxylate oxidase 1 [Oryza sativa Japonica Group]	23.55	4.36383	5.39663	2.43206	up
ko01110	Biosynthesis of secondary metabolites	9.88391e-10	MSTRG.11976	LOC4347225	K05933	EC:1.14.17.4	1-aminocyclopropane-1-carboxylate oxidase 1 [Oryza sativa Japonica Group]	6.36794	0.64461	9.87876	3.30433	up
ko01110	Biosynthesis of secondary metabolites	9.88391e-10	MSTRG.1201	LOC4324401	K15918	EC:2.7.1.31	D-glycerate 3-kinase, chloroplastic [Oryza sativa Japonica Group]	25.4548	9.13792	2.78562	1.478	up
ko01110	Biosynthesis of secondary metabolites	9.88391e-10	MSTRG.12083	LOC4347443	K00021	EC:1.1.1.34	3-hydroxy-3-methylglutaryl-coenzyme A reductase 3-like [Oryza sativa Japonica Group]	1.82716	0.53538	3.41282	1.77097	up
ko01110	Biosynthesis of secondary metabolites	9.88391e-10	MSTRG.12132	LOC4347547	K01188	EC:3.2.1.21	beta-glucosidase 32 [Oryza sativa Japonica Group];Os09g0511900, partial [Oryza sativa Japonica Group]	1.83577	0.815077	2.25226	1.17137	up
ko01110	Biosynthesis of secondary metabolites	9.88391e-10	MSTRG.12211	LOC4347691	K01803	EC:5.3.1.1	triosephosphate isomerase, chloroplastic [Oryza sativa Japonica Group]	25.5286	10.7283	2.37956	1.25069	up
ko01110	Biosynthesis of secondary metabolites	9.88391e-10	MSTRG.12311	LOC4347875	K05359	EC:4.2.1.51;EC:4.2.1.91	arogenate dehydratase/prephenate dehydratase 6, chloroplastic [Oryza sativa Japonica Group]	1.61054	0.393958	4.08809	2.03143	up
ko01110	Biosynthesis of secondary metabolites	9.88391e-10	MSTRG.12367	LOC4347962	K00430	EC:1.11.1.7	Os10g0109300, partial [Oryza sativa Japonica Group];peroxidase A2 isoform X1 [Oryza sativa Japonica Group]	9.5623	1.12719	8.48331	3.08463	up
ko01110	Biosynthesis of secondary metabolites	9.88391e-10	MSTRG.12385	LOC4347994	K22588	EC:2.1.1.4	acetylserotonin O-methyltransferase 2-like [Oryza sativa Japonica Group]	3.02585	0.809901	3.73607	1.90152	up
ko01110	Biosynthesis of secondary metabolites	9.88391e-10	MSTRG.12420	LOC4348152	K00001	EC:1.1.1.1	alcohol dehydrogenase-like 4 [Oryza sativa Japonica Group]	6.30262	2.95137	2.13549	1.09457	up
ko01110	Biosynthesis of secondary metabolites	9.88391e-10	MSTRG.12491	LOC4348299	K05280	EC:1.14.14.82	flavonoid 3'-monooxygenase CYP75B4-like [Oryza sativa Japonica Group]	15.8636	0.62135	25.5309	4.67417	up
ko01110	Biosynthesis of secondary metabolites	9.88391e-10	MSTRG.12492	LOC4348304	K05280	EC:1.14.14.82	flavonoid 3'-monooxygenase CYP75B3-like [Oryza sativa Japonica Group]	11.0067	5.30909	2.07318	1.05185	up
ko01110	Biosynthesis of secondary metabolites	9.88391e-10	MSTRG.12630	LOC4348636	K10046	EC:5.1.3.18	GDP-mannose 3,5-epimerase 1 [Oryza sativa Japonica Group]	10.9067	3.7725	2.8911	1.53162	up
ko01110	Biosynthesis of secondary metabolites	9.88391e-10	MSTRG.12689	LOC4348840	K01177	EC:3.2.1.2	beta-amylase 1, chloroplastic-like [Oryza sativa Japonica Group]	1.82882	0.706979	2.58681	1.37117	up
ko01110	Biosynthesis of secondary metabolites	9.88391e-10	MSTRG.12778	LOC4349004	K00218	EC:1.3.1.33	protochlorophyllide reductase B, chloroplastic [Oryza sativa Japonica Group]	166.512	43.0631	3.86669	1.9511	up
ko01110	Biosynthesis of secondary metabolites	9.88391e-10	MSTRG.12808	LOC4349044	K02492	EC:1.2.1.70	putative glutamyl-tRNA reductase [Oryza sativa Japonica Group]	95.5657	43.4474	2.19957	1.13722	up
ko01110	Biosynthesis of secondary metabolites	9.88391e-10	MSTRG.12834	LOC4349097	NA	NA	cytochrome P450 84A1 [Oryza sativa Japonica Group]	0.924183	0.450704	2.05053	1.036	up
ko01110	Biosynthesis of secondary metabolites	9.88391e-10	MSTRG.12840	LOC4349114	NA	NA	glycine cleavage system H protein, mitochondrial [Oryza sativa Japonica Group]	209.976	72.7478	2.88636	1.52925	up
ko01110	Biosynthesis of secondary metabolites	9.88391e-10	MSTRG.12918	LOC4349240	K00430	EC:1.11.1.7	protein CURVATURE THYLAKOID 1B, chloroplastic [Oryza sativa Japonica Group];peroxidase 5 isoform X3 [Oryza sativa Japonica Group];peroxidase 5 isoform X2 [Oryza sativa Japonica Group];peroxidase 5 isoform X1 [Oryza sativa Japonica Group]	3.33396	0.752031	4.43327	2.14837	up
ko01110	Biosynthesis of secondary metabolites	9.88391e-10	MSTRG.13164	LOC112935990	K01859	EC:5.5.1.6	probable chalcone--flavonone isomerase 3 [Oryza sativa Japonica Group]	5.35215	2.35075	2.27678	1.187	up
ko01110	Biosynthesis of secondary metabolites	9.88391e-10	MSTRG.1316	LOC4324655	K00640	EC:2.3.1.30	probable serine acetyltransferase 1 [Oryza sativa Japonica Group]	19.8132	9.57445	2.06939	1.0492	up
ko01110	Biosynthesis of secondary metabolites	9.88391e-10	MSTRG.13225	LOC4349746	NA	NA	cytochrome P450 90A3 [Oryza sativa Japonica Group]	2.80091	1.08785	2.57472	1.36442	up
ko01110	Biosynthesis of secondary metabolites	9.88391e-10	MSTRG.13324	LOC9272051	K09591	EC:1.3.1.22	uncharacterized protein LOC9272051 isoform X1 [Oryza sativa Japonica Group]	1.2037	0.566102	2.1263	1.08835	up
ko01110	Biosynthesis of secondary metabolites	9.88391e-10	MSTRG.13328	LOC4349966	K00128	EC:1.2.1.3	aldehyde dehydrogenase family 3 member H1 [Oryza sativa Japonica Group]	12.5552	6.25629	2.00682	1.00491	up
ko01110	Biosynthesis of secondary metabolites	9.88391e-10	MSTRG.13364	LOC4350055	K18857	EC:1.1.1.1	hypothetical protein OsJ_33337 [Oryza sativa Japonica Group]	3.60538	1.52741	2.36045	1.23906	up
ko01110	Biosynthesis of secondary metabolites	9.88391e-10	MSTRG.13534	LOC4350456	K00600	EC:2.1.2.1	serine hydroxymethyltransferase 4 [Oryza sativa Japonica Group]	41.7192	10.8397	3.84874	1.94439	up
ko01110	Biosynthesis of secondary metabolites	9.88391e-10	MSTRG.13573	LOC4350614	K05917	EC:1.14.14.154;EC:1.14.15.36	obtusifoliol 14-alpha demethylase [Oryza sativa Japonica Group]	10.8042	4.75647	2.27148	1.18363	up
ko01110	Biosynthesis of secondary metabolites	9.88391e-10	MSTRG.13581	LOC4350636	K00660	EC:2.3.1.74	chalcone synthase 1 [Oryza sativa Japonica Group]	59.1005	10.0681	5.87008	2.55338	up
ko01110	Biosynthesis of secondary metabolites	9.88391e-10	MSTRG.13771	LOC9272295	K01648	EC:2.3.3.8	ATP-citrate synthase alpha chain protein 2 [Oryza sativa Japonica Group]	1.2112	0.534823	2.26467	1.1793	up
ko01110	Biosynthesis of secondary metabolites	9.88391e-10	MSTRG.13851	LOC4351321	K01859	EC:5.5.1.6	probable chalcone--flavonone isomerase 3 isoform X2 [Oryza sativa Japonica Group];probable chalcone--flavonone isomerase 3 isoform X1 [Oryza sativa Japonica Group]	8.04559	2.30629	3.48854	1.80262	up
ko01110	Biosynthesis of secondary metabolites	9.88391e-10	MSTRG.13918	LOC4351461	NA	NA	cytochrome P450 90A4 [Oryza sativa Japonica Group]	6.89421	3.43385	2.00772	1.00556	up
ko01110	Biosynthesis of secondary metabolites	9.88391e-10	MSTRG.1394	LOC4324621	K16055	EC:2.4.1.15;EC:3.1.3.12	probable alpha,alpha-trehalose-phosphate synthase [UDP-forming] 7 [Oryza sativa Japonica Group]	23.8611	8.90686	2.67896	1.42167	up
ko01110	Biosynthesis of secondary metabolites	9.88391e-10	MSTRG.14022	LOC4351698	K14190	EC:2.7.7.69	GDP-L-galactose phosphorylase 2 [Oryza sativa Japonica Group]	96.8197	23.6507	4.09374	2.03342	up
ko01110	Biosynthesis of secondary metabolites	9.88391e-10	MSTRG.14138	LOC4351945	NA	NA	tryptamine 5-hydroxylase [Oryza sativa Japonica Group]	1.51321	0.709234	2.13358	1.09328	up
ko01110	Biosynthesis of secondary metabolites	9.88391e-10	MSTRG.14143	LOC4351966	K01602	EC:4.1.1.39	ribulose bisphosphate carboxylase small chain, chloroplastic [Oryza sativa Japonica Group]	8369.67	2226.89	3.75846	1.91014	up
ko01110	Biosynthesis of secondary metabolites	9.88391e-10	MSTRG.14200	LOC4352058	K00600	EC:2.1.2.1	serine hydroxymethyltransferase 4 [Oryza sativa Japonica Group]	2.67349	1.16688	2.29115	1.19607	up
ko01110	Biosynthesis of secondary metabolites	9.88391e-10	MSTRG.14264	LOC4352223	K17744	EC:1.1.1.316	L-galactose dehydrogenase [Oryza sativa Japonica Group]	3.05018	1.02788	2.96745	1.56922	up
ko01110	Biosynthesis of secondary metabolites	9.88391e-10	MSTRG.14367	LOC4352436	K00793	EC:2.5.1.9	riboflavin synthase isoform X2 [Oryza sativa Japonica Group];hypothetical protein OsI_38616 [Oryza sativa Indica Group]	3.5089	1.02274	3.43087	1.77858	up
ko01110	Biosynthesis of secondary metabolites	9.88391e-10	MSTRG.14373	LOC4352460	K00940	EC:2.7.4.6	nucleoside diphosphate kinase 2, chloroplastic isoform X1 [Oryza sativa Japonica Group]	15.7348	2.77737	5.66537	2.50217	up
ko01110	Biosynthesis of secondary metabolites	9.88391e-10	MSTRG.14413	LOC4352558	K01778	EC:5.1.1.7	diaminopimelate epimerase, chloroplastic [Oryza sativa Japonica Group]	5.21232	2.21165	2.35675	1.2368	up
ko01110	Biosynthesis of secondary metabolites	9.88391e-10	MSTRG.14498	LOC4352791	K12502	EC:2.1.1.295	2-methyl-6-phytyl-1,4-hydroquinone methyltransferase 2, chloroplastic isoform X2 [Oryza sativa Japonica Group];2-methyl-6-phytyl-1,4-hydroquinone methyltransferase 2, chloroplastic isoform X1 [Oryza sativa Japonica Group]	70.0776	28.3932	2.46811	1.30341	up
ko01110	Biosynthesis of secondary metabolites	9.88391e-10	MSTRG.14517	LOC4352833	K00549	EC:2.1.1.14	5-methyltetrahydropteroyltriglutamate--homocysteine methyltransferase 1 [Oryza sativa Japonica Group];5-methyltetrahydropteroyltriglutamate--homocysteine methyltransferase 2 [Oryza sativa Japonica Group]	42.844	13.851	3.09321	1.62911	up
ko01110	Biosynthesis of secondary metabolites	9.88391e-10	MSTRG.14519	LOC4352839	K01738	EC:2.5.1.47	cysteine synthase [Oryza sativa Japonica Group]	53.8527	18.1503	2.96704	1.56903	up
ko01110	Biosynthesis of secondary metabolites	9.88391e-10	MSTRG.14536	LOC4352871	K00026	EC:1.1.1.37	malate dehydrogenase, glyoxysomal [Oryza sativa Japonica Group]	4.03694	1.51699	2.66115	1.41205	up
ko01110	Biosynthesis of secondary metabolites	9.88391e-10	MSTRG.1517	LOC9271853	K00422	EC:1.10.3.1	aureusidin synthase [Oryza sativa Japonica Group]	1.21538	0.59781	2.03305	1.02365	up
ko01110	Biosynthesis of secondary metabolites	9.88391e-10	MSTRG.1543	LOC4327968	K00919	EC:2.7.1.148	4-diphosphocytidyl-2-C-methyl-D-erythritol kinase, chloroplastic [Oryza sativa Japonica Group]	2.98705	1.14986	2.59774	1.37726	up
ko01110	Biosynthesis of secondary metabolites	9.88391e-10	MSTRG.1699	LOC4327472	K00966	EC:2.7.7.13	probable mannose-1-phosphate guanylyltransferase 2 [Oryza sativa Japonica Group]	13.9634	6.92989	2.01495	1.01075	up
ko01110	Biosynthesis of secondary metabolites	9.88391e-10	MSTRG.1700	LOC4327476	K00002	EC:1.1.1.2	Os01g0847700, partial [Oryza sativa Japonica Group]	7.93098	3.8979	2.03468	1.0248	up
ko01110	Biosynthesis of secondary metabolites	9.88391e-10	MSTRG.1701	LOC9271397	K00002	EC:1.1.1.2	aldo-keto reductase family 4 member C10 [Oryza sativa Japonica Group]	2.0928	1.02384	2.04408	1.03145	up
ko01110	Biosynthesis of secondary metabolites	9.88391e-10	MSTRG.1789	LOC4324941	K15849	EC:2.6.1.1;EC:2.6.1.78;EC:2.6.1.79	bifunctional aspartate aminotransferase and glutamate/aspartate-prephenate aminotransferase [Oryza sativa Japonica Group]	3.50702	1.12777	3.1097	1.63677	up
ko01110	Biosynthesis of secondary metabolites	9.88391e-10	MSTRG.1800	LOC4324764	K00764	EC:2.4.2.14	amidophosphoribosyltransferase, chloroplastic [Oryza sativa Japonica Group]	4.20359	1.01169	4.15502	2.05486	up
ko01110	Biosynthesis of secondary metabolites	9.88391e-10	MSTRG.1839	LOC4325003	K05282	EC:1.14.11.12	gibberellin 20 oxidase 2 [Oryza sativa Japonica Group]	2.07302	0.733692	2.82547	1.49849	up
ko01110	Biosynthesis of secondary metabolites	9.88391e-10	MSTRG.1946	LOC4324364	K00696	EC:2.4.1.14	probable sucrose-phosphate synthase 1 [Oryza sativa Japonica Group]	15.9859	7.28258	2.19509	1.13428	up
ko01110	Biosynthesis of secondary metabolites	9.88391e-10	MSTRG.1994	LOC4326948	K01188	EC:3.2.1.21	beta-glucosidase 5 [Oryza sativa Japonica Group]	14.4628	7.05231	2.05078	1.03618	up
ko01110	Biosynthesis of secondary metabolites	9.88391e-10	MSTRG.2076	LOC4325407	K01114	EC:3.1.4.3	non-specific phospholipase C2 [Oryza sativa Japonica Group]	2.52042	1.00127	2.51721	1.33183	up
ko01110	Biosynthesis of secondary metabolites	9.88391e-10	MSTRG.2105	LOC4324554	K00430	EC:1.11.1.7	cationic peroxidase SPC4 [Oryza sativa Japonica Group]	7.386	2.49411	2.96138	1.56627	up
ko01110	Biosynthesis of secondary metabolites	9.88391e-10	MSTRG.2170	LOC4327981	K15893	EC:1.1.1.29	glycerate dehydrogenase [Oryza sativa Japonica Group]	90.9018	31.1926	2.91421	1.5431	up
ko01110	Biosynthesis of secondary metabolites	9.88391e-10	MSTRG.2184	LOC4328006	K13427	EC:1.14.13.39	putative nitric oxide synthase [Oryza sativa Japonica Group]	3.70695	1.31201	2.82541	1.49846	up
ko01110	Biosynthesis of secondary metabolites	9.88391e-10	MSTRG.2201	LOC4328040	NA	NA	probable inactive linolenate hydroperoxide lyase [Oryza sativa Japonica Group]	5.50942	2.51569	2.19002	1.13095	up
ko01110	Biosynthesis of secondary metabolites	9.88391e-10	MSTRG.2229	LOC4328073	K03781	EC:1.11.1.6	catalase isozyme A [Oryza sativa Japonica Group]	81.0916	20.0438	4.04573	2.0164	up
ko01110	Biosynthesis of secondary metabolites	9.88391e-10	MSTRG.2257	LOC4328118	K01885	EC:6.1.1.17	glutamate--tRNA ligase, chloroplastic/mitochondrial [Oryza sativa Japonica Group]	8.36895	3.2706	2.55885	1.35549	up
ko01110	Biosynthesis of secondary metabolites	9.88391e-10	MSTRG.2431	LOC4328439	K01092	EC:3.1.3.25	phosphatase IMPL1, chloroplastic [Oryza sativa Japonica Group]	8.88026	3.30231	2.6891	1.42712	up
ko01110	Biosynthesis of secondary metabolites	9.88391e-10	MSTRG.2437	LOC4328441	NA	NA	glycine cleavage system H protein 2, mitochondrial [Oryza sativa Japonica Group]	4.39722	1.65681	2.65403	1.40818	up
ko01110	Biosynthesis of secondary metabolites	9.88391e-10	MSTRG.2463	LOC4328485	K01904	EC:6.2.1.12	Os02g0177600, partial [Oryza sativa Japonica Group]	16.6308	4.06492	4.0913	2.03256	up
ko01110	Biosynthesis of secondary metabolites	9.88391e-10	MSTRG.2483	LOC4328509	K09753	EC:1.2.1.44	cinnamoyl-CoA reductase 2 [Oryza sativa Japonica Group]	9.26963	3.78741	2.44748	1.2913	up
ko01110	Biosynthesis of secondary metabolites	9.88391e-10	MSTRG.2510	LOC4328552	K00083	EC:1.1.1.195	cinnamyl alcohol dehydrogenase 2 [Oryza sativa Japonica Group]	10.9436	1.38046	7.92752	2.98687	up
ko01110	Biosynthesis of secondary metabolites	9.88391e-10	MSTRG.2565	LOC4328676	K15397	EC:2.3.1.199	3-ketoacyl-CoA synthase 11 isoform X1 [Oryza sativa Japonica Group];3-ketoacyl-CoA synthase 11 isoform X2 [Oryza sativa Japonica Group]	12.7583	3.40371	3.74834	1.90625	up
ko01110	Biosynthesis of secondary metabolites	9.88391e-10	MSTRG.2657	LOC4328842	K00430	EC:1.11.1.7	peroxidase P7 [Oryza sativa Japonica Group]	20.408	6.08801	3.35216	1.74509	up
ko01110	Biosynthesis of secondary metabolites	9.88391e-10	MSTRG.2910	LOC4329450	K01652	EC:2.2.1.6	acetolactate synthase 1, chloroplastic [Oryza sativa Japonica Group]	18.1593	7.22742	2.51256	1.32916	up
ko01110	Biosynthesis of secondary metabolites	9.88391e-10	MSTRG.2935	LOC4329518	K01895	EC:6.2.1.1	acetyl-coenzyme A synthetase, chloroplastic/glyoxysomal [Oryza sativa Japonica Group]	1.75981	0.574449	3.06347	1.61517	up
ko01110	Biosynthesis of secondary metabolites	9.88391e-10	MSTRG.2959	LOC4329561	K01193	EC:3.2.1.26	beta-fructofuranosidase, insoluble isoenzyme 1 [Oryza sativa Japonica Group]	24.7314	8.69671	2.84377	1.5078	up
ko01110	Biosynthesis of secondary metabolites	9.88391e-10	MSTRG.295	LOC4323864	K04124	EC:1.14.11.15	gibberellin 3-beta-dioxygenase 2-3 [Oryza sativa Japonica Group]	4.03349	1.49743	2.69361	1.42954	up
ko01110	Biosynthesis of secondary metabolites	9.88391e-10	MSTRG.3039	LOC4329724	K14036	EC:4.2.3.28	ent-cassa-12,15-diene synthase isoform X1 [Oryza sativa Japonica Group]	5.49464	1.8384	2.98882	1.57958	up
ko01110	Biosynthesis of secondary metabolites	9.88391e-10	MSTRG.3041	LOC4329733	K14652	EC:3.5.4.25;EC:4.1.99.12	probable bifunctional riboflavin biosynthesis protein RIBA 2, chloroplastic [Oryza sativa Japonica Group]	9.66984	3.58177	2.69974	1.43282	up
ko01110	Biosynthesis of secondary metabolites	9.88391e-10	MSTRG.3150	LOC4329938	K01653	EC:2.2.1.6	acetolactate synthase small subunit 2, chloroplastic isoform X2 [Oryza sativa Japonica Group];acetolactate synthase small subunit 2, chloroplastic isoform X1 [Oryza sativa Japonica Group]	9.01813	3.97113	2.27092	1.18328	up
ko01110	Biosynthesis of secondary metabolites	9.88391e-10	MSTRG.3164	LOC4329959	K13065	EC:2.3.1.133	hydroxycinnamoyltransferase 2 [Oryza sativa Japonica Group]	5.42752	1.78395	3.04242	1.60522	up
ko01110	Biosynthesis of secondary metabolites	9.88391e-10	MSTRG.3165	LOC4329961	K00550	EC:2.1.1.71	phosphatidyl-N-methylethanolamine N-methyltransferase [Oryza sativa Japonica Group]	2.32389	1.1255	2.06476	1.04597	up
ko01110	Biosynthesis of secondary metabolites	9.88391e-10	MSTRG.3212	LOC4330034	K13064	EC:4.3.1.25	phenylalanine ammonia-lyase [Oryza sativa Japonica Group]	81.6057	4.67119	17.47	4.12681	up
ko01110	Biosynthesis of secondary metabolites	9.88391e-10	MSTRG.3213	LOC4330036	K10775	EC:4.3.1.24	phenylalanine ammonia-lyase [Oryza sativa Japonica Group]	41.4362	6.83573	6.06171	2.59973	up
ko01110	Biosynthesis of secondary metabolites	9.88391e-10	MSTRG.3232	LOC4330076	K13035	EC:3.5.5.4;EC:4.2.1.65	bifunctional nitrilase/nitrile hydratase NIT4-like [Oryza sativa Japonica Group]	3.85835	1.50815	2.55834	1.35521	up
ko01110	Biosynthesis of secondary metabolites	9.88391e-10	MSTRG.3262	LOC4330149	K00128	EC:1.2.1.3	aldehyde dehydrogenase family 3 member F1 [Oryza sativa Japonica Group]	3.42385	1.3494	2.53731	1.3433	up
ko01110	Biosynthesis of secondary metabolites	9.88391e-10	MSTRG.3328	LOC4330260	K13789	EC:2.5.1.1;EC:2.5.1.10;EC:2.5.1.29	Os02g0668100, partial [Oryza sativa Japonica Group]	9.09977	2.22276	4.0939	2.03348	up
ko01110	Biosynthesis of secondary metabolites	9.88391e-10	MSTRG.3352	LOC4330320	K01770	EC:4.6.1.12	2-C-methyl-D-erythritol 2,4-cyclodiphosphate synthase, chloroplastic [Oryza sativa Japonica Group]	17.7706	8.05859	2.20517	1.14089	up
ko01110	Biosynthesis of secondary metabolites	9.88391e-10	MSTRG.3404	LOC4330407	K01904	EC:6.2.1.12	probable 4-coumarate--CoA ligase 2 [Oryza sativa Japonica Group]	3.83444	1.18754	3.22889	1.69104	up
ko01110	Biosynthesis of secondary metabolites	9.88391e-10	MSTRG.3532	LOC4330627	K15397	EC:2.3.1.199	Os02g0731900, partial [Oryza sativa Japonica Group]	3.06119	0.741668	4.12744	2.04525	up
ko01110	Biosynthesis of secondary metabolites	9.88391e-10	MSTRG.3578	LOC4330709	K00703	EC:2.4.1.21	Os02g0744700, partial [Oryza sativa Japonica Group]	22.69	10.286	2.20592	1.14138	up
ko01110	Biosynthesis of secondary metabolites	9.88391e-10	MSTRG.3580	LOC4330711	K10960	EC:1.3.1.111;EC:1.3.1.83	Os02g0744900, partial [Oryza sativa Japonica Group]	237.898	93.5943	2.5418	1.34585	up
ko01110	Biosynthesis of secondary metabolites	9.88391e-10	MSTRG.35	LOC4326449	K01824	EC:5.3.3.5	probable 3-beta-hydroxysteroid-Delta(8),Delta(7)-isomerase [Oryza sativa Japonica Group]	2.7001	1.17664	2.29475	1.19833	up
ko01110	Biosynthesis of secondary metabolites	9.88391e-10	MSTRG.364	LOC4327329	NA	NA	cytochrome P450 90D2 [Oryza sativa Japonica Group]	1.50257	0.470606	3.19283	1.67484	up
ko01110	Biosynthesis of secondary metabolites	9.88391e-10	MSTRG.3720	LOC4330971	K16055	EC:2.4.1.15;EC:3.1.3.12	probable alpha,alpha-trehalose-phosphate synthase [UDP-forming] 9 [Oryza sativa Japonica Group]	27.4284	8.49645	3.22821	1.69074	up
ko01110	Biosynthesis of secondary metabolites	9.88391e-10	MSTRG.372	LOC4327345	K11808	EC:4.1.1.21	hypothetical protein OsJ_00755 [Oryza sativa Japonica Group];phosphoribosylaminoimidazole carboxylase, chloroplastic [Oryza sativa Japonica Group]	2.40084	1.14829	2.0908	1.06406	up
ko01110	Biosynthesis of secondary metabolites	9.88391e-10	MSTRG.3929	LOC107276220	K00948	EC:2.7.6.1	ribose-phosphate pyrophosphokinase 1 [Oryza sativa Japonica Group]	3.06773	0.939885	3.26395	1.70662	up
ko01110	Biosynthesis of secondary metabolites	9.88391e-10	MSTRG.4060	LOC4331509	K03781	EC:1.11.1.6	catalase-1 [Oryza sativa Japonica Group]	487.924	164.017	2.97483	1.57281	up
ko01110	Biosynthesis of secondary metabolites	9.88391e-10	MSTRG.4083	LOC4331540	K08242	EC:2.1.1.143	24-methylenesterol C-methyltransferase 2 [Oryza sativa Japonica Group]	5.53223	2.72862	2.02748	1.01969	up
ko01110	Biosynthesis of secondary metabolites	9.88391e-10	MSTRG.4140	LOC4331650	K01904	EC:6.2.1.12	4-coumarate--CoA ligase-like 1 [Oryza sativa Japonica Group]	3.10255	1.16438	2.66455	1.41389	up
ko01110	Biosynthesis of secondary metabolites	9.88391e-10	MSTRG.4160	LOC9270715	K00831	EC:2.6.1.52	phosphoserine aminotransferase 1, chloroplastic [Oryza sativa Japonica Group]	3.23672	1.2349	2.62104	1.39014	up
ko01110	Biosynthesis of secondary metabolites	9.88391e-10	MSTRG.4203	LOC4331779	K00827	EC:2.6.1.40;EC:2.6.1.44	alanine--glyoxylate aminotransferase 2 homolog 1, mitochondrial [Oryza sativa Japonica Group]	3.53052	1.02884	3.43155	1.77886	up
ko01110	Biosynthesis of secondary metabolites	9.88391e-10	MSTRG.4220	LOC4331824	K00454	EC:1.13.11.12	probable lipoxygenase 6 isoform X1 [Oryza sativa Japonica Group];probable lipoxygenase 6 isoform X2 [Oryza sativa Japonica Group]	4.39555	2.01698	2.17927	1.12384	up
ko01110	Biosynthesis of secondary metabolites	9.88391e-10	MSTRG.4238	LOC4331836	K15397	EC:2.3.1.199	Putative fiddlehead-like protein [Oryza sativa Japonica Group]	23.5968	2.18283	10.8102	3.43432	up
ko01110	Biosynthesis of secondary metabolites	9.88391e-10	MSTRG.4276	LOC4331897	K23094	EC:2.5.1.130	2-carboxy-1,4-naphthoquinone phytyltransferase, chloroplastic isoform X2 [Oryza sativa Japonica Group];2-carboxy-1,4-naphthoquinone phytyltransferase, chloroplastic isoform X1 [Oryza sativa Japonica Group]	3.92443	1.40606	2.79108	1.48082	up
ko01110	Biosynthesis of secondary metabolites	9.88391e-10	MSTRG.4297	LOC4331941	K00640	EC:2.3.1.30	probable serine acetyltransferase 4 [Oryza sativa Japonica Group]	6.19714	2.23376	2.77431	1.47213	up
ko01110	Biosynthesis of secondary metabolites	9.88391e-10	MSTRG.4301	LOC4331944	K11778	EC:2.5.1.87	dehydrodolichyl diphosphate synthase complex subunit NUS1 isoform X1 [Oryza sativa Japonica Group];dehydrodolichyl diphosphate synthase complex subunit NUS1 isoform X4 [Oryza sativa Japonica Group];dehydrodolichyl diphosphate synthase complex subunit NUS1 isoform X2 [Oryza sativa Japonica Group];dehydrodolichyl diphosphate synthase complex subunit NUS1 isoform X6 [Oryza sativa Japonica Group];deh…	6.73504	15.3391	0.439077	-1.18745	down
ko01110	Biosynthesis of secondary metabolites	9.88391e-10	MSTRG.434	LOC4326739	K00606	EC:2.1.2.11	3-methyl-2-oxobutanoate hydroxymethyltransferase 1, mitochondrial [Oryza sativa Japonica Group]	1.30468	0.599386	2.17669	1.12214	up
ko01110	Biosynthesis of secondary metabolites	9.88391e-10	MSTRG.4377	LOC4332090	K15397	EC:2.3.1.199	3-ketoacyl-CoA synthase 6 [Oryza sativa Japonica Group]	18.9164	3.25618	5.80937	2.53838	up
ko01110	Biosynthesis of secondary metabolites	9.88391e-10	MSTRG.4415	LOC4332152	K00511	EC:1.14.14.17	squalene monooxygenase isoform X1 [Oryza sativa Japonica Group]	0.893718	0.377657	2.36648	1.24274	up
ko01110	Biosynthesis of secondary metabolites	9.88391e-10	MSTRG.4416	LOC4332153	K00511	EC:1.14.14.17	squalene monooxygenase [Oryza sativa Japonica Group]	26.4875	9.32457	2.84061	1.5062	up
ko01110	Biosynthesis of secondary metabolites	9.88391e-10	MSTRG.4469	LOC4332236	K15397	EC:2.3.1.199	3-ketoacyl-CoA synthase 1 [Oryza sativa Japonica Group]	5.77671	1.6195	3.56697	1.8347	up
ko01110	Biosynthesis of secondary metabolites	9.88391e-10	MSTRG.4495	LOC4332286	K01736	EC:4.2.3.5	chorismate synthase 2, chloroplastic [Oryza sativa Japonica Group]	7.08828	2.59968	2.7266	1.4471	up
ko01110	Biosynthesis of secondary metabolites	9.88391e-10	MSTRG.4503	LOC4332293	K01610	EC:4.1.1.49	phosphoenolpyruvate carboxykinase (ATP) [Oryza sativa Japonica Group]	15.034	6.81668	2.20548	1.14109	up
ko01110	Biosynthesis of secondary metabolites	9.88391e-10	MSTRG.4539	LOC4332364	K03841	EC:3.1.3.11	fructose-1,6-bisphosphatase, chloroplastic [Oryza sativa Japonica Group]	104.691	46.0408	2.27388	1.18515	up
ko01110	Biosynthesis of secondary metabolites	9.88391e-10	MSTRG.4555	LOC4332377	K08081	EC:1.1.1.206	tropinone reductase homolog At5g06060 isoform X1 [Oryza sativa Japonica Group];tropinone reductase homolog At5g06060 isoform X2 [Oryza sativa Japonica Group]	6.89051	2.91484	2.36394	1.24119	up
ko01110	Biosynthesis of secondary metabolites	9.88391e-10	MSTRG.4640	LOC4332519	K01568	EC:4.1.1.1	pyruvate decarboxylase 2 [Oryza sativa Japonica Group]	4.39847	1.90148	2.31319	1.20988	up
ko01110	Biosynthesis of secondary metabolites	9.88391e-10	MSTRG.4668	LOC4332563	K10206	EC:2.6.1.83	probable LL-diaminopimelate aminotransferase, chloroplastic [Oryza sativa Japonica Group]	8.74911	3.88858	2.24995	1.16989	up
ko01110	Biosynthesis of secondary metabolites	9.88391e-10	MSTRG.4680	LOC4332592	K01913	EC:6.2.1.1;EC:6.2.1.2	acetate/butyrate--CoA ligase AAE7, peroxisomal [Oryza sativa Japonica Group]	8.67123	2.67077	3.24671	1.69898	up
ko01110	Biosynthesis of secondary metabolites	9.88391e-10	MSTRG.4731	LOC4332659	K00036	EC:1.1.1.363;EC:1.1.1.49	glucose-6-phosphate 1-dehydrogenase 4, chloroplastic [Oryza sativa Japonica Group]	1.20906	0.579038	2.08804	1.06215	up
ko01110	Biosynthesis of secondary metabolites	9.88391e-10	MSTRG.4745	LOC4332690	K03403	EC:6.6.1.1	magnesium-chelatase subunit ChlH, chloroplastic [Oryza sativa Japonica Group]	208.909	65.1595	3.20612	1.68083	up
ko01110	Biosynthesis of secondary metabolites	9.88391e-10	MSTRG.4768	LOC4332734	NA	NA	cytochrome P450 714B2 isoform X1 [Oryza sativa Japonica Group];cytochrome P450 714B2 isoform X2 [Oryza sativa Japonica Group]	2.96851	1.03449	2.86953	1.52081	up
ko01110	Biosynthesis of secondary metabolites	9.88391e-10	MSTRG.4833	LOC4332843	K19073	EC:1.3.1.75	divinyl chlorophyllide a 8-vinyl-reductase, chloroplastic [Oryza sativa Japonica Group]	9.81809	2.38455	4.11738	2.04173	up
ko01110	Biosynthesis of secondary metabolites	9.88391e-10	MSTRG.4922	LOC4333014	K01626	EC:2.5.1.54	phospho-2-dehydro-3-deoxyheptonate aldolase 1, chloroplastic [Oryza sativa Japonica Group]	11.58	0.699272	16.5601	4.04964	up
ko01110	Biosynthesis of secondary metabolites	9.88391e-10	MSTRG.4950	LOC4333062	K00695	EC:2.4.1.13	sucrose synthase 1 [Oryza sativa Japonica Group]	2.86591	1.03024	2.78178	1.47601	up
ko01110	Biosynthesis of secondary metabolites	9.88391e-10	MSTRG.4983	LOC4333103	K00036	EC:1.1.1.363;EC:1.1.1.49	glucose-6-phosphate 1-dehydrogenase, chloroplastic isoform X1 [Oryza sativa Japonica Group]	7.00153	2.06989	3.38257	1.75812	up
ko01110	Biosynthesis of secondary metabolites	9.88391e-10	MSTRG.5027	LOC4333202	K10525	EC:5.3.99.6	allene oxide cyclase, chloroplastic [Oryza sativa Japonica Group];hypothetical protein OsI_12195 [Oryza sativa Indica Group]	30.0842	11.9064	2.52673	1.33727	up
ko01110	Biosynthesis of secondary metabolites	9.88391e-10	MSTRG.5057	LOC4333259	K03405	EC:6.6.1.1	magnesium-chelatase subunit ChlI, chloroplastic [Oryza sativa Japonica Group]	46.5156	15.0505	3.09064	1.6279	up
ko01110	Biosynthesis of secondary metabolites	9.88391e-10	MSTRG.5179	LOC4333564	K00162	EC:1.2.4.1	pyruvate dehydrogenase E1 component subunit beta-4, chloroplastic isoform X1 [Oryza sativa Japonica Group]	8.49518	3.75844	2.26029	1.17651	up
ko01110	Biosynthesis of secondary metabolites	9.88391e-10	MSTRG.5181	LOC4333566	K09840	EC:1.13.11.51	9-cis-epoxycarotenoid dioxygenase NCED3, chloroplastic [Oryza sativa Japonica Group]	2.18691	1.04538	2.09197	1.06486	up
ko01110	Biosynthesis of secondary metabolites	9.88391e-10	MSTRG.5188	LOC4333582	K24242	EC:3.1.3.5	7-methylguanosine phosphate-specific 5'-nucleotidase A [Oryza sativa Japonica Group]	3.17797	1.53356	2.07228	1.05122	up
ko01110	Biosynthesis of secondary metabolites	9.88391e-10	MSTRG.5285	LOC4333780	K19222	EC:3.1.2.28	1,4-dihydroxy-2-naphthoyl-CoA thioesterase 1 [Oryza sativa Japonica Group]	6.05887	2.01567	3.00588	1.58779	up
ko01110	Biosynthesis of secondary metabolites	9.88391e-10	MSTRG.5322	LOC4333841	K05350	EC:3.2.1.21	beta-glucosidase 7 [Oryza sativa Japonica Group]	6.59772	2.86526	2.30266	1.2033	up
ko01110	Biosynthesis of secondary metabolites	9.88391e-10	MSTRG.5360	LOC4333898	K01754	EC:4.3.1.19	threonine dehydratase biosynthetic, chloroplastic [Oryza sativa Japonica Group]	1.45865	0.486914	2.9957	1.58289	up
ko01110	Biosynthesis of secondary metabolites	9.88391e-10	MSTRG.5378	LOC4333932	K01580	EC:4.1.1.15	glutamate decarboxylase 1 [Oryza sativa Japonica Group]	16.4878	6.41019	2.57212	1.36296	up
ko01110	Biosynthesis of secondary metabolites	9.88391e-10	MSTRG.5467	LOC4334114	K05349	EC:3.2.1.21	uncharacterized protein LOC4334114 [Oryza sativa Japonica Group]	19.6458	4.42813	4.43659	2.14945	up
ko01110	Biosynthesis of secondary metabolites	9.88391e-10	MSTRG.5468	LOC4334116	K01188	EC:3.2.1.21	uncharacterized protein LOC4334116 isoform X1 [Oryza sativa Japonica Group];putative exohydrolase [Oryza sativa Japonica Group]	21.2572	1.80032	11.8075	3.56163	up
ko01110	Biosynthesis of secondary metabolites	9.88391e-10	MSTRG.5581	LOC4334233	K01723	EC:4.2.1.92	allene oxide synthase 1, chloroplastic [Oryza sativa Japonica Group]	6.7388	3.24072	2.07941	1.05618	up
ko01110	Biosynthesis of secondary metabolites	9.88391e-10	MSTRG.5622	LOC4334308	K00088	EC:1.1.1.205	inosine-5'-monophosphate dehydrogenase [Oryza sativa Japonica Group]	2.87324	1.05136	2.73289	1.45043	up
ko01110	Biosynthesis of secondary metabolites	9.88391e-10	MSTRG.5646	LOC4334349	K11517	EC:1.1.3.15	peroxisomal (S)-2-hydroxy-acid oxidase GLO1 [Oryza sativa Japonica Group]	151.589	63.201	2.39853	1.26215	up
ko01110	Biosynthesis of secondary metabolites	9.88391e-10	MSTRG.5757	LOC4334537	K03404	EC:6.6.1.1	magnesium-chelatase subunit ChlD, chloroplastic [Oryza sativa Japonica Group]	8.00204	3.12153	2.5635	1.35812	up
ko01110	Biosynthesis of secondary metabolites	9.88391e-10	MSTRG.5789	LOC4334588	K01859	EC:5.5.1.6	chalcone--flavonone isomerase [Oryza sativa Japonica Group]	13.3113	5.18944	2.56507	1.359	up
ko01110	Biosynthesis of secondary metabolites	9.88391e-10	MSTRG.590	LOC4326901	K04035	EC:1.14.13.81	magnesium-protoporphyrin IX monomethyl ester [oxidative] cyclase, chloroplastic [Oryza sativa Japonica Group]	378.642	95.7706	3.95363	1.98318	up
ko01110	Biosynthesis of secondary metabolites	9.88391e-10	MSTRG.5929	LOC4334806	K01918	EC:6.3.2.1	pantoate--beta-alanine ligase [Oryza sativa Japonica Group]	2.95295	1.01912	2.89755	1.53483	up
ko01110	Biosynthesis of secondary metabolites	9.88391e-10	MSTRG.5989	LOC4334913	K01476;K15919	EC:3.5.3.1;EC:1.1.1.79;EC:1.1.1.81	arginase 1, mitochondrial [Oryza sativa Japonica Group];glyoxylate/hydroxypyruvate reductase HPR3 [Oryza sativa Japonica Group]	1.95921	0.959884	2.04109	1.02934	up
ko01110	Biosynthesis of secondary metabolites	9.88391e-10	MSTRG.5995	LOC4334932	K13811	EC:2.7.1.25;EC:2.7.7.4	LOW QUALITY PROTEIN: ATP sulfurylase 2-like [Oryza sativa Japonica Group]	18.7393	8.9265	2.09929	1.0699	up
ko01110	Biosynthesis of secondary metabolites	9.88391e-10	MSTRG.6019	LOC4334968	K00161	EC:1.2.4.1	pyruvate dehydrogenase E1 component subunit alpha-3, chloroplastic [Oryza sativa Japonica Group]	7.94755	3.01676	2.63447	1.39751	up
ko01110	Biosynthesis of secondary metabolites	9.88391e-10	MSTRG.612	LOC4327918	K00231	EC:1.3.3.15;EC:1.3.3.4	protoporphyrinogen oxidase, chloroplastic [Oryza sativa Japonica Group]	5.47889	2.43971	2.24572	1.16718	up
ko01110	Biosynthesis of secondary metabolites	9.88391e-10	MSTRG.6136	LOC4335335	K00276	EC:1.4.3.21	LOW QUALITY PROTEIN: primary amine oxidase-like [Oryza sativa Japonica Group]	13.1129	5.22205	2.51107	1.3283	up
ko01110	Biosynthesis of secondary metabolites	9.88391e-10	MSTRG.6195	LOC4335472	K18010	EC:1.17.7.2	7-hydroxymethyl chlorophyll a reductase, chloroplastic-like isoform X1 [Oryza sativa Japonica Group];7-hydroxymethyl chlorophyll a reductase, chloroplastic-like isoform X2 [Oryza sativa Japonica Group];7-hydroxymethyl chlorophyll a reductase, chloroplastic-like isoform X3 [Oryza sativa Japonica Group]	16.3922	6.54108	2.50603	1.3254	up
ko01110	Biosynthesis of secondary metabolites	9.88391e-10	MSTRG.622	LOC4326716	K00430	EC:1.11.1.7	hypothetical protein OsI_01501 [Oryza sativa Indica Group]	43.7096	3.19328	13.688	3.77484	up
ko01110	Biosynthesis of secondary metabolites	9.88391e-10	MSTRG.6267	LOC4335625	K09839	EC:1.23.5.1	violaxanthin de-epoxidase, chloroplastic [Oryza sativa Japonica Group]	3.67067	1.42501	2.57589	1.36507	up
ko01110	Biosynthesis of secondary metabolites	9.88391e-10	MSTRG.6326	LOC4335745	K01895	EC:6.2.1.1	acetyl-coenzyme A synthetase, chloroplastic/glyoxysomal [Oryza sativa Japonica Group]	21.3405	8.19862	2.60294	1.38014	up
ko01110	Biosynthesis of secondary metabolites	9.88391e-10	MSTRG.6334	LOC4335756	K05359	EC:4.2.1.51;EC:4.2.1.91	arogenate dehydratase/prephenate dehydratase 6, chloroplastic [Oryza sativa Japonica Group]	10.5757	1.56199	6.77065	2.75929	up
ko01110	Biosynthesis of secondary metabolites	9.88391e-10	MSTRG.6432	LOC9267158	K00454	EC:1.13.11.12	putative lipoxygenase 5 [Oryza sativa Japonica Group]	7.59096	3.5111	2.16199	1.11236	up
ko01110	Biosynthesis of secondary metabolites	9.88391e-10	MSTRG.6516	LOC4336102	K01609	EC:4.1.1.48	indole-3-glycerol phosphate synthase, chloroplastic [Oryza sativa Japonica Group]	4.78394	1.94048	2.46534	1.30178	up
ko01110	Biosynthesis of secondary metabolites	9.88391e-10	MSTRG.6539	LOC4336142	K01188	EC:3.2.1.21	beta-glucosidase 10 isoform X1 [Oryza sativa Japonica Group];beta-glucosidase 10 isoform X2 [Oryza sativa Japonica Group]	2.46121	0.671203	3.66686	1.87455	up
ko01110	Biosynthesis of secondary metabolites	9.88391e-10	MSTRG.6540	LOC9268348	K01188	EC:3.2.1.21	beta-glucosidase 12 [Oryza sativa Japonica Group];beta-glucosidase 11-like isoform X1 [Oryza sativa Japonica Group];beta-glucosidase 11-like isoform X2 [Oryza sativa Japonica Group]	3.35694	1.21581	2.76108	1.46523	up
ko01110	Biosynthesis of secondary metabolites	9.88391e-10	MSTRG.6543	LOC4336146	K01188	EC:3.2.1.21	beta-glucosidase 13 [Oryza sativa Japonica Group]	2.8815	1.19337	2.41458	1.27177	up
ko01110	Biosynthesis of secondary metabolites	9.88391e-10	MSTRG.6570	LOC4336202	K10251	EC:1.1.1.330;EC:1.1.1.62	very-long-chain 3-oxoacyl-CoA reductase 1 [Oryza sativa Japonica Group]	1.43301	0.596563	2.4021	1.2643	up
ko01110	Biosynthesis of secondary metabolites	9.88391e-10	MSTRG.6619	LOC4336286	K00794	EC:2.5.1.78	H0306B06.13 [Oryza sativa]	3.15082	1.43675	2.19302	1.13292	up
ko01110	Biosynthesis of secondary metabolites	9.88391e-10	MSTRG.6629	LOC4336306	K13065	EC:2.3.1.133	hydroxycinnamoyltransferase 1 [Oryza sativa Japonica Group]	14.2713	6.75976	2.11122	1.07808	up
ko01110	Biosynthesis of secondary metabolites	9.88391e-10	MSTRG.6668	LOC4336391	K05350	EC:3.2.1.21	beta-glucosidase 18 [Oryza sativa Japonica Group]	1.9371	0.559333	3.46323	1.79212	up
ko01110	Biosynthesis of secondary metabolites	9.88391e-10	MSTRG.6679	LOC4336415	K10775	EC:4.3.1.24	phenylalanine ammonia-lyase [Oryza sativa Japonica Group]	18.3918	5.27332	3.48771	1.80228	up
ko01110	Biosynthesis of secondary metabolites	9.88391e-10	MSTRG.670	LOC4326996	K00789	EC:2.5.1.6	S-adenosylmethionine synthase 2 [Oryza sativa Japonica Group]	93.8886	30.844	3.04398	1.60596	up
ko01110	Biosynthesis of secondary metabolites	9.88391e-10	MSTRG.6779	LOC4336590	K00930	EC:2.7.2.8	uncharacterized protein LOC4336590 [Oryza sativa Japonica Group]	2.44347	0.598625	4.0818	2.0292	up
ko01110	Biosynthesis of secondary metabolites	9.88391e-10	MSTRG.6854	LOC112938740	K15746	EC:1.14.15.24	beta-carotene hydroxylase 2, chloroplastic [Oryza sativa Japonica Group]	7.57869	1.29749	5.84103	2.54622	up
ko01110	Biosynthesis of secondary metabolites	9.88391e-10	MSTRG.6966	LOC4336951	K00228	EC:1.3.3.3	oxygen-dependent coproporphyrinogen-III oxidase, chloroplastic [Oryza sativa Japonica Group]	9.29473	4.42543	2.1003	1.0706	up
ko01110	Biosynthesis of secondary metabolites	9.88391e-10	MSTRG.7025	LOC4337051	K00605	EC:2.1.2.10	aminomethyltransferase, mitochondrial [Oryza sativa Japonica Group]	228.932	100.585	2.27601	1.18651	up
ko01110	Biosynthesis of secondary metabolites	9.88391e-10	MSTRG.7181	LOC4337358	K00939	EC:2.7.4.3	probable adenylate kinase 6, chloroplastic [Oryza sativa Japonica Group]	3.33085	9.40243	0.354254	-1.49714	down
ko01110	Biosynthesis of secondary metabolites	9.88391e-10	MSTRG.7211	LOC4337415	K00218	EC:1.3.1.33	protochlorophyllide reductase A, chloroplastic [Oryza sativa Japonica Group]	175.085	11.4393	15.3056	3.93598	up
ko01110	Biosynthesis of secondary metabolites	9.88391e-10	MSTRG.7255	LOC4337482	K00430	EC:1.11.1.7	peroxidase 12 isoform X1 [Oryza sativa Japonica Group];cationic peroxidase SPC4 isoform X2 [Oryza sativa Japonica Group];cationic peroxidase SPC4 isoform X3 [Oryza sativa Japonica Group]	2.4725	0.73098	3.38245	1.75807	up
ko01110	Biosynthesis of secondary metabolites	9.88391e-10	MSTRG.7395	LOC4337725	K00430	EC:1.11.1.7	peroxidase 2 [Oryza sativa Japonica Group]	30.1157	1.41203	21.3279	4.41467	up
ko01110	Biosynthesis of secondary metabolites	9.88391e-10	MSTRG.7397	LOC4337733	K00789	EC:2.5.1.6	S-adenosylmethionine synthase 1 [Oryza sativa Japonica Group]	122.875	48.2601	2.5461	1.34829	up
ko01110	Biosynthesis of secondary metabolites	9.88391e-10	MSTRG.757	LOC4325705	K05894	EC:1.3.1.42	LOW QUALITY PROTEIN: putative 12-oxophytodienoate reductase 10 [Oryza sativa Japonica Group]	7.20991	3.01569	2.3908	1.25749	up
ko01110	Biosynthesis of secondary metabolites	9.88391e-10	MSTRG.7690	LOC4338358	K00454	EC:1.13.11.12	linoleate 9S-lipoxygenase 6 [Oryza sativa Japonica Group]	10.8105	4.12034	2.6237	1.3916	up
ko01110	Biosynthesis of secondary metabolites	9.88391e-10	MSTRG.7716	LOC4338409	K00487	EC:1.14.14.91	trans-cinnamate 4-monooxygenase [Oryza sativa Japonica Group]	19.5521	5.39125	3.62663	1.85863	up
ko01110	Biosynthesis of secondary metabolites	9.88391e-10	MSTRG.7752	LOC4338498	K04040	EC:2.5.1.133;EC:2.5.1.62	chlorophyll synthase, chloroplastic [Oryza sativa Japonica Group]	7.17407	2.18699	3.28034	1.71384	up
ko01110	Biosynthesis of secondary metabolites	9.88391e-10	MSTRG.7780	LOC4338545	NA	NA	caffeoylshikimate esterase [Oryza sativa Japonica Group]	2.71188	1.26688	2.1406	1.09801	up
ko01110	Biosynthesis of secondary metabolites	9.88391e-10	MSTRG.7786	LOC4338556	K01188	EC:3.2.1.21	beta-glucosidase 19 isoform X1 [Oryza sativa Japonica Group]	4.51412	2.23223	2.02225	1.01596	up
ko01110	Biosynthesis of secondary metabolites	9.88391e-10	MSTRG.7789	LOC4338560	K01188	EC:3.2.1.21	beta-glucosidase 22 [Oryza sativa Japonica Group]	12.8856	4.44972	2.89582	1.53397	up
ko01110	Biosynthesis of secondary metabolites	9.88391e-10	MSTRG.7865	LOC4338737	K01623	EC:4.1.2.13	fructose-bisphosphate aldolase 1, cytoplasmic [Oryza sativa Japonica Group]	15.4776	5.45388	2.83791	1.50483	up
ko01110	Biosynthesis of secondary metabolites	9.88391e-10	MSTRG.7873	LOC4338750	K01006	EC:2.7.9.1	pyruvate, phosphate dikinase 1, chloroplastic [Oryza sativa Japonica Group]	36.2871	15.2037	2.38673	1.25503	up
ko01110	Biosynthesis of secondary metabolites	9.88391e-10	MSTRG.7885	LOC4338768	K01662	EC:2.2.1.7	1-deoxy-D-xylulose-5-phosphate synthase 1, chloroplastic [Oryza sativa Japonica Group]	37.2913	11.4789	3.24867	1.69985	up
ko01110	Biosynthesis of secondary metabolites	9.88391e-10	MSTRG.7974	LOC4338956	K05349	EC:3.2.1.21	uncharacterized protein LOC4338956 [Oryza sativa Japonica Group];Os05g0449600, partial [Oryza sativa Japonica Group]	3.28676	1.44022	2.28212	1.19038	up
ko01110	Biosynthesis of secondary metabolites	9.88391e-10	MSTRG.7997	LOC4339017	K14652	EC:3.5.4.25;EC:4.1.99.12	GTP cyclohydrolase II/3,4-dihydroxy-2-butanone-4-phosphate synthase-like protein, partial [Oryza sativa Japonica Group];probable monofunctional riboflavin biosynthesis protein RIBA 3, chloroplastic isoform X1 [Oryza sativa Japonica Group]	12.0294	3.36412	3.57579	1.83826	up
ko01110	Biosynthesis of secondary metabolites	9.88391e-10	MSTRG.7998	LOC4339019	K10703	EC:4.2.1.134	very-long-chain (3R)-3-hydroxyacyl-CoA dehydratase 2 isoform X2 [Oryza sativa Japonica Group];very-long-chain (3R)-3-hydroxyacyl-CoA dehydratase 2 isoform X1 [Oryza sativa Japonica Group];very-long-chain (3R)-3-hydroxyacyl-CoA dehydratase 2 isoform X3 [Oryza sativa Japonica Group]	3.74092	1.57598	2.37372	1.24715	up
ko01110	Biosynthesis of secondary metabolites	9.88391e-10	MSTRG.8074	LOC4339188	K09754	EC:1.14.14.96	cytochrome P450 98A1 [Oryza sativa Japonica Group]	7.46948	2.68755	2.77929	1.47471	up
ko01110	Biosynthesis of secondary metabolites	9.88391e-10	MSTRG.8095	LOC4339223	K00430	EC:1.11.1.7	peroxidase 1-like [Oryza sativa Japonica Group]	2.5716	0.746015	3.44711	1.78539	up
ko01110	Biosynthesis of secondary metabolites	9.88391e-10	MSTRG.8189	LOC4339425	K00640	EC:2.3.1.30	probable serine acetyltransferase 5 [Oryza sativa Japonica Group]	10.4936	2.12146	4.94642	2.30639	up
ko01110	Biosynthesis of secondary metabolites	9.88391e-10	MSTRG.8256	LOC4339521	K01733	EC:4.2.3.1	threonine synthase, chloroplastic [Oryza sativa Japonica Group]	1.81801	0.59586	3.05107	1.60932	up
ko01110	Biosynthesis of secondary metabolites	9.88391e-10	MSTRG.8359	LOC4339677	K00053	EC:1.1.1.86	ketol-acid reductoisomerase, chloroplastic [Oryza sativa Japonica Group]	34.6215	15.0882	2.29461	1.19825	up
ko01110	Biosynthesis of secondary metabolites	9.88391e-10	MSTRG.8361	LOC4339682	K00026	EC:1.1.1.37	malate dehydrogenase, mitochondrial [Oryza sativa Japonica Group]	53.1534	18.1134	2.93447	1.5531	up
ko01110	Biosynthesis of secondary metabolites	9.88391e-10	MSTRG.8433	LOC4339815	K00940	EC:2.7.4.6	nucleoside diphosphate kinase 3 [Oryza sativa Japonica Group]	16.3255	6.79046	2.40418	1.26555	up
ko01110	Biosynthesis of secondary metabolites	9.88391e-10	MSTRG.8563	LOC4340015	K03428	EC:2.1.1.11	magnesium protoporphyrin IX methyltransferase, chloroplastic [Oryza sativa Japonica Group]	11.4424	4.34181	2.6354	1.39802	up
ko01110	Biosynthesis of secondary metabolites	9.88391e-10	MSTRG.8568	LOC4340025	K00615	EC:2.2.1.1	transketolase, chloroplastic [Oryza sativa Japonica Group]	196.314	71.5495	2.74374	1.45615	up
ko01110	Biosynthesis of secondary metabolites	9.88391e-10	MSTRG.8569	LOC4340026	K00800	EC:2.5.1.19	EPSP synthase [Oryza sativa]	3.93205	1.46193	2.68963	1.42741	up
ko01110	Biosynthesis of secondary metabolites	9.88391e-10	MSTRG.8676	LOC4340240	K00588	EC:2.1.1.104	hypothetical protein OsI_21809 [Oryza sativa Indica Group]	19.2578	4.9047	3.92639	1.9732	up
ko01110	Biosynthesis of secondary metabolites	9.88391e-10	MSTRG.8726	LOC4340333	K13065	EC:2.3.1.133	putrescine hydroxycinnamoyltransferase 1 [Oryza sativa Japonica Group]	1.44276	0.714056	2.02052	1.01473	up
ko01110	Biosynthesis of secondary metabolites	9.88391e-10	MSTRG.8782	LOC4340457	K14677	EC:3.5.1.14	aminoacylase-1 [Oryza sativa Japonica Group]	3.78165	1.34643	2.80866	1.48988	up
ko01110	Biosynthesis of secondary metabolites	9.88391e-10	MSTRG.8898	LOC4340706	K01953	EC:6.3.5.4	asparagine synthetase [glutamine-hydrolyzing] 2 [Oryza sativa Japonica Group]	18.291	5.47181	3.34276	1.74104	up
ko01110	Biosynthesis of secondary metabolites	9.88391e-10	MSTRG.8904	LOC4340725	K00128	EC:1.2.1.3	aldehyde dehydrogenase family 2 member B7, mitochondrial [Oryza sativa Japonica Group]	42.2388	18.5254	2.28005	1.18906	up
ko01110	Biosynthesis of secondary metabolites	9.88391e-10	MSTRG.9056	LOC4341008	K00700	EC:2.4.1.18	1,4-alpha-glucan-branching enzyme 3, chloroplastic/amyloplastic isoform X2 [Oryza sativa Japonica Group];1,4-alpha-glucan-branching enzyme 3, chloroplastic/amyloplastic isoform X1 [Oryza sativa Japonica Group];1,4-alpha-glucan-branching enzyme 3, chloroplastic/amyloplastic isoform X4 [Oryza sativa Japonica Group]	1.90056	0.94429	2.01268	1.00912	up
ko01110	Biosynthesis of secondary metabolites	9.88391e-10	MSTRG.9230	LOC4341462	K21480	EC:1.14.15.20	heme oxygenase 1, chloroplastic isoform X1 [Oryza sativa Japonica Group]	32.3956	15.0347	2.15472	1.1075	up
ko01110	Biosynthesis of secondary metabolites	9.88391e-10	MSTRG.9232	LOC4341467	K01115	EC:3.1.4.4	phospholipase D alpha 2-like [Oryza sativa Japonica Group]	5.00055	0.331947	15.0643	3.91306	up
ko01110	Biosynthesis of secondary metabolites	9.88391e-10	MSTRG.9236	LOC4341469	K01115	EC:3.1.4.4	phospholipase D alpha 2 [Oryza sativa Japonica Group]	1.90322	0.857794	2.21873	1.14974	up
ko01110	Biosynthesis of secondary metabolites	9.88391e-10	MSTRG.9248	LOC4341495	K01623	EC:4.1.2.13	fructose-bisphosphate aldolase 5, cytosolic [Oryza sativa Japonica Group];protein transport protein SFT2 [Oryza sativa Japonica Group]	84.6401	28.3455	2.98601	1.57822	up
ko01110	Biosynthesis of secondary metabolites	9.88391e-10	MSTRG.9253	LOC4341516	K00281	EC:1.4.4.2	glycine dehydrogenase (decarboxylating), mitochondrial [Oryza sativa Japonica Group]	295.708	128.946	2.29326	1.1974	up
ko01110	Biosynthesis of secondary metabolites	9.88391e-10	MSTRG.9276	LOC4341584	K06001	EC:4.2.1.20	hypothetical protein OsI_23796 [Oryza sativa Indica Group];uncharacterized protein LOC4341584 isoform X3 [Oryza sativa Japonica Group];uncharacterized protein LOC4341584 isoform X2 [Oryza sativa Japonica Group]	2.40048	0.91764	2.61592	1.38732	up
ko01110	Biosynthesis of secondary metabolites	9.88391e-10	MSTRG.9369	LOC4341770	K03841	EC:3.1.3.11	fructose-1,6-bisphosphatase, chloroplastic [Oryza sativa Japonica Group]	4.40528	1.61279	2.73147	1.44968	up
ko01110	Biosynthesis of secondary metabolites	9.88391e-10	MSTRG.9418	LOC4341861	K00430	EC:1.11.1.7	peroxidase 3 [Oryza sativa Japonica Group]	7.76316	0.664239	11.6873	3.54687	up
ko01110	Biosynthesis of secondary metabolites	9.88391e-10	MSTRG.9460	LOC4341935	K00430	EC:1.11.1.7	peroxidase 16 [Oryza sativa Japonica Group]	3.80034	0.776802	4.89229	2.29051	up
ko01110	Biosynthesis of secondary metabolites	9.88391e-10	MSTRG.9514	LOC107277437	K15227	EC:1.3.1.78	arogenate dehydrogenase 2, chloroplastic [Oryza sativa Japonica Group]	2.92542	0.627047	4.6654	2.222	up
ko01110	Biosynthesis of secondary metabolites	9.88391e-10	MSTRG.9516	LOC4342026	K15227	EC:1.3.1.78	arogenate dehydrogenase 2, chloroplastic [Oryza sativa Japonica Group]	2.09802	0.542294	3.86878	1.95188	up
ko01110	Biosynthesis of secondary metabolites	9.88391e-10	MSTRG.9571	LOC4342124	K03781	EC:1.11.1.6	catalase isozyme B [Oryza sativa Japonica Group]	7.90891	3.80538	2.07835	1.05544	up
ko01110	Biosynthesis of secondary metabolites	9.88391e-10	MSTRG.9578	LOC4342137	K02291	EC:2.5.1.32	phytoene synthase 2, chloroplastic [Oryza sativa Japonica Group]	28.1555	9.67354	2.91057	1.5413	up
ko01110	Biosynthesis of secondary metabolites	9.88391e-10	MSTRG.9582	LOC4342142	K00791	EC:2.5.1.75	putative tRNA isopentenyltransferase [Oryza sativa Japonica Group]	2.5512	0.847849	3.00903	1.5893	up
ko01110	Biosynthesis of secondary metabolites	9.88391e-10	MSTRG.9614	LOC4342211	K14272	EC:2.6.1.2;EC:2.6.1.4;EC:2.6.1.44	glutamate--glyoxylate aminotransferase 2 [Oryza sativa Japonica Group];Os07g0108400, partial [Oryza sativa Japonica Group]	98.3419	42.045	2.33897	1.22587	up
ko01110	Biosynthesis of secondary metabolites	9.88391e-10	MSTRG.9774	LOC4342543	K01807	EC:5.3.1.6	probable ribose-5-phosphate isomerase 3, chloroplastic [Oryza sativa Japonica Group]	35.7198	14.7739	2.41776	1.27367	up
ko01110	Biosynthesis of secondary metabolites	9.88391e-10	MSTRG.9782	LOC107277102	K12502	EC:2.1.1.295	2-methyl-6-phytyl-1,4-hydroquinone methyltransferase 1, chloroplastic [Oryza sativa Japonica Group]	2.02416	0.854629	2.36846	1.24395	up
ko01110	Biosynthesis of secondary metabolites	9.88391e-10	MSTRG.9788	LOC4342564	K00873	EC:2.7.1.40	pyruvate kinase isozyme A, chloroplastic [Oryza sativa Japonica Group]	2.58857	1.07662	2.40434	1.26564	up
ko01110	Biosynthesis of secondary metabolites	9.88391e-10	MSTRG.9792	LOC4342571	K01695	EC:4.2.1.20	tryptophan synthase alpha chain isoform X1 [Oryza sativa Japonica Group]	3.77513	1.58876	2.37614	1.24862	up
ko01110	Biosynthesis of secondary metabolites	9.88391e-10	MSTRG.9892	LOC4342819	K00975	EC:2.7.7.27	glucose-1-phosphate adenylyltransferase large subunit 4, chloroplastic/amyloplastic-like [Oryza sativa Japonica Group]	0.710156	2.00905	0.353478	-1.50031	down
ko01110	Biosynthesis of secondary metabolites	9.88391e-10	MSTRG.9999	LOC4343164	K00818	EC:2.6.1.11	acetylornithine aminotransferase, mitochondrial [Oryza sativa Japonica Group]	5.02441	1.88637	2.66353	1.41334	up
ko00196	Photosynthesis - antenna proteins	6.05262e-08	MSTRG.10190	LOC4343583	NA	NA	chlorophyll a-b binding protein CP29.1, chloroplastic [Oryza sativa Japonica Group]	1223.29	370.418	3.30246	1.72354	up
ko00196	Photosynthesis - antenna proteins	6.05262e-08	MSTRG.10201	LOC4343604	NA	NA	chlorophyll a-b binding protein of LHCII type III, chloroplastic [Oryza sativa Japonica Group]	1202.87	280.973	4.28109	2.09798	up
ko00196	Photosynthesis - antenna proteins	6.05262e-08	MSTRG.10259	LOC4343709	NA	NA	photosystem I chlorophyll a/b-binding protein 2, chloroplastic [Oryza sativa Japonica Group]	714.324	170.196	4.19707	2.06938	up
ko00196	Photosynthesis - antenna proteins	6.05262e-08	MSTRG.11192	LOC4345663	NA	NA	chlorophyll a-b binding protein P4, chloroplastic [Oryza sativa Japonica Group]	1459.07	509.551	2.86344	1.51775	up
ko00196	Photosynthesis - antenna proteins	6.05262e-08	MSTRG.11780	LOC4346803	NA	NA	chlorophyll a-b binding protein 1, chloroplastic [Oryza sativa Japonica Group]	897.422	197.893	4.53487	2.18106	up
ko00196	Photosynthesis - antenna proteins	6.05262e-08	MSTRG.1317	LOC4324705	NA	NA	chlorophyll a-b binding protein of LHCII type 1 [Oryza sativa Japonica Group]	516.366	102.258	5.04965	2.33618	up
ko00196	Photosynthesis - antenna proteins	6.05262e-08	MSTRG.13420	LOC4350176	NA	NA	chlorophyll a-b binding protein CP26, chloroplastic [Oryza sativa Japonica Group]	1739.23	329.772	5.27406	2.39891	up
ko00196	Photosynthesis - antenna proteins	6.05262e-08	MSTRG.2542	LOC4328622	NA	NA	chlorophyll a-b binding protein 8, chloroplastic [Oryza sativa Japonica Group];ultraviolet-B receptor UVR8 [Oryza sativa Japonica Group]	367.589	127.271	2.88825	1.53019	up
ko00196	Photosynthesis - antenna proteins	6.05262e-08	MSTRG.5113	LOC4333359	NA	NA	chlorophyll a-b binding protein, chloroplastic [Oryza sativa Japonica Group]	2245.73	650.674	3.45139	1.78718	up
ko00196	Photosynthesis - antenna proteins	6.05262e-08	MSTRG.6475	LOC4336028	NA	NA	chlorophyll a-b binding protein CP24, chloroplastic [Oryza sativa Japonica Group]	468.524	84.679	5.53295	2.46805	up
ko00196	Photosynthesis - antenna proteins	6.05262e-08	MSTRG.8991	LOC4340892	NA	NA	chlorophyll a-b binding protein 1B-21, chloroplastic [Oryza sativa Japonica Group]	483.197	184.266	2.62227	1.39082	up
ko00196	Photosynthesis - antenna proteins	6.05262e-08	MSTRG.970	LOC4324599	NA	NA	chlorophyll a-b binding protein 2, chloroplastic [Oryza sativa Japonica Group]	2333.47	505.404	4.61704	2.20697	up
ko00630	Glyoxylate and dicarboxylate metabolism	1.43284e-06	MSTRG.10409	LOC4343993	K00026	EC:1.1.1.37	malate dehydrogenase, chloroplastic [Oryza sativa Japonica Group]	10.2383	3.90061	2.62479	1.3922	up
ko00630	Glyoxylate and dicarboxylate metabolism	1.43284e-06	MSTRG.11330	LOC4345962	K00830	EC:2.6.1.44;EC:2.6.1.45;EC:2.6.1.51	serine--glyoxylate aminotransferase [Oryza sativa Japonica Group]	204.673	49.262	4.15477	2.05477	up
ko00630	Glyoxylate and dicarboxylate metabolism	1.43284e-06	MSTRG.1201	LOC4324401	K15918	EC:2.7.1.31	D-glycerate 3-kinase, chloroplastic [Oryza sativa Japonica Group]	25.4548	9.13792	2.78562	1.478	up
ko00630	Glyoxylate and dicarboxylate metabolism	1.43284e-06	MSTRG.12840	LOC4349114	NA	NA	glycine cleavage system H protein, mitochondrial [Oryza sativa Japonica Group]	209.976	72.7478	2.88636	1.52925	up
ko00630	Glyoxylate and dicarboxylate metabolism	1.43284e-06	MSTRG.13534	LOC4350456	K00600	EC:2.1.2.1	serine hydroxymethyltransferase 4 [Oryza sativa Japonica Group]	41.7192	10.8397	3.84874	1.94439	up
ko00630	Glyoxylate and dicarboxylate metabolism	1.43284e-06	MSTRG.14143	LOC4351966	K01602	EC:4.1.1.39	ribulose bisphosphate carboxylase small chain, chloroplastic [Oryza sativa Japonica Group]	8369.67	2226.89	3.75846	1.91014	up
ko00630	Glyoxylate and dicarboxylate metabolism	1.43284e-06	MSTRG.14200	LOC4352058	K00600	EC:2.1.2.1	serine hydroxymethyltransferase 4 [Oryza sativa Japonica Group]	2.67349	1.16688	2.29115	1.19607	up
ko00630	Glyoxylate and dicarboxylate metabolism	1.43284e-06	MSTRG.14536	LOC4352871	K00026	EC:1.1.1.37	malate dehydrogenase, glyoxysomal [Oryza sativa Japonica Group]	4.03694	1.51699	2.66115	1.41205	up
ko00630	Glyoxylate and dicarboxylate metabolism	1.43284e-06	MSTRG.2170	LOC4327981	K15893	EC:1.1.1.29	glycerate dehydrogenase [Oryza sativa Japonica Group]	90.9018	31.1926	2.91421	1.5431	up
[truncated: 1,298 more rows]
