# Supplementary material for: Paired growth of cultivated and halophytic wild rice under salt stress induces bacterial endophytes and gene expression responses
Source: Front Plant Sci. 2023 Sep 6;14:1244743. doi: 10.3389/fpls.2023.1244743 (PMC10516563; doi:10.3389/fpls.2023.1244743)
Supplement: Supplementary file 5 [file Table_5.xlsx]

## Sheet: O. Sativa_Seedling
Condition	SL no	Parameter	RL(cm)	SL(cm)	RW(mg)	SW(mg)	H2O2 OD at 390nm	H2o2	Chl_645	Chl_653	Chl_663	EC-1	EC-2	EC1/EC2	ChlA	ChlB	Total Chl	Chl concentration	Na+/K+ in shoot	K+/Na+ in shoot
Sativa_CP	1	H2O2					0.898	205.564											0.095322	10.4908
	2	Chlorophyll	8	36	128	405			0.736	1.201	2.076				0.0166495	0.0148672	0.0315167	0.00378201
	3	Electrolyte	5	34	70	320						44.2	144.8	0.305249	0	0	0	0
	4	Na+/K+	6	31	101	337									0	0	0	0	0.443582	2.25438
	5	H2O2					0.716	164.105							0	0	0	0
	6	Chlorophyll	6	30	110	370			0.948	1.483	2.46				0.0197292	0.0191496	0.0388788	0.00466546
	7	Electrolyte	5.5	35	150	465						27.7	149.4	0.185408	0	0	0	0
	8	Na/K	7	33	153	516									0	0	0	0	0.11469	8.71918
	9	H2O2					0.664	152.259							0	0	0	0
	10	Chlorophyll	5	34	142	472			0.719	1.166	2.023				0.0162245	0.0145238	0.0307483	0.00368979	0.189249	5.28405
	11	Electrolyte	5.5	31	101	403						33.1	145.5	0.227491	0	0	0	0
	12	Na+/K+	5	29	129	297									0	0	0	0
Sativa_CUP	1	H2O2					0.889	203.514							0	0	0	0
	2	Chlorophyll	5.5	29	115	277			0.739	1.211	2.102				0.016858	0.0149278	0.0317858	0.0038143	0.088547	11.2934
	3	Electrolyte	5.5	33	102	373						55.5	170.5	0.325513	0	0	0	0
	4	Na/K	6	29	120	311									0	0	0	0
	5	H2O2					0.637	146.109							0	0	0	0
	6	Chlorophyll	6	33	66	335			0.794	1.299	2.237				0.0179407	0.0160388	0.0339795	0.00407754	0.232906	4.29358
	7	Electrolyte	7	28	93	296						27.1	112.8	0.240248	0	0	0	0
	8	Na/K	7	32	147	395									0	0	0	0
	9	H2O2					0.584	134.035							0	0	0	0
	10	Chlorophyll	5	27	62	216			0.779	1.25	2.198				0.017628	0.0157358	0.0333638	0.00400365	0.94121	1.06246
	11	Electrolyte	5	26	103	237						37.4	163	0.229448	0	0	0	0
	12	Na/K	3	29.5	126	312									0	0	0	0
Sativa_SP	1	H2O2	3	26	70	200	0.46	105.788							0	0	0	0
	2	Chlorophyll	3	29	76	238			0.595	0.96	1.569				0.0125834	0.012019	0.0246024	0.00295229	1.05885	0.94442
	3	Electrolyte	4	28	70	300						132.1	238	0.555042	0	0	0	0
	4	Na/K	4	30	58	276									0	0	0	0
	5	H2O2	3.5	31	70		0.622	142.692							0	0	0	0	1.39125	0.71878
	6	Chlorophyll	3	26	39	216			0.594	0.96	1.655				0.0132731	0.0119988	0.0252719	0.00303263
	7	Electrolyte	4	25	93	235						121.9	237	0.514346	0	0	0	0
	8	Na/K	4	29	67	250									0	0	0	0	0.55929	1.78798
	9	H2O2	4	25	51		0.427	98.2706							0	0	0	0	0.472986	2.11423
	10	Chlorophyll	5.5	30.5	79	245			0.6951	1.132	1.967				0.0157753	0.014041	0.0298164	0.00357796	0.678776	1.47324
	11	Electrolyte	3	27	68	256						158.6	269	0.589591	0	0	0	0
	12	Na/K	3	27	59	205									0	0	0	0
Sativa_Sup	1	H2O2			115	315	0.684	156.815							0	0	0	0
	2	Chlorophyll	3	29	42	200			0.606	0.982	1.696				0.0136019	0.0122412	0.0258431	0.00310117
	3	Electrolyte	4.5	27	37	180						258	393	0.656489	0	0	0	0
	4	Na/K	5	30	65	312									0	0	0	0
	5	H2O2	3	24	47	168	0.62	142.236							0	0	0	0
	6	Chlorophyll	3	25	56	197			0.538	0.841	1.445				0.0115889	0.0108676	0.0224565	0.00269478
	7	Electrolyte	4	32	46	310						392	519	0.755299	0	0	0	0
	8	Na/K													0	0	0	0
	9	H2O13	6	27	78	395	0.57	130.846							0	0	0	0
	10	Chlorophyll	3	25	46	193			0.385	0.627	1.077				0.00863754	0.007777	0.0164145	0.00196974
	11	Electrolyte	3	27	65	200						320	443	0.722348	0	0	0	0
	12	Na/K	3	23	43	153									0	0	0	0
								#NAME?

## Sheet: O. Sativa_Reproductive
Plant_name	Condition	Plant Hight	T.Tiller no.	E.T Tiller	Filled grain no	Filled grain Weight	Unfilled grain no	Unfilled grain Weight	Root length(cm)	Root Weight(gm)	dry Root weight	penicle length average	Flag leaf length average	Total spikelet	yield(gm/plant)	%Fertility	1000 grain weight	Total grain weight
C_un1	Control_Unpair	108	5	5	198	3.03	66	0.162	14	2.48	0.844	21.6	43.5	264	15.15	75	76.5152	3.192
C_un2	Control_Unpair	93	5	4	177	2.404	140	0.321	29	7.4	1.882	17.75	34	317	9.616	55.836	54.3277	2.725
C_un3	Control_Unpair	121	9	9	372	6.4	295	0.812	30	13.99	4.66	20	40.2857	667	57.6	55.7721	154.839	7.212
C_un4	Control_Unpair	97	2	2	76	1.196	66	0.134	12	4.37	1.53	19.5	40	142	2.392	53.5211	31.4737	1.33
C_P1	Control_pair	108	7	7	255	4.018	81	0.225	41	10.38	3.39	22.1429	39	336	28.126	75.8929	110.298	4.243
C_P2	Control_pair	100	9	9	426	6.687	149	0.382	23	11.186	3.71	18.8889	35	575	60.183	74.087	141.275	7.069
C_P3	Control_pair	120	6	6	281	4.225	221	0.891	18	7.067	2.406	21.6667	43.6667	502	25.35	55.9761	90.2135	5.116
Un_salt1	Unpair_salt	69	1	1	4	0.043	20	0.028	8.8	0.457	0.071	13	28	24	0.043	16.6667	10.75	0.071
Un_salt2	Unpair_salt	72	1	1	10	0.113	24	0.044	6.6	0.656	0.181	16	25	34	0.113	29.4118	11.3	0.157
Un_salt3	Unpair_salt	82	2	1	22	0.264	22	0.025	8.7	0.775	0.213	13	36	44	0.264	50	12	0.289
P_salt1	pair_salt	79	2	1	19	0.245	25	0.06	9.5	1.171	0.221	16	29	44	0.245	43.1818	12.8947	0.305
P_salt2	pair_salt	77	2	2	3	0.032	40	0.087	9.8	1.838	0.411	15	42	43	0.064	6.97674	21.3333	0.119
P_salt3	pair_salt	78	2	2	15	0.1385	32.5	0.0735	9.65	1.5045	0.316	15.5	35.5	43.5	0.1545	25.0793	17.114	0.212
